# Supplementary material for: Divergent kinase regulates membrane ultrastructure of the Toxoplasma parasitophorous vacuole
Source: Proc Natl Acad Sci U S A. 2019 Mar 8;116(13):6361–70. doi: 10.1073/pnas.1816161116 (PMC6442604; doi:10.1073/pnas.1816161116)
Supplement: Supplementary File [file pnas.1816161116.sd01.xlsx]

## Sheet: Legend
Beraki & Hu, et al. A divergent kinase regulates membrane ultrastructure of the Toxoplasma parasitophorous vacuole
Dataset S1 SILAC-based quantification of phosphosite abundance in ROP35 KO vs WT parasites
Sheet 1: Quantified phosphosites
The data were filtered to remove common contaminants and IDs originating from reverse decoy sequences. The log2 values of the H/L site ratios from mono, bis and tris-phosphorylated peptides were then determined and multiplied by (-1) for Rv labeled samples. The ratios were then normalized by median subtraction. Total, H and L intensities were log10 transformed. To generate a list of all quantifie…
Sheet 2: Significant phosphosites (P-value < 0.05 and -1 > log2 fold change > 1)
Sheet 3: Additional selected phosphosites
These sites did not pass the P-value threshold due to variability between replicates or are quantified only in Rv labeled samples. The fold change is still within -1 > log2 fold change > 1.
Sheet 4: Quantified proteome
The data were filtered to remove common contaminants and protein IDs originating from reverse decoy sequences and only identified by site. The log2 values of the H/L ratios were then determined and multiplied by (-1) for Rv labeled samples. The ratios were then normalized by median subtraction. Total, H and L intensities were log10 transformed. To generate a list of all quantified protein IDs H/L…

## Sheet: All phosphosites
Proteins	Protein name	SignalP Peptide	# TM Domains	Phospho multiplicity	Amino acid	Positions within proteins	Position in peptide	t-test Significant KO_WT	Log 10 t-test p value *(-1)	Average log2 fold change KO/WT	Log2 H/L ratio KO/WT Fw	Log2 H/L ratio KO/WT Rv1 *(-1)	Log2 H/L ratio KO/WT Rv2 *(-1)	Log2 H/L ratio WT/WT control	Ratio H/L count KO_WT Fw	Ratio H/L count KO_WT Rv1	Ratio H/L count KO_WT Rv2	Ratio H/L count WT/WT control	Log 10 Intensity KO_WT Fw	Log 10 Intensity L KO_WT Fw	Log 10 Intensity H KO_WT Fw	Log 10 Intensity KO_WT Rv1	Log 10 Intensity L KO_WT Rv1	Log 10 Intensity H KO_WT Rv1	Log 10 Intensity KO_WT Rv2	Log 10 Intensity L KO_WT Rv2	Log 10 Intensity H KO_WT Rv2	Log 10 Intensity control	Log 10 Intensity L control	Log 10 Intensity H control	Localization prob KO_WT Fw	Score diff KO_WT Fw	PEP KO_WT Fw	Score KO_WT Fw	Localization prob KO_WT Rv1	Score diff KO_WT Rv1	PEP KO_WT Rv1	Score KO_WT Rv1	Localization prob KO_WT Rv2	Score diff KO_WT Rv2	PEP KO_WT Rv2	Score KO_WT Rv2	Localization prob control	Score diff control	PEP control	Score control	Delta score	Score for localization	Mass error [ppm]
TGGT1_275440;TGME49_275440;TGVEG_275440	dense granule protein GRA6	N/A	2	___1	S	133;133;133	3	+	3.0944	1.87067	1.95386	1.88625	1.77192	-0.0708757	6	5	3	5	10.3852	10.2163	9.89317	10.2753	9.9459	10.0008	10.3494	10.0029	10.0895	10.2151	9.97855	9.83824	1	75.6168	1.24842e-16	174.39	1	78.3885	6.73491e-23	204.23	1	79.6747	2.58439e-13	165.89	1	80.1005	6.69958e-17	179.97	168.23	158.29	-0.25416
TGGT1_209850;TGME49_209850;TGVEG_209850A;TGVEG_209850B	RNA recognition motif-containing protein	N/A	0	___2	S	610;601;505;14	5		3.08022	0.0805092	0.0812618	0.0761629	0.084103	-0.038693	5	4	8	4	9.75581	9.54789	9.3361	9.77041	9.50178	9.43436	9.55848	9.26529	9.24949	9.58722	9.35149	9.2093	1	67.1016	0.000673674	80.245	1	71.2794	0.00113126	80.834	1	48.3512	0.000340873	93.345	1	60.5499	0.00206089	89.805	49.448	60.55	-0.044585
TGGT1_209850;TGME49_209850;TGVEG_209850A;TGVEG_209850B	RNA recognition motif-containing protein	N/A	0	___2	S	612;603;507;16	7		3.08022	0.0805092	0.0812618	0.0761629	0.084103	-0.038693	5	4	8	4	9.75581	9.54789	9.3361	9.77041	9.50178	9.43436	9.55848	9.26529	9.24949	9.58722	9.35149	9.2093	1	67.1016	0.000673674	80.245	1	71.2794	0.00113126	80.834	1	48.3512	0.000340873	93.345	1	60.5499	0.00206089	89.805	49.448	60.55	-0.044585
TGGT1_203310;TGME49_203310	dense granule protein GRA7	HMM: MARHAIFFALCVLGLVAAALPQFATAA, NN: MARHAIFFALCVLGLVAAALPQFATAA;HMM: MARHAIFSALCVLGLVAAALPQFATAA, NN: MARHAIFSALCVLGLVAAALPQFATAA	2	___1	T	112;112	6	+	3.01827	2.58047	2.70927	2.43398	2.59816	-0.126453	9	5	6	7	10.191	9.77031	9.98364	10.1517	9.94428	9.73124	9.9606	9.83795	9.35158	10.1958	9.93202	9.85395	1	81.8441	7.42781e-57	239.89	1	116.883	3.15743e-69	259.83	1	80.847	1.50755e-28	205	1	86.8246	6.7495e-69	250.82	243.65	185.68	-0.7616
TGGT1_258870A;TGVEG_258870;TGME49_258870	hypothetical protein;putative transmembrane protein	N/A	1;2	___1	S	331;331;331	11		2.88852	0.487861	0.519342	0.458648	0.485592	-0.142826	3	2	1	1	8.54413	8.30432	8.17181	8.33278	8.07007	7.98972	7.37856	7.07405	7.08095	8.00771	7.81048	7.56999	0.994324	22.435	6.06538e-50	228.08	0.995279	23.2393	1.05612e-11	164.99	0.996945	25.137	0.000140127	117.03	0.990221	20.0545	1.82565e-24	182.82	215.7	117.03	0.0062345
TGGT1_203310;TGME49_203310	dense granule protein GRA7	HMM: MARHAIFFALCVLGLVAAALPQFATAA, NN: MARHAIFFALCVLGLVAAALPQFATAA;HMM: MARHAIFSALCVLGLVAAALPQFATAA, NN: MARHAIFSALCVLGLVAAALPQFATAA	2	___2	T	121;121	15	+	2.81499	1.54131	1.54077	1.43699	1.64615	0.0303374	3	2	1	7	10.0089	9.5865	9.80253	10.0495	9.83327	9.64289	9.82036	9.7072	9.1809	10.0691	9.7992	9.7345	1	130.06	7.42781e-57	239.89	1	177.191	3.15743e-69	259.83	1	119.068	1.50755e-28	192.99	1	163.615	6.7495e-69	250.82	243.65	185.68	-0.7616
TGGT1_203310;TGME49_203310	dense granule protein GRA7	HMM: MARHAIFFALCVLGLVAAALPQFATAA, NN: MARHAIFFALCVLGLVAAALPQFATAA;HMM: MARHAIFSALCVLGLVAAALPQFATAA, NN: MARHAIFSALCVLGLVAAALPQFATAA	2	___2	T	112;112	6	+	2.80314	1.52578	1.53748	1.41547	1.62439	0.0295967	9	5	6	7	10.191	9.77031	9.98364	10.1517	9.94428	9.73124	9.9606	9.83795	9.35158	10.1958	9.93202	9.85395	1	81.8441	7.42781e-57	239.89	1	116.883	3.15743e-69	259.83	1	80.847	1.50755e-28	205	1	86.8246	6.7495e-69	250.82	243.65	185.68	-0.7616
TGVEG_226950A;TGGT1_226950	IgA-specific metalloendopeptidase	N/A	0	___1	S	1698;1702	5		2.79536	0.221021	0.220465	NaN	0.221577	-0.0399019	1	NaN	2	1	7.69999	7.4505	7.34046	NaN	NaN	NaN	7.49464	7.27282	7.09667	7.49237	7.21951	7.16125	0.99813	27.2729	1.59229e-12	141.83	NaN	NaN	NaN	NaN	0.975875	16.0698	0.000262156	63.706	0.980272	16.9627	1.33339e-06	101.62	109.2	141.83	-0.039796
TGVEG_202840;TGGT1_202840;TGME49_202840	FHA domain-containing protein	N/A	0	___1	S	892;892;894	3		2.52973	0.316561	0.315092	0.318029	NaN	NaN	1	1	NaN	NaN	7.52852	7.33732	7.08009	7.51895	7.20828	7.22735	NaN	NaN	NaN	NaN	NaN	NaN	0.997342	25.7435	0.00218589	72.096	0.99633	24.3368	0.00639526	60.547	NaN	NaN	NaN	NaN	NaN	NaN	NaN	NaN	51.575	72.096	-0.1197
TGGT1_203310	dense granule protein GRA7	HMM: MARHAIFSALCVLGLVAAALPQFATAA, NN: MARHAIFSALCVLGLVAAALPQFATAA	2	___1	S	227	13	+	2.48288	-2.34205	-2.51235	-2.43758	-2.07621	-0.0194882	3	4	3	6	9.89233	9.85046	8.85574	9.03201	8.26614	8.95034	9.53835	8.67191	9.47486	10.0312	9.7863	9.66558	1	77.9595	3.97259e-15	149.16	1	82.562	9.4076e-07	124.09	1	77.589	9.30926e-11	137.52	1	93.5436	9.80211e-15	142.41	137.14	133.75	-0.013343
TGME49_227280;TGVEG_227280;TGGT1_227280	dense granule protein GRA3	HMM: MDRTICPFFIQSFTMSTALKRLIPFLVPFVVFLVAAALGGLAA, NN: MDRTICPFFIQSFTMSTALKRLIPFLVPFVVFLVAAALGGLAAD	2	___1	S	120;120;120	6	+	2.48062	-2.80951	-2.98154	-2.48581	-2.96118	0.0930674	8	6	15	15	10.64	10.6058	9.51901	10.2251	9.32609	10.1665	9.68235	8.76115	9.62689	10.7867	10.5409	10.4223	1	94.7673	1.30075e-10	184.55	1	101.388	5.23884e-06	138.21	1	56.2048	7.88362e-10	162.46	1	124.423	2.9076e-09	145.1	138.48	124.42	-0.7725
TGME49_227620;TGGT1_227620;TGVEG_227620	dense granule protein GRA2	HMM: MFAVKHCLLVVAVGALVNVSVRAA, NN: MFAVKHCLLVVAVGALVNVSVRAA	0	___2	S	72;72;72	9	+	2.41335	-1.10308	-1.11677	-0.97777	-1.2147	0.334304	3	7	4	7	9.50782	9.36752	8.94881	9.96833	9.5487	9.76037	9.5692	9.06781	9.40475	10.2188	9.97933	9.84602	1	140.308	1.66008e-14	140.31	1	130.199	9.00612e-15	151.74	1	134.043	2.41765e-09	134.04	1	121.182	1.62416e-20	157.68	157.68	121.18	-0.12398
TGME49_227620;TGGT1_227620;TGVEG_227620	dense granule protein GRA2	HMM: MFAVKHCLLVVAVGALVNVSVRAA, NN: MFAVKHCLLVVAVGALVNVSVRAA	0	___2	T	56;56;56	4	+	2.41335	-1.10308	-1.11677	-0.97777	-1.2147	0.334304	12	10	6	10	10.2551	10.1128	9.70125	9.84281	9.47686	9.59824	9.48179	9.10085	9.24822	9.86606	9.62404	9.49672	1	88.3951	2.60981e-28	184.59	1	79.2091	4.79504e-20	146.25	1	83.5014	7.07674e-06	94.837	1	71.9876	2.34785e-20	134.96	179.45	71.988	1.5892
TGVEG_254720;TGGT1_254720;TGME49_254720	dense granule protein GRA8	HMM: MALPLRVSATVFVVFAVFGVARAM, NN: MALPLRVSATVFVVFAVFGVARAM;N/A	0	___2	S	175;198;198	4	+	2.4124	-3.2062	-3.58146	-2.89859	-3.13854	0.0588706	4	3	3	8	9.41214	9.37831	8.28677	9.15987	8.29334	9.09639	9.10809	8.11454	9.0616	9.41347	9.15524	9.06494	1	61.2759	3.73744e-07	124.16	1	87.1385	1.81422e-05	99.927	1	81.8069	2.85678e-06	113.43	1	89.8587	5.75552e-07	123.29	105.69	89.859	-0.023207
TGVEG_216210;TGME49_216210;TGGT1_216210	down-regulated in metastasis protein;hypothetical protein	N/A	0	___1	S	3095;3095;3095	11		2.37698	0.147936	0.166292	0.133795	0.143721	-0.000346601	1	1	1	1	7.91059	7.67785	7.52848	7.71271	7.41454	7.4088	7.30745	6.98831	7.02379	7.71985	7.50021	7.31859	0.990402	20.1361	5.51709e-09	124.3	0.999766	36.3183	8.19109e-08	107.88	0.731004	4.50516	0.0473985	44.998	0.999739	35.8271	0.00020841	108.25	111.5	107.88	0.06019
TGVEG_312230;TGME49_312230;TGGT1_312230	DNA topoisomerase 2, putative;putative DNA topoisomerase 2	N/A	0	___1	S	1497;1497;1498	9		2.37657	0.0663211	0.0592656	0.0741454	0.0655524	0.0701798	2	2	3	2	8.33403	8.13928	7.89198	7.9347	7.74217	7.48869	8.05877	7.77829	7.73616	8.09096	7.79526	7.78455	0.99959	34.6895	2.19353e-18	165.17	0.999411	32.484	2.94694e-17	185.85	0.998859	29.5131	4.90396e-24	167.97	0.996809	25.2078	1.7397e-08	143.23	158.14	153.06	-0.22542
TGGT1_203310;TGME49_203310	dense granule protein GRA7	HMM: MARHAIFFALCVLGLVAAALPQFATAA, NN: MARHAIFFALCVLGLVAAALPQFATAA;HMM: MARHAIFSALCVLGLVAAALPQFATAA, NN: MARHAIFSALCVLGLVAAALPQFATAA	2	___1	T	121;121	15	+	2.37442	1.6737	1.51099	1.62912	1.88097	NaN	3	2	1	7	10.0089	9.5865	9.80253	10.0495	9.83327	9.64289	9.82036	9.7072	9.1809	10.0691	9.7992	9.7345	1	130.06	7.42781e-57	239.89	1	177.191	3.15743e-69	259.83	1	119.068	1.50755e-28	192.99	1	163.615	6.7495e-69	250.82	243.65	185.68	-0.7616
TGVEG_236870;TGME49_236870;TGGT1_236870	hypothetical protein;putative transmembrane protein	HMM: MAAASSFLWPPVRRQQLPQRLRPFLHKVTFFTGCVVSLIFQVGVAA, NN: MAAASSFLWPPVRRQQLPQRLRPFLHKVTFFTGCVVSLIFQVGVAA	2	___1	S	120;120;120	21		2.32856	0.528788	0.601027	0.499785	0.485551	-0.447286	1	1	2	2	8.76365	8.47512	8.44976	8.30927	8.16569	7.75881	8.18588	7.89387	7.87562	8.75906	8.52729	8.37559	0.998739	28.9802	7.31132e-06	67.136	0.993889	22.1034	1.37963e-06	84.327	0.987068	18.9129	2.34898e-08	73.509	0.997334	25.7236	1.67861e-12	86.552	80.429	47.524	-0.31969
TGGT1_203310;TGME49_203310;TGVEG_203310	dense granule protein GRA7	HMM: MARHAIFFALCVLGLVAAALPQFATAA, NN: MARHAIFFALCVLGLVAAALPQFATAA;HMM: MARHAIFSALCVLGLVAAALPQFATAA, NN: MARHAIFSALCVLGLVAAALPQFATAA	2	___2	T	90;90;90	6	+	2.20175	1.183	1.17132	1.19468	NaN	-0.011187	11	9	8	8	10.5997	10.4152	10.1388	10.5243	10.2179	10.2286	10.0848	9.78116	9.7864	10.6435	10.4099	10.2625	1	160.36	9.2709e-34	188.44	1	144.265	4.9227e-24	173.43	1	83.0637	5.09886e-25	174.22	1	148.286	7.35683e-25	168.81	180.86	148.29	-0.34236
TGGT1_247450;TGVEG_247450;TGME49_247450	hypothetical protein	N/A	0	___1	S	690;690;690	1		2.15028	0.19534	0.196566	0.223318	0.166137	NaN	1	1	2	NaN	7.59679	7.39463	7.16755	7.44658	7.22066	7.05469	8.01536	7.68763	7.73946	NaN	NaN	NaN	0.999636	34.3847	0.0293122	43.897	0.9997	35.2326	0.0340729	42.843	0.999649	34.5488	0.00316944	49.537	NaN	NaN	NaN	NaN	42.407	42.843	-0.065393
TGGT1_306400;TGME49_306400;TGVEG_306400	hypothetical protein	N/A	0	___2	S	848;838;838	3		2.15	-0.381541	-0.385784	-0.377298	NaN	0.328729	1	1	NaN	1	7.84892	7.59537	7.49457	7.828	7.50103	7.55145	NaN	NaN	NaN	7.65864	7.37504	7.33945	0.999996	54.2339	0.00496195	68.515	1	63.2951	0.00252132	81.92	NaN	NaN	NaN	NaN	0.999999	58.6602	0.00353984	76.326	45.599	81.92	-0.54234
TGGT1_306400;TGME49_306400;TGVEG_306400	hypothetical protein	N/A	0	___2	S	850;840;840	5		2.15	-0.381541	-0.385784	-0.377298	NaN	0.328729	1	1	NaN	1	7.84892	7.59537	7.49457	7.828	7.50103	7.55145	NaN	NaN	NaN	7.65864	7.37504	7.33945	0.999188	30.9021	0.00496195	68.515	0.999136	30.6335	0.00252132	81.92	NaN	NaN	NaN	NaN	0.999947	42.7369	0.00353984	76.326	45.599	76.326	-0.78949
TGVEG_304970;TGME49_304970;TGGT1_304970	cell-cycle-associated protein kinase CDK, putative;putative cell-cycle-associated protein kinase CDK	N/A	0	___1	S	439;439;440	4		2.13649	0.196074	0.198323	0.193825	NaN	NaN	1	1	NaN	NaN	7.84329	7.6355	7.42336	7.87431	7.70041	7.39278	NaN	NaN	NaN	NaN	NaN	NaN	0.988479	22.137	0.00133877	63.421	0.998191	30.429	0.0170508	42.947	NaN	NaN	NaN	NaN	NaN	NaN	NaN	NaN	44.321	42.947	0.44611
TGGT1_275440;TGME49_275440;TGVEG_275440	dense granule protein GRA6	N/A	2	___1	S	118;118;118	7	+	2.0707	-2.66977	-2.44124	-2.4034	-3.16466	0.40178	4	2	1	5	8.93778	8.91105	7.71374	8.00204	7.26295	7.91458	7.96789	6.83556	7.93462	8.92713	8.64586	8.6054	1	103.131	1.01939e-05	108.36	0.999937	41.9768	0.000323193	74.222	1	71.1476	0.00130662	75.316	1	79.326	3.40168e-07	103.03	80.074	79.326	-0.00056755
TGGT1_410360;TGVEG_279100;TGVEG_279100B	putative transmembrane protein	HMM: MWRIWRCRLSFLFATGCLLGALTAGLGS, NN: MWRIWRCRLSFLFATGCLLGALTA;HMM: MWRIWRCRLSFLFVTGCLLGALTAGLGS, NN: MWRIWRCRLSFLFVTGCLLGALTA;N/A	1	___1	T	62;62;24	4		2.05021	0.884048	0.871677	0.896419	NaN	0.697668	2	2	NaN	1	8.31521	7.98734	8.03945	8.60127	8.39983	8.17079	NaN	NaN	NaN	7.58324	7.24655	7.31517	1	90.4641	5.52326e-06	114.03	0.995676	23.6226	3.72802e-08	119.38	0.711883	3.9284	0.0640698	49.066	0.819512	6.57106	1.14011e-05	93.371	110.53	90.464	-0.34582
TGGT1_239740;TGVEG_239740;TGME49_239740	dense granule protein GRA14	HMM: MQAIARGDRSSGWSSCSWLFYFSFLLLTSEAVAAAA, NN: MQAIARGDRSSGWSSCSWLFYFSFLLLTSEAVAAA	0	___2	S	392;392;392	11		2.04432	-0.335167	-0.271803	-0.358273	-0.375426	-0.0926397	1	4	1	1	8.88296	8.7209	8.37634	8.95795	8.60433	8.70382	8.32027	7.96568	8.06692	8.81124	8.59874	8.39889	0.99873	28.998	9.13817e-06	73.11	0.999714	35.4378	0.000126839	62.696	0.999014	30.0612	9.25947e-07	89.434	0.999777	37.1353	7.54531e-06	75.524	89.434	67.848	-0.31214
TGGT1_239740;TGVEG_239740;TGME49_239740	dense granule protein GRA14	HMM: MQAIARGDRSSGWSSCSWLFYFSFLLLTSEAVAAAA, NN: MQAIARGDRSSGWSSCSWLFYFSFLLLTSEAVAAA	0	___2	S	397;397;397	16		2.04432	-0.335167	-0.271803	-0.358273	-0.375426	-0.0926397	1	4	3	1	8.8676	8.69835	8.37647	8.95795	8.60433	8.70382	8.29101	7.94313	8.03226	8.77393	8.56151	8.36144	0.999942	43.6959	7.12484e-06	76.161	0.999834	37.7914	0.000126839	62.696	0.999977	46.6428	9.25947e-07	89.434	0.99992	43.9833	1.06062e-05	67.848	89.434	89.434	0.19176
TGGT1_203310;TGME49_203310;TGVEG_203310	dense granule protein GRA7	HMM: MARHAIFFALCVLGLVAAALPQFATAA, NN: MARHAIFFALCVLGLVAAALPQFATAA;HMM: MARHAIFSALCVLGLVAAALPQFATAA, NN: MARHAIFSALCVLGLVAAALPQFATAA	2	___1	S	77;77;77	2	+	2.02897	-1.66432	-1.44075	-1.57275	-1.97946	0.177199	2	2	2	3	9.84701	9.67163	9.36849	9.7968	9.45997	9.52884	7.86659	7.22879	7.75294	9.8376	9.59684	9.46656	1	91.514	1.58286e-18	127.4	1	68.161	2.56486e-11	110.98	0.973986	16.1072	0.000223393	68.074	1	68.161	6.64059e-12	108.72	117.27	68.161	-0.053531
TGVEG_257530;TGME49_257530;TGGT1_257530	transporter, major facilitator family protein	N/A	12	___1	T	32;32;32	9		2.02704	0.117763	0.125244	0.0951933	0.132851	-0.0187006	1	1	2	2	8.62591	8.39168	8.24593	8.50177	8.20737	8.19401	8.22528	7.92814	7.92034	8.71614	8.4929	8.32029	0.510852	0.195617	2.9118e-18	133.75	0.987239	20.3797	4.79012e-18	125.99	0.996336	25.1637	2.90055e-14	108.5	0.999294	33.137	2.72842e-18	134.51	127.41	83.601	-0.29678
TGVEG_254000;TGME49_254000;TGGT1_254000	hypothetical protein	HMM: MKVVSVHASHPSASGLRGLASLPRSRAFCVVMARPASRPSRPSTASVGRRLSGSFLLVALALAC, NN: MKVVSVHASHPSASGLRGLASLPRSRAF;N/A	0	___1	S	423;424;427	6	+	2.02169	-2.10641	-1.69432	-2.34552	-2.27939	0.163442	2	1	2	1	8.47836	8.42078	7.57242	8.02169	7.23666	7.94387	7.76556	6.9729	7.68921	8.47528	8.19698	8.15027	1	122.35	1.88312e-16	188.66	1	45.9135	9.00394e-11	165.9	1	64.4794	4.45949e-07	141.85	1	114.369	7.48041e-15	144.31	169.99	114.37	0.041208
TGVEG_254720;TGGT1_254720;TGME49_254720	dense granule protein GRA8	HMM: MALPLRVSATVFVVFAVFGVARAM, NN: MALPLRVSATVFVVFAVFGVARAM;N/A	0	___3	S	175;198;198	4	+	1.98523	-3.80338	-3.19375	-3.68711	-4.52928	0.551252	4	3	3	8	9.41214	9.37831	8.28677	9.15987	8.29334	9.09639	9.10809	8.11454	9.0616	9.41347	9.15524	9.06494	1	61.2759	3.73744e-07	124.16	1	87.1385	1.81422e-05	99.927	1	81.8069	2.85678e-06	113.43	1	89.8587	5.75552e-07	123.29	105.69	89.859	-0.023207
TGVEG_254720;TGGT1_254720;TGME49_254720	dense granule protein GRA8	HMM: MALPLRVSATVFVVFAVFGVARAM, NN: MALPLRVSATVFVVFAVFGVARAM;N/A	0	___3	S	178;201;201	7	+	1.98523	-3.80338	-3.19375	-3.68711	-4.52928	0.551252	11	10	8	6	10.0967	9.91947	9.62175	10.0017	9.66533	9.73339	9.73303	9.3461	9.50368	9.62094	9.35486	9.2819	1	61.2759	9.99066e-09	143.56	1	87.1385	2.00142e-11	151.66	1	81.8069	7.8865e-07	122.97	1	89.8587	5.75552e-07	123.29	135.09	89.859	-0.023207
TGVEG_254720;TGGT1_254720;TGME49_254720	dense granule protein GRA8	HMM: MALPLRVSATVFVVFAVFGVARAM, NN: MALPLRVSATVFVVFAVFGVARAM;N/A	0	___3	T	179;202;202	8	+	1.98523	-3.80338	-3.19375	-3.68711	-4.52928	0.551252	5	5	8	3	9.36103	9.27522	8.61458	9.47721	8.84502	9.36186	9.28778	8.59557	9.18918	9.30205	9.00479	8.9972	1	61.2759	1.71897e-06	124.16	1	87.1385	1.62066e-06	122.33	1	81.8069	1.7808e-06	121.99	1	89.8587	1.1317e-05	92.265	109.47	89.859	-0.023207
TGVEG_244530;TGME49_244530;TGGT1_244530	hypothetical protein	N/A	0	___1	S	548;548;548	3	+	1.9781	2.57915	2.04594	2.84757	2.84394	NaN	1	1	1	NaN	7.56471	6.98092	7.43351	7.10599	7.03981	6.25626	7.18526	7.12587	6.29179	NaN	NaN	NaN	0.999163	30.7714	0.00247865	98.156	0.985224	18.2816	0.0305308	61.932	0.998889	29.622	0.00370119	91.313	NaN	NaN	NaN	NaN	29.481	98.156	0.72027
TGGT1_279100;TGGT1_411470;TGME49_279100;TGGT1_410360;TGVEG_279100;TGVEG_279100B;TGVEG_441370;TGGT1_410370	hypothetical protein;putative transmembrane protein	HMM: MWRIWRCRLSFLFATGCLLGALTAGLGS, NN: MWRIWRCRLSFLFATGCLLGALTA;HMM: MWRIWRCRLSFLFVTGCLLGALTAGLGS, NN: MWRIWRCRLSFLFVTGCLLGALTA;N/A	1;2	___3	S	76;76;76;76;76;38;76;76	3		1.94241	-0.543868	-0.497172	-0.660344	-0.474088	0.0985712	1	1	1	1	9.59895	9.34918	9.2398	9.50007	9.25166	9.13915	9.30175	9.01275	8.98832	9.36273	9.11548	9.0003	1	127.298	4.88711e-07	127.3	1	113.253	3.50014e-07	134.04	1	51.6434	2.36284e-08	145	1	116.902	1.28661e-05	116.9	125.76	116.9	-0.032106
TGGT1_279100;TGGT1_411470;TGME49_279100;TGGT1_410360;TGVEG_279100;TGVEG_279100B;TGVEG_441370;TGGT1_410370	hypothetical protein;putative transmembrane protein	HMM: MWRIWRCRLSFLFATGCLLGALTAGLGS, NN: MWRIWRCRLSFLFATGCLLGALTA;HMM: MWRIWRCRLSFLFVTGCLLGALTAGLGS, NN: MWRIWRCRLSFLFVTGCLLGALTA;N/A	1;2	___3	S	77;77;77;77;77;39;77;77	4		1.94241	-0.543868	-0.497172	-0.660344	-0.474088	0.0985712	3	3	3	2	9.71271	9.46807	9.34686	9.65942	9.41454	9.29391	9.38789	9.09802	9.0754	9.59283	9.35401	9.21914	1	127.298	1.1663e-07	150.21	1	113.253	3.50014e-07	134.04	1	51.6434	2.36284e-08	145	1	116.902	7.77658e-07	143.28	150.21	116.9	-0.032106
TGGT1_279100;TGGT1_411470;TGME49_279100;TGGT1_410360;TGVEG_279100;TGVEG_279100B;TGVEG_441370;TGGT1_410370	hypothetical protein;putative transmembrane protein	HMM: MWRIWRCRLSFLFATGCLLGALTAGLGS, NN: MWRIWRCRLSFLFATGCLLGALTA;HMM: MWRIWRCRLSFLFVTGCLLGALTAGLGS, NN: MWRIWRCRLSFLFVTGCLLGALTA;N/A	1;2	___3	S	79;79;79;79;79;41;79;79	6		1.94241	-0.543868	-0.497172	-0.660344	-0.474088	0.0985712	1	1	2	1	9.17508	9.02169	8.64864	9.0596	8.67835	8.82624	8.97905	8.60673	8.73925	9.06232	8.82242	8.69017	1	127.298	4.88711e-07	127.3	1	113.253	1.81275e-05	113.25	1	51.6434	7.5518e-05	99.069	1	116.902	1.28661e-05	116.9	119.41	116.9	-0.032106
TGVEG_254720;TGGT1_254720;TGME49_254720	dense granule protein GRA8	HMM: MALPLRVSATVFVVFAVFGVARAM, NN: MALPLRVSATVFVVFAVFGVARAM;N/A	0	___2	T	179;202;202	8	+	1.90788	-1.27366	-1.06402	-1.54682	-1.21015	0.599464	5	5	8	3	9.36103	9.27522	8.61458	9.47721	8.84502	9.36186	9.28778	8.59557	9.18918	9.30205	9.00479	8.9972	1	61.2759	1.71897e-06	124.16	1	87.1385	1.62066e-06	122.33	1	81.8069	1.7808e-06	121.99	1	89.8587	1.1317e-05	92.265	109.47	89.859	-0.023207
TGGT1_286450;TGME49_286450;TGVEG_286450	dense granule protein GRA5	HMM: MASVKRVVVAVMIVNVLALIFVGVAGS, NN: MASVKRVVVAVMIVNVLALIFVGVAGS	2	___1	T	110;110;110	11	+	1.88081	-1.45655	-1.12249	-1.66518	-1.58198	0.396172	1	1	3	3	8.36829	8.27191	7.66721	8.40071	7.73944	8.29385	8.66979	7.96616	8.57403	8.96291	8.66428	8.65946	0.982944	17.6772	3.235e-20	164.79	0.997751	26.4917	2.75605e-35	190.8	0.980348	17.1894	2.61737e-22	181.82	0.989588	19.9073	1.00164e-26	179.5	178.66	190.8	-0.43951
TGGT1_279100;TGGT1_411470;TGME49_279100;TGGT1_410360;TGVEG_279100;TGVEG_279100B;TGVEG_441370;TGGT1_410370	hypothetical protein;putative transmembrane protein	HMM: MWRIWRCRLSFLFATGCLLGALTAGLGS, NN: MWRIWRCRLSFLFATGCLLGALTA;HMM: MWRIWRCRLSFLFVTGCLLGALTAGLGS, NN: MWRIWRCRLSFLFVTGCLLGALTA;N/A	1;2	___2	S	76;76;76;76;76;38;76;76	3		1.85651	0.97005	1.19994	0.877007	0.833199	0.135928	1	1	1	1	9.59895	9.34918	9.2398	9.50007	9.25166	9.13915	9.30175	9.01275	8.98832	9.36273	9.11548	9.0003	1	127.298	4.88711e-07	127.3	1	113.253	3.50014e-07	134.04	1	51.6434	2.36284e-08	145	1	116.902	1.28661e-05	116.9	125.76	116.9	-0.032106
TGGT1_279100;TGGT1_411470;TGME49_279100;TGGT1_410360;TGVEG_279100;TGVEG_279100B;TGVEG_441370;TGGT1_410370	hypothetical protein;putative transmembrane protein	HMM: MWRIWRCRLSFLFATGCLLGALTAGLGS, NN: MWRIWRCRLSFLFATGCLLGALTA;HMM: MWRIWRCRLSFLFVTGCLLGALTAGLGS, NN: MWRIWRCRLSFLFVTGCLLGALTA;N/A	1;2	___2	S	77;77;77;77;77;39;77;77	4		1.85651	0.97005	1.19994	0.877007	0.833199	0.135928	3	3	3	2	9.71271	9.46807	9.34686	9.65942	9.41454	9.29391	9.38789	9.09802	9.0754	9.59283	9.35401	9.21914	1	127.298	1.1663e-07	150.21	1	113.253	3.50014e-07	134.04	1	51.6434	2.36284e-08	145	1	116.902	7.77658e-07	143.28	150.21	116.9	-0.032106
TGVEG_225690;TGME49_225690;TGGT1_225690	hypothetical protein	N/A	0	___2	S	1593;1593;1593	5		1.84303	-0.0737507	-0.0720876	NaN	-0.0754139	NaN	1	NaN	2	NaN	7.28717	7.06055	6.8963	NaN	NaN	NaN	7.37407	7.17298	6.94298	NaN	NaN	NaN	0.964527	14.3442	0.0109885	65.374	NaN	NaN	NaN	NaN	0.715632	6.29688	0.0225367	55.208	0.92758	11.0743	1.03901e-06	123.61	115.32	65.374	-0.3721
TGVEG_233110;TGME49_233110;TGGT1_233110	IMP dehydrogenas;IMP dehydrogenasa	N/A	0	___1	S	422;422;422	4		1.84099	0.0935162	0.115906	0.0790476	0.0855949	0.0688186	3	2	2	2	8.58959	8.3411	8.22876	8.33512	8.05312	8.01418	8.19838	7.92957	7.86252	8.39489	8.17214	7.99832	0.999492	33.2763	1.31517e-06	79.382	0.970816	15.4429	0.000796941	52.366	0.973663	15.6811	2.95442e-08	90.896	0.986339	18.6179	1.80651e-06	74.324	83.915	79.382	0.40986
TGME49_227620;TGGT1_227620;TGVEG_227620	dense granule protein GRA2	HMM: MFAVKHCLLVVAVGALVNVSVRAA, NN: MFAVKHCLLVVAVGALVNVSVRAA	0	___1	T	56;56;56	4		1.79471	-0.541964	-0.680927	-0.473729	-0.471237	-0.058485	12	10	6	10	10.2551	10.1128	9.70125	9.84281	9.47686	9.59824	9.48179	9.10085	9.24822	9.86606	9.62404	9.49672	1	88.3951	2.60981e-28	184.59	1	79.2091	4.79504e-20	146.25	1	83.5014	7.07674e-06	94.837	1	71.9876	2.34785e-20	134.96	179.45	71.988	1.5892
TGME49_227620;TGGT1_227620;TGVEG_227620	dense granule protein GRA2	HMM: MFAVKHCLLVVAVGALVNVSVRAA, NN: MFAVKHCLLVVAVGALVNVSVRAA	0	___1	S	72;72;72	9		1.79183	-0.711683	-0.529582	-0.819358	-0.786108	0.0234095	3	7	4	7	9.50782	9.36752	8.94881	9.96833	9.5487	9.76037	9.5692	9.06781	9.40475	10.2188	9.97933	9.84602	1	140.308	1.66008e-14	140.31	1	130.199	9.00612e-15	151.74	1	134.043	2.41765e-09	134.04	1	121.182	1.62416e-20	157.68	157.68	121.18	-0.12398
TGVEG_240810;TGME49_240810;TGGT1_240810	hypothetical protein;putative transporter	N/A	10	___1	S	17;17;17	3		1.77642	-0.486417	-0.473629	-0.499205	NaN	-0.162369	2	1	NaN	3	8.39501	8.2447	7.86125	8.01691	7.6484	7.77427	NaN	NaN	NaN	8.60213	8.42689	8.1233	1	107.029	5.24902e-15	167.35	1	117.256	1.24315e-34	205.33	NaN	NaN	NaN	NaN	1	78.3046	1.95193e-44	217.39	183.19	113.23	-0.50479
TGVEG_235930;TGME49_235930;TGGT1_235930	domain K- type RNA binding proteins family protein	N/A	0	___1	S	137;137;137	2		1.77412	-0.598854	-0.583027	-0.614682	NaN	-0.0189986	3	2	NaN	3	8.37446	8.20658	7.88045	8.18273	7.84747	7.91343	NaN	NaN	NaN	8.49474	8.28863	8.07207	1	86.213	1.81299e-06	121.82	1	97.3835	8.88238e-06	97.384	NaN	NaN	NaN	NaN	1	73.9284	6.12349e-08	110.6	104.68	73.928	0.22361
TGGT1_279100;TGGT1_411470;TGME49_279100;TGGT1_410360;TGVEG_279100;TGVEG_279100B;TGVEG_441370;TGGT1_410370	hypothetical protein;putative transmembrane protein	HMM: MWRIWRCRLSFLFATGCLLGALTAGLGS, NN: MWRIWRCRLSFLFATGCLLGALTA;HMM: MWRIWRCRLSFLFVTGCLLGALTAGLGS, NN: MWRIWRCRLSFLFVTGCLLGALTA;N/A	1;2	___1	S	76;76;76;76;76;38;76;76	3		1.73174	0.207274	0.219511	0.249593	0.152717	0.168684	1	1	1	1	9.59895	9.34918	9.2398	9.50007	9.25166	9.13915	9.30175	9.01275	8.98832	9.36273	9.11548	9.0003	1	127.298	4.88711e-07	127.3	1	113.253	3.50014e-07	134.04	1	51.6434	2.36284e-08	145	1	116.902	1.28661e-05	116.9	125.76	116.9	-0.032106
TGGT1_308810A;TGGT1_308810B;TGVEG_308810B	rhoptry neck protein RON9	N/A	0;1	___1	S	398;159;304	9		1.69821	-0.309839	-0.300085	-0.319593	NaN	-0.0979356	1	1	NaN	1	8.33391	8.17053	7.83023	8.17898	7.84785	7.90607	NaN	NaN	NaN	8.14761	7.93009	7.74309	0.873413	8.95105	1.35061e-30	167.28	0.936049	12.9558	2.14673e-23	147.41	NaN	NaN	NaN	NaN	0.937644	12.7805	9.53447e-19	143.27	159.65	143.27	0.099515
TGVEG_236890;TGME49_236890;TGGT1_236890	hypothetical protein;putative transmembrane protein	N/A	2	___1	S	72;72;72	3	+	1.67152	-1.93615	-2.04769	-2.36839	-1.39238	0.179186	2	1	2	2	8.15755	8.09806	7.26494	7.63599	7.01553	7.51701	7.77071	7.16551	7.64682	8.15372	7.89713	7.80319	1	86.7704	4.19311e-96	293.28	1	169.312	1.05012e-44	211.5	1	143.704	7.26061e-20	178.69	1	176.949	1.12952e-44	210.32	272.54	210.32	-0.16402
TGVEG_315750;TGME49_315750;TGGT1_315750	hypothetical protein	N/A	0	___1	T	26;26;26	3		1.62811	-0.522851	-0.666422	-0.383584	-0.518546	0.125125	2	2	1	2	8.34372	8.16456	7.87269	8.08099	7.70041	7.84716	7.45617	7.11628	7.19084	8.34978	8.1084	7.97958	0.984221	17.9505	2.8621e-16	146.97	0.990074	19.9891	3.73167e-07	113.49	0.94434	12.2975	0.000271981	79.143	0.994329	22.4389	9.62931e-17	159.67	154.3	159.67	0.42914
TGVEG_202760;TGME49_202760;TGGT1_202760	hypothetical protein	N/A	0	___1	S	51;51;51	17		1.62511	0.0825269	0.0856016	0.0794522	NaN	-0.264899	2	1	NaN	1	8.53926	8.31235	8.14882	7.92948	7.63331	7.62353	NaN	NaN	NaN	8.20181	7.96625	7.82364	0.999993	51.9242	2.88672e-07	70.788	0.999992	51.2645	0.000369847	65.244	NaN	NaN	NaN	NaN	0.999999	61.7883	6.09251e-08	81.844	79.308	81.844	0.10066
TGGT1_312260;TGVEG_312260;TGME49_312260	hypothetical protein	N/A	0	___1	S	873;884;884	12		1.61607	0.357008	0.272249	0.334466	0.46431	0.39531	2	1	2	1	8.41521	8.16468	8.05702	7.56961	7.23411	7.30051	8.36625	8.178	7.91251	8.11224	7.8241	7.79791	0.728754	4.29219	6.14068e-24	173.87	0.499994	0	0.00261432	54.225	0.5	0	2.47834e-05	74.485	0.782069	5.54925	1.20095e-17	162.77	166.65	162.77	0.0057653
TGVEG_243960;TGME49_243960;TGGT1_243960	nuclear transport factor 2 (ntf2) domain-containing protein	N/A	0	___1	T	438;438;438	12		1.59768	0.188476	0.180996	0.195957	NaN	-0.110853	3	4	NaN	3	9.00497	8.80406	8.57358	8.96978	8.74564	8.57523	NaN	NaN	NaN	8.87731	8.65068	8.48644	1	96.4551	3.45788e-23	172.57	0.999994	52.2885	3.63873e-06	102.43	NaN	NaN	NaN	NaN	0.991834	20.8445	8.32339e-05	78.78	131.28	172.57	-0.60684
TGVEG_281580;TGGT1_281580	putative PP2C	N/A	0	___1	S	246;246	5		1.5956	0.215888	0.207279	0.224498	NaN	NaN	1	1	NaN	NaN	7.86245	7.6141	7.50147	7.87935	7.58356	7.57302	NaN	NaN	NaN	NaN	NaN	NaN	1	138	1.30227e-12	138	1	100.138	7.79853e-07	100.14	NaN	NaN	NaN	NaN	NaN	NaN	NaN	NaN	132.17	100.14	-0.14219
TGME49_287970;TGVEG_287970;TGGT1_287970	hypothetical protein	N/A	0	___1	S	791;791;791	4		1.55515	-0.146056	-0.139662	NaN	-0.15245	NaN	2	NaN	1	NaN	7.64009	7.38799	7.28389	NaN	NaN	NaN	7.24613	6.96632	6.92277	NaN	NaN	NaN	0.949345	12.7785	0.000568669	89.507	NaN	NaN	NaN	NaN	0.775093	6.3165	0.00598208	54.09	NaN	NaN	NaN	NaN	77.924	89.507	-1.3032
TGVEG_263180;TGME49_263180;TGGT1_263180	myosin D	N/A	0	___1	S	20;20;20	3		1.55283	-0.397132	-0.379654	-0.414611	NaN	0.246567	2	2	NaN	2	8.91898	8.76282	8.39903	8.5885	8.26588	8.30803	NaN	NaN	NaN	8.925	8.65538	8.59012	1	68.1065	1.47111e-05	89.484	1	69.1038	5.00022e-05	83.37	NaN	NaN	NaN	NaN	1	68.551	4.17639e-05	83.751	77.216	82.942	0.010164
TGVEG_275860;TGGT1_275860	hypothetical protein;putative dense granule protein GRA12	HMM: MDVRYQTRGAVAAVYVLFRTVVGA, NN: MDVRYQTRGAVAAVYVLFRTVVGAVLGLHCLKIVSAE	1	___1	S	228;228	2		1.55041	-0.430527	-0.449581	-0.411473	NaN	0.110003	2	1	NaN	1	8.3689	8.18735	7.90248	8.28024	7.96473	7.99321	NaN	NaN	NaN	8.46504	8.22655	8.09089	0.998786	29.5719	0.000114572	64.705	0.996628	25.1724	0.00230479	50.358	NaN	NaN	NaN	NaN	0.999364	32.2177	0.00192394	52.814	51.003	52.814	0.67978
TGVEG_213610;TGME49_213610;TGGT1_213610	hypothetical protein;putative transmembrane protein	N/A	1	___1	S	553;553;553	8		1.54499	-0.11342	-0.118503	-0.108337	NaN	0.0688186	1	1	NaN	1	8.15694	7.90474	7.80088	8.07155	7.81273	7.72377	NaN	NaN	NaN	8.06408	7.8703	7.62028	0.680338	6.12693	1.6606e-05	89.507	0.708183	4.81105	6.50964e-06	99.092	NaN	NaN	NaN	NaN	0.981764	19.7083	1.52812e-11	132.62	132.62	132.62	-0.022523
TGME49_214110;TGVEG_214110;TGGT1_214110	protein yipf5, putative;putative protein yipf5	N/A	4	___1	S	298;304;304	3		1.54323	-0.764746	-0.799157	-0.730334	NaN	0.41072	1	1	NaN	1	7.68956	7.51037	7.21854	7.35465	6.975	7.12018	NaN	NaN	NaN	7.73229	7.42187	7.44045	0.999927	41.3761	1.99835e-05	130.56	0.999922	41.0694	0.000126286	124.21	NaN	NaN	NaN	NaN	0.999951	43.1358	3.98587e-05	109.16	64.87	109.16	-0.11281
TGGT1_310802	CRAL/TRIO domain-containing protein	N/A	0	___1	S	483	3		1.47533	-0.0532189	-0.0560196	-0.0504183	NaN	NaN	1	1	NaN	NaN	7.62746	7.47229	7.10517	7.52973	7.18648	7.26717	NaN	NaN	NaN	NaN	NaN	NaN	0.792581	5.86544	1.25141e-05	76.21	0.785737	5.65998	1.24505e-06	95.122	NaN	NaN	NaN	NaN	NaN	NaN	NaN	NaN	85.126	76.21	1.8951
TGVEG_254720;TGGT1_254720;TGME49_254720	dense granule protein GRA8	HMM: MALPLRVSATVFVVFAVFGVARAM, NN: MALPLRVSATVFVVFAVFGVARAM;N/A	0	___2	S	178;201;201	7	+	1.45611	-1.68785	-2.30659	-1.54682	-1.21015	0.0593747	11	10	8	6	10.0967	9.91947	9.62175	10.0017	9.66533	9.73339	9.73303	9.3461	9.50368	9.62094	9.35486	9.2819	1	61.2759	9.99066e-09	143.56	1	87.1385	2.00142e-11	151.66	1	81.8069	7.8865e-07	122.97	1	89.8587	5.75552e-07	123.29	135.09	89.859	-0.023207
TGGT1_286450;TGME49_286450;TGVEG_286450	dense granule protein GRA5	HMM: MASVKRVVVAVMIVNVLALIFVGVAGS, NN: MASVKRVVVAVMIVNVLALIFVGVAGS	2	___2	T	110;110;110	11	+	1.44017	-2.70561	NaN	-2.55119	-2.86002	0.311533	1	1	3	3	8.36829	8.27191	7.66721	8.40071	7.73944	8.29385	8.66979	7.96616	8.57403	8.96291	8.66428	8.65946	0.982944	17.6772	3.235e-20	164.79	0.997751	26.4917	2.75605e-35	190.8	0.980348	17.1894	2.61737e-22	181.82	0.989588	19.9073	1.00164e-26	179.5	178.66	190.8	-0.43951
TGGT1_203310;TGME49_203310	dense granule protein GRA7	HMM: MARHAIFFALCVLGLVAAALPQFATAA, NN: MARHAIFFALCVLGLVAAALPQFATAA;HMM: MARHAIFSALCVLGLVAAALPQFATAA, NN: MARHAIFSALCVLGLVAAALPQFATAA	2	___2	S	107;107	5		1.42239	-0.642443	-0.445882	-0.884372	-0.597076	0.0469842	2	1	4	1	9.42487	9.26564	8.91189	9.65959	9.06021	9.53376	8.86926	8.44903	8.66166	10.0035	9.72735	9.67607	1	102.723	3.84123e-14	130.25	1	121.773	1.15104e-19	150.4	1	95.8331	2.83985e-10	109.44	1	99.5052	7.64103e-20	146.1	142.81	124.13	0.39521
TGGT1_203310;TGME49_203310;TGVEG_203310	dense granule protein GRA7	HMM: MARHAIFFALCVLGLVAAALPQFATAA, NN: MARHAIFFALCVLGLVAAALPQFATAA;HMM: MARHAIFSALCVLGLVAAALPQFATAA, NN: MARHAIFSALCVLGLVAAALPQFATAA	2	___1	S	41;41;41	4	+	1.42024	-1.9162	-2.0307	-1.80169	NaN	-0.335928	2	2	NaN	2	8.92774	8.85488	8.11657	8.7963	8.14888	8.68549	NaN	NaN	NaN	8.95291	8.7354	8.54839	1	110.165	2.52421e-40	193.15	1	81.4516	3.68578e-13	139.19	NaN	NaN	NaN	NaN	1	90.0542	3.13786e-19	141.97	172.1	101.04	-0.22659
TGVEG_214440;TGME49_214440;TGGT1_214440	4'-phosphopantetheinyl transferase superfamily protein	N/A	0	___1	S	311;311;311	6		1.38238	-0.226198	-0.157127	-0.204125	-0.317342	-0.314898	4	1	2	3	8.41454	8.23492	7.94439	7.70292	7.48937	7.29223	7.84831	7.51032	7.58135	8.25363	8.06483	7.80087	0.998794	30.1573	1.56926e-17	146.13	0.94915	12.8675	1.38397e-06	99.407	0.998471	29.2423	1.25368e-08	115.42	0.978833	17.4185	4.09013e-12	130.05	118.6	84.166	0.098098
TGGT1_220900;TGVEG_220900;TGME49_220900	hypothetical protein	N/A	0	___1	S	73;73;73	3		1.38188	-0.0410004	-0.0383235	-0.0436774	NaN	-0.0973961	2	1	1	1	9.10765	8.90411	8.68071	9.05865	8.8092	8.69907	7.67977	7.40278	7.3533	8.7623	8.54443	8.35832	0.999779	36.5593	0.00416554	99.5	0.999005	30.0157	0.0058916	95.094	0.967976	14.7423	0.00918129	43.37	0.999972	45.5931	0.00330727	111.26	36.723	66.023	-0.33163
TGVEG_315150;TGME49_315150;TGGT1_315150	eukaryotic initiation factor-4E, putative;putative eukaryotic initiation factor-4E	N/A	0	___1	S	102;102;102	4		1.37806	0.128636	0.137109	0.120163	NaN	0.0221896	1	1	NaN	1	8.3641	8.16991	7.92105	7.88544	7.59973	7.56854	NaN	NaN	NaN	8.23203	7.96236	7.89723	1	47.0619	0.016893	47.062	1	55.0402	0.0103167	55.04	NaN	NaN	NaN	NaN	1	47.7121	0.016357	47.712	44.919	47.712	-0.38727
TGME49_248740;TGGT1_248740;TGVEG_248740	hypothetical protein	N/A	0	___1	S	44;44;44	3		1.37662	-0.166515	-0.17752	-0.155511	NaN	-0.191603	2	1	NaN	1	8.07386	7.86955	7.64818	7.6059	7.33037	7.27777	NaN	NaN	NaN	7.90092	7.71376	7.44514	0.972073	15.4167	6.59962e-05	86.497	0.964853	14.3857	0.000333988	80.632	NaN	NaN	NaN	NaN	0.991503	20.6704	0.000838996	72.615	86.497	62.861	0.31674
TGVEG_218960;TGGT1_218960	AP2 domain transcription factor AP2XII-1	N/A	0	___1	S	153;153	11		1.37252	-0.0772701	-0.0721148	-0.0824254	NaN	0.18751	1	1	NaN	1	8.14761	7.97883	7.65549	7.87012	7.63598	7.48999	NaN	NaN	NaN	8.17257	7.86415	7.87879	0.999836	38.9488	4.96912e-09	111.18	0.999991	52.5537	2.93032e-14	110.9	NaN	NaN	NaN	NaN	0.999986	48.7283	4.45177e-15	123.24	119.15	110.9	0.30999
TGVEG_254720;TGGT1_254720;TGME49_254720	dense granule protein GRA8	HMM: MALPLRVSATVFVVFAVFGVARAM, NN: MALPLRVSATVFVVFAVFGVARAM;N/A	0	___1	S	178;201;201	7		1.35843	0.327015	0.462547	0.223766	0.294733	0.133326	11	10	8	6	10.0967	9.91947	9.62175	10.0017	9.66533	9.73339	9.73303	9.3461	9.50368	9.62094	9.35486	9.2819	1	61.2759	9.99066e-09	143.56	1	87.1385	2.00142e-11	151.66	1	81.8069	7.8865e-07	122.97	1	89.8587	5.75552e-07	123.29	135.09	89.859	-0.023207
TGGT1_308860;TGVEG_308860;TGME49_308860	hypothetical protein	N/A	0	___2	S	517;517;517	12		1.35288	0.0847629	0.0906806	0.0788452	NaN	-0.0783305	1	2	NaN	2	9.00035	8.81256	8.54576	8.85067	8.59404	8.50018	NaN	NaN	NaN	8.77998	8.55308	8.3895	0.591925	1.61642	2.5887e-06	67.911	0.621594	2.1555	2.34603e-10	106.28	NaN	NaN	NaN	NaN	0.614029	2.01641	1.02105e-19	146.1	128.2	106.28	-0.17665
TGVEG_214970;TGME49_214970;TGGT1_214970	DNA replication licensing factor, putative;putative DNA replication licensing factor	N/A	0	___1	S	12;12;12	7		1.35202	0.123727	0.115072	0.132382	NaN	-0.0707654	1	1	NaN	1	8.3843	8.12853	8.03274	8.39983	8.13975	8.05358	NaN	NaN	NaN	8.06937	7.80169	7.73218	0.999982	47.4977	0.000776576	66.784	0.999768	36.3418	0.00661076	50.088	NaN	NaN	NaN	NaN	0.999987	48.9573	0.000528908	72.891	58.808	72.891	-0.018964
TGGT1_275440;TGME49_275440;TGVEG_275440	dense granule protein GRA6	N/A	2	___2	S	118;118;118	7	+	1.34539	-3.13472	-3.35739	NaN	-2.91205	0.108016	4	2	1	5	8.93778	8.91105	7.71374	8.00204	7.26295	7.91458	7.96789	6.83556	7.93462	8.92713	8.64586	8.6054	1	103.131	1.01939e-05	108.36	0.999937	41.9768	0.000323193	74.222	1	71.1476	0.00130662	75.316	1	79.326	3.40168e-07	103.03	80.074	79.326	-0.00056755
TGVEG_226720;TGME49_226720;TGGT1_226720	translin family protein	N/A	0	___1	S	20;20;20	11		1.34401	0.380376	0.407481	0.35327	NaN	NaN	1	1	NaN	NaN	8.68546	8.43895	8.32203	8.49325	8.26665	8.10233	NaN	NaN	NaN	NaN	NaN	NaN	0.941295	12.3243	6.90695e-07	95.926	0.971444	16.5174	1.3125e-06	87.511	NaN	NaN	NaN	NaN	NaN	NaN	NaN	NaN	85.372	87.511	-1.4722
TGVEG_214880;TGGT1_214880	hypothetical protein	N/A	0	___1	S	343;343	3		1.33234	-0.397721	-0.368605	-0.426837	NaN	0.027125	2	1	NaN	1	8.00873	7.85104	7.49223	7.60464	7.32529	7.28078	NaN	NaN	NaN	7.78621	7.52312	7.44361	1	99.5681	0.000329994	99.568	1	136.023	2.60264e-06	136.02	NaN	NaN	NaN	NaN	1	127.514	4.74268e-06	127.51	122.43	127.51	-0.30638
TGGT1_308860;TGVEG_308860;TGME49_308860	hypothetical protein	N/A	0	___2	T	518;518;518	13		1.307	0.139968	0.150832	0.129103	NaN	-0.0526779	3	1	NaN	1	9.04521	8.83152	8.63472	8.69834	8.44351	8.34559	NaN	NaN	NaN	9.0106	8.76773	8.64241	0.913211	10.221	1.26709e-14	141.3	0.798636	5.98366	1.06624e-19	153.39	NaN	NaN	NaN	NaN	0.848695	7.48906	2.85356e-14	135.7	144.13	141.3	0.84276
TGVEG_246720;TGME49_246720;TGGT1_246720	hypothetical protein	N/A	0	___1	S	141;141;141	4		1.30228	0.103214	0.0579014	0.139326	0.112416	-0.134201	2	1	2	2	8.73814	8.53006	8.31869	8.51416	8.22285	8.2032	7.94118	7.61459	7.66429	8.56373	8.32944	8.18381	1	105.987	1.80816e-14	150.7	1	124.908	1.77383e-09	124.91	1	46.5141	0.00137949	61.957	1	110.044	4.78406e-08	110.04	125.78	110.04	-0.12545
TGGT1_313270;TGVEG_313270;TGME49_313270	hypothetical protein;putative collagen alpha-1(III) chain, related protein	N/A	0	___1	S	1684;1684;1684	1		1.28938	0.0437343	0.0235977	0.0576703	0.0499349	-0.0618139	2	2	2	2	8.78164	8.59057	8.333	8.75414	8.48944	8.41345	8.33451	8.03072	8.03623	8.74689	8.50478	8.37767	1	59.1551	0.00182475	62.081	1	41.7427	0.00529803	53.377	1	40.9413	0.00060236	71.08	1	76.0097	0.00056839	76.01	52.553	59.155	1.7407
TGGT1_250820;TGVEG_250820;TGME49_250820	hypothetical protein	N/A	0	___1	S	990;990;990	3		1.27574	-0.353657	-0.42177	-0.454164	-0.185038	-0.109017	2	2	2	2	8.37216	8.19421	7.89872	8.23228	7.89213	7.96715	7.78534	7.5129	7.45373	8.30865	8.07335	7.93014	0.999994	55.1089	0.000323156	73.688	0.999992	53.9469	0.000372868	71.842	1	70.0391	1.4848e-05	92.474	1	66.1758	0.00018595	78.78	80.273	92.474	0.11163
TGGT1_279100;TGGT1_411470;TGME49_279100;TGGT1_410360;TGVEG_279100;TGVEG_441370;TGGT1_410370	hypothetical protein;putative transmembrane protein	HMM: MWRIWRCRLSFLFATGCLLGALTAGLGS, NN: MWRIWRCRLSFLFATGCLLGALTA;HMM: MWRIWRCRLSFLFVTGCLLGALTAGLGS, NN: MWRIWRCRLSFLFVTGCLLGALTA	1;2	___1	S	48;48;48;48;48;48;48	12		1.26737	0.631335	0.928021	0.548024	0.417959	-0.037011	2	2	2	2	8.65474	8.35497	8.35243	8.23338	8.01628	7.82819	8.40218	8.14684	8.05003	8.39936	8.18244	7.99392	1	128.888	1.39167e-29	186.34	1	152.882	3.39556e-20	152.88	1	167.283	2.88701e-27	167.28	1	88.3938	1.25848e-20	161.2	186.34	88.394	2.6872
TGGT1_203310;TGME49_203310;TGVEG_203310	dense granule protein GRA7	HMM: MARHAIFFALCVLGLVAAALPQFATAA, NN: MARHAIFFALCVLGLVAAALPQFATAA;HMM: MARHAIFSALCVLGLVAAALPQFATAA, NN: MARHAIFSALCVLGLVAAALPQFATAA	2	___1	S	80;80;80	5		1.24924	1.06265	1.54006	1.01713	0.630755	0.273475	3	3	3	3	9.88133	9.65732	9.48663	9.79329	9.4774	9.50663	8.07423	7.86784	7.652	9.75185	9.51922	9.36959	1	91.514	1.69403e-11	134.98	1	68.161	1.44952e-09	169.65	1	77.9998	0.000317565	121.68	1	68.161	3.24571e-11	142.1	126.15	68.161	-0.053531
TGVEG_257680;TGME49_257680;TGGT1_257680	myosin light chain MLC1	N/A	0	___1	S	55;55;55	10		1.23852	-0.144838	-0.159693	-0.199129	-0.0756921	-0.0780422	3	3	2	4	9.25059	9.05242	8.81452	8.86968	8.58547	8.55117	8.66822	8.33957	8.39315	9.27061	9.04696	8.87535	0.998431	28.0366	1.82389e-35	216.05	0.995172	23.1411	9.28517e-28	204.81	0.996599	24.6695	7.76738e-27	190.46	0.977766	16.4322	2.44001e-35	212.32	209.67	216.05	-0.75021
TGVEG_225690;TGME49_225690;TGGT1_225690	hypothetical protein	N/A	0	___2	S	1590;1590;1590	2		1.23149	-0.0794302	-0.0720876	NaN	-0.0867727	NaN	1	NaN	1	NaN	7.28717	7.06055	6.8963	NaN	NaN	NaN	7.08037	6.88222	6.64429	NaN	NaN	NaN	0.999995	52.5824	0.0109885	65.374	NaN	NaN	NaN	NaN	0.981518	20.9544	0.0225367	55.208	0.999815	37.9985	1.03901e-06	123.61	115.32	65.374	-0.3721
TGVEG_268960;TGME49_268960;TGGT1_268960	5'-AMP-activated protein kinase subunit beta-1 family protein, putative;putative 5'-AMP-activated protein kinase subunit beta-1 family protein	N/A	0	___1	S	139;139;139	4		1.22724	-0.267488	-0.301135	-0.136218	-0.36511	NaN	1	1	2	NaN	8.08117	7.91248	7.58887	8.21609	7.77415	8.02127	8.04021	7.61475	7.83576	NaN	NaN	NaN	0.999438	32.5026	3.67994e-06	108.25	0.999633	34.3591	9.92229e-07	103.31	0.998891	29.6686	7.89305e-06	89.663	NaN	NaN	NaN	NaN	96.28	103.31	-0.52359
TGVEG_237220;TGME49_237220;TGGT1_237220	DNA replication licensing factor Mcm7, putative;putative DNA replication licensing factor Mcm7	N/A	0	___1	S	633;633;633	3		1.22204	-0.453685	-0.496552	-0.410818	NaN	0.286434	1	2	NaN	2	7.42229	7.2412	6.95503	7.58114	7.22948	7.32545	NaN	NaN	NaN	7.70565	7.45249	7.35081	0.997198	25.5133	0.00606663	60.196	0.999885	39.4087	0.000202963	92.856	NaN	NaN	NaN	NaN	0.999913	40.6221	0.000126847	98.942	70.039	98.942	0.13961
TGVEG_261440;TGME49_261440;TGGT1_261440	ARM repeats containing protein	N/A	0	___1	S	33;33;33	4		1.17922	-0.463984	-0.712834	-0.30867	-0.370447	-0.159199	3	3	2	3	8.54028	8.36953	8.05227	8.36184	8.09423	8.02461	7.63038	7.27827	7.37506	8.8929	8.69502	8.45632	1	124.077	2.75781e-09	124.08	1	106.386	8.66575e-08	113.88	1	86.5392	2.9932e-05	86.539	1	111.57	7.88009e-14	145.52	130.22	111.57	-0.09317
TGGT1_286450;TGME49_286450;TGVEG_286450	dense granule protein GRA5	HMM: MASVKRVVVAVMIVNVLALIFVGVAGS, NN: MASVKRVVVAVMIVNVLALIFVGVAGS	2	___2	S	108;108;108	9		1.17667	-2.98398	NaN	-3.29719	-2.67077	0.249644	3	1	2	1	8.69284	8.59407	8.00121	8.35675	7.4506	8.2992	8.61574	7.8956	8.52395	9.0306	8.74896	8.7093	0.941589	13.5865	3.08589e-15	152.07	0.944445	13.4144	3.63086e-15	149.07	0.957864	14.3373	2.09812e-36	200.95	0.930692	10.9441	5.57538e-27	179.2	192.93	200.95	0.55652
TGGT1_203310;TGME49_203310	dense granule protein GRA7	HMM: MARHAIFFALCVLGLVAAALPQFATAA, NN: MARHAIFFALCVLGLVAAALPQFATAA;HMM: MARHAIFSALCVLGLVAAALPQFATAA, NN: MARHAIFSALCVLGLVAAALPQFATAA	2	___1	S	107;107	5		1.16779	-0.259489	-0.287293	-0.231685	NaN	0.204892	2	1	4	1	9.42487	9.26564	8.91189	9.65959	9.06021	9.53376	8.86926	8.44903	8.66166	10.0035	9.72735	9.67607	1	102.723	3.84123e-14	130.25	1	121.773	1.15104e-19	150.4	1	95.8331	2.83985e-10	109.44	1	99.5052	7.64103e-20	146.1	142.81	124.13	0.39521
TGVEG_305250;TGME49_305250;TGGT1_305250	hypothetical protein;putative transmembrane protein	N/A	6	___1	S	39;39;39	3		1.15925	-0.459095	-0.40892	-0.50927	NaN	0.0167598	1	1	NaN	1	7.87142	7.6974	7.39014	7.63507	7.25001	7.40442	NaN	NaN	NaN	7.84043	7.60105	7.46753	0.99624	24.2323	1.05374e-11	136.39	0.96102	13.919	5.63241e-08	117.78	NaN	NaN	NaN	NaN	0.995619	23.5648	2.4356e-08	122.14	125.02	136.39	-0.24156
TGVEG_314070;TGME49_314070;TGGT1_314070	hypothetical protein	N/A	0	___1	S	70;70;70	2		1.15631	-0.483354	-0.501736	-0.707166	-0.241161	0.198774	2	1	1	1	8.03639	7.86826	7.54284	7.86527	7.50435	7.61686	7.15993	6.92549	6.78025	8.05599	7.78534	7.72231	0.49995	0	0.000410275	76.009	0.499981	0	0.00513618	72.898	0.960807	14.3352	0.0441681	47.037	0.499993	0	0.00173063	82.529	64.567	47.037	-0.6206
TGVEG_228150;TGGT1_228150;TGME49_228150	hypothetical protein	N/A	0	___1	S	894;894;894	3		1.15065	-0.0440855	-0.0646119	-0.0458379	-0.0218067	-0.180371	1	1	1	1	8.33163	8.13268	7.89688	8.12149	7.84474	7.79479	7.43857	7.18136	7.08877	8.12267	7.85508	7.78542	0.901763	9.64202	9.95951e-12	142.45	0.808694	6.80246	8.38536e-08	114.63	0.660026	5.89498	0.000338109	79.393	0.769571	5.24305	8.60276e-15	150.76	139.39	142.45	0.53846
TGVEG_254000;TGME49_254000;TGGT1_254000	hypothetical protein	HMM: MKVVSVHASHPSASGLRGLASLPRSRAFCVVMARPASRPSRPSTASVGRRLSGSFLLVALALAC, NN: MKVVSVHASHPSASGLRGLASLPRSRAF;N/A	0	___2	S	420;421;424	3		1.14788	-2.80938	-2.49413	-3.12463	NaN	0.281396	1	1	NaN	1	8.01313	7.96082	7.06793	7.81401	6.9642	7.74785	NaN	NaN	NaN	8.05254	7.78867	7.71084	1	122.35	1.34887e-06	122.35	1	45.9135	0.0218239	45.913	NaN	NaN	NaN	NaN	1	114.369	4.28092e-08	114.37	111.15	114.37	0.041208
TGVEG_254000;TGME49_254000;TGGT1_254000	hypothetical protein	HMM: MKVVSVHASHPSASGLRGLASLPRSRAFCVVMARPASRPSRPSTASVGRRLSGSFLLVALALAC, NN: MKVVSVHASHPSASGLRGLASLPRSRAF;N/A	0	___2	S	423;424;427	6		1.14788	-2.80938	-2.49413	-3.12463	NaN	0.281396	2	1	2	1	8.47836	8.42078	7.57242	8.02169	7.23666	7.94387	7.76556	6.9729	7.68921	8.47528	8.19698	8.15027	1	122.35	1.88312e-16	188.66	1	45.9135	9.00394e-11	165.9	1	64.4794	4.45949e-07	141.85	1	114.369	7.48041e-15	144.31	169.99	114.37	0.041208
TGGT1_203310;TGME49_203310;TGVEG_203310	dense granule protein GRA7	HMM: MARHAIFFALCVLGLVAAALPQFATAA, NN: MARHAIFFALCVLGLVAAALPQFATAA;HMM: MARHAIFSALCVLGLVAAALPQFATAA, NN: MARHAIFSALCVLGLVAAALPQFATAA	2	___1	T	90;90;90	6		1.13262	-0.163931	-0.198473	-0.222641	-0.0706779	-0.0384341	11	9	8	8	10.5997	10.4152	10.1388	10.5243	10.2179	10.2286	10.0848	9.78116	9.7864	10.6435	10.4099	10.2625	1	160.36	9.2709e-34	188.44	1	144.265	4.9227e-24	173.43	1	83.0637	5.09886e-25	174.22	1	148.286	7.35683e-25	168.81	180.86	148.29	-0.34236
TGGT1_230940;TGME49_230940;TGVEG_230940	hypothetical protein	N/A	0	___1	S	701;701;706	3		1.13228	0.146297	0.16332	0.129274	NaN	NaN	1	1	NaN	NaN	7.4921	7.27619	7.08511	7.13399	6.87128	6.79094	NaN	NaN	NaN	NaN	NaN	NaN	0.999338	31.7927	8.18467e-05	83.37	0.999737	35.8984	0.00217079	85.493	NaN	NaN	NaN	NaN	0.99994	42.2548	0.00178811	100.23	66.227	100.23	1.6391
TGME49_206670;TGVEG_206670;TGGT1_206670	hypothetical protein;RNA recognition motif (A.K.A RRM, RBD, or RNP domain) protein	N/A	0	___1	S	1878;1879;1879	15		1.12797	0.404963	0.452558	0.357369	NaN	-0.105554	2	1	NaN	1	8.19204	7.93923	7.83679	7.9621	7.73803	7.56746	NaN	NaN	NaN	8.16979	7.91621	7.81547	0.875414	9.28785	5.09397e-12	114.13	0.963769	16.758	2.37505e-12	120.18	NaN	NaN	NaN	NaN	0.943743	12.4291	2.85614e-13	124.82	124.82	120.18	-0.81732
TGVEG_201400;TGME49_201400;TGGT1_201400	Sin3-associated polypeptide SAP18	N/A	0	___1	S	316;316;316	3		1.11433	0.139899	0.141261	0.0678722	0.210565	0.081401	6	5	3	3	8.981	8.77243	8.56235	9.01687	8.75214	8.67624	8.19036	7.94885	7.82033	8.9052	8.64236	8.5623	1	88.3734	5.70093e-08	108.14	1	103.145	2.82883e-08	116.87	0.999975	46.0988	0.0011456	62.759	1	92.3435	0.000365745	99.055	102.84	99.055	0.26859
TGVEG_262950;TGME49_262950;TGGT1_262950	hypothetical protein;putative enterophilin-2L	N/A	0	___1	S	167;167;167	3		1.11224	0.0612132	0.0537511	0.0686754	NaN	-0.172656	1	1	NaN	1	8.15875	7.85252	7.86288	8.03395	7.7137	7.75135	NaN	NaN	NaN	8.04552	7.86171	7.58349	0.991771	20.8106	6.89073e-06	92.096	0.931702	11.3487	0.000107547	76.826	NaN	NaN	NaN	NaN	0.859802	7.87669	0.00855524	59.372	77.465	92.096	0.96914
TGVEG_255430;TGME49_255430;TGGT1_255430	Rad9 protein	N/A	0	___1	S	375;375;375	3		1.10164	-0.187124	NaN	-0.210504	-0.163744	0.119219	NaN	1	1	1	NaN	NaN	NaN	8.07591	7.72702	7.81797	7.89265	7.53988	7.63785	8.2446	8.03771	7.82323	NaN	NaN	NaN	NaN	0.733089	4.55312	0.000880267	52.927	0.760465	5.1532	0.000251146	74.123	0.78025	5.8356	1.24119e-05	75.539	62.121	75.539	-0.19425
TGME49_206670;TGVEG_206670;TGGT1_206670	hypothetical protein;RNA recognition motif (A.K.A RRM, RBD, or RNP domain) protein	N/A	0	___1	S	1866;1867;1867	3		1.08852	-0.434135	-0.378209	-0.490061	NaN	0.318776	1	1	NaN	1	8.01111	7.81131	7.57785	7.88174	7.55285	7.6069	NaN	NaN	NaN	8.13691	7.88988	7.77417	0.999999	59.3944	6.21303e-12	111.64	0.99997	45.2587	2.22472e-21	154.14	NaN	NaN	NaN	NaN	1	64.1594	2.16416e-12	120.64	147.21	120.64	0.25492
TGVEG_304760;TGGT1_304760;TGME49_304760	RNA recognition motif-containing protein	N/A	0	___2	S	1069;1069;1069	1		1.07153	0.22947	0.131012	0.368407	0.18899	-0.0274091	2	3	2	2	8.38805	8.13748	8.02991	8.58424	8.26832	8.29761	7.7025	7.36538	7.43481	8.60997	8.36558	8.24378	1	68.5575	0.00909778	72.531	1	49.3004	0.00631313	63.473	1	40.5156	0.0215344	48.568	1	58.6986	0.0186734	58.699	21.245	58.699	-0.14374
TGVEG_304760;TGGT1_304760;TGME49_304760	RNA recognition motif-containing protein	N/A	0	___2	S	1071;1071;1071	3		1.07153	0.22947	0.131012	0.368407	0.18899	-0.0274091	2	3	2	2	8.38805	8.13748	8.02991	8.58424	8.26832	8.29761	7.7025	7.36538	7.43481	8.60997	8.36558	8.24378	1	68.5575	0.00909778	72.531	1	49.3004	0.00631313	63.473	1	40.5156	0.0215344	48.568	1	58.6986	0.0186734	58.699	21.245	58.699	-0.14374
TGGT1_220240;TGVEG_220240	hypothetical protein;putative transmembrane protein	HMM: MEVRHRSVQLFWVVGLLGFLIYVVSLHGSPVNAA, NN: MEVRHRSVQLFWVVGLLGFLIYVVSLHGS	2	___1	S	191;191	9		1.06781	-0.332602	NaN	-0.377566	-0.287638	NaN	NaN	1	1	NaN	NaN	NaN	NaN	8.25506	7.94604	7.96189	7.96984	7.65439	7.68276	NaN	NaN	NaN	0.462459	0	5.57169e-18	149.62	0.749339	5.01407	3.94707e-25	166.6	0.552009	2.22809	1.76744e-18	160.88	NaN	NaN	NaN	NaN	151.97	166.6	0.44701
TGGT1_275440;TGME49_275440;TGVEG_275440	dense granule protein GRA6	N/A	2	___1	S	134;134;134	4		1.06687	0.358913	0.582204	0.270548	0.223988	0.0747944	2	2	2	2	10.3493	10.2158	9.77179	10.2335	9.84668	10.004	10.3334	9.95718	10.0964	10.2674	10.0299	9.89199	1	85.6887	1.24842e-16	174.39	1	89.0483	1.2675e-16	174.21	1	91.0356	2.58439e-13	165.89	1	91.1899	6.69958e-17	179.97	179.97	158.29	-0.25416
TGGT1_220900;TGVEG_220900;TGME49_220900	hypothetical protein	N/A	0	___1	S	43;43;43	3		1.06554	-0.357931	-0.553761	-0.164626	-0.355407	-0.134731	1	1	1	1	8.23686	8.10765	7.6473	7.81122	7.49014	7.52935	7.39478	7.05607	7.12843	8.12603	7.90018	7.73402	0.762138	5.05708	1.89816e-05	88.427	0.983035	17.6307	1.50293e-05	91.932	0.947673	12.585	0.00440452	65.105	0.985482	19.3865	4.76214e-06	101.04	96.244	101.04	-0.23312
TGGT1_209850;TGME49_209850;TGVEG_209850A	RNA recognition motif-containing protein	N/A	0	___1	S	693;684;637	3		1.06122	0.0842346	0.0313026	0.115119	0.106282	-1.07913	2	2	2	2	8.83622	8.60186	8.45638	8.70879	8.44607	8.36573	8.45341	8.15833	8.14635	8.64908	8.475	8.16791	0.999679	34.9327	0.000283054	66.022	1	81.2412	5.53088e-08	107.63	0.99997	45.1838	0.000235412	69.331	0.999992	50.8955	0.000148378	75.376	107.63	107.63	-0.34004
TGVEG_252430;TGME49_252430;TGGT1_252430	hypothetical protein;putative START-2 domain protein	N/A	0	___2	S	412;412;412	6		1.06046	-0.336565	-0.38285	-0.290279	NaN	NaN	1	1	NaN	NaN	7.6852	7.49692	7.2315	7.57207	7.18935	7.33977	NaN	NaN	NaN	NaN	NaN	NaN	0.937926	11.6097	0.00161907	84.508	0.932182	10.5759	0.000118741	81.656	NaN	NaN	NaN	NaN	NaN	NaN	NaN	NaN	70.424	84.508	1.3181
TGVEG_252430;TGME49_252430;TGGT1_252430	hypothetical protein;putative START-2 domain protein	N/A	0	___2	S	415;415;415	9		1.06046	-0.336565	-0.38285	-0.290279	NaN	NaN	1	1	NaN	NaN	7.6852	7.49692	7.2315	7.57207	7.18935	7.33977	NaN	NaN	NaN	NaN	NaN	NaN	0.959241	13.4276	0.00161907	84.508	0.833687	6.63809	0.000118741	81.656	NaN	NaN	NaN	NaN	NaN	NaN	NaN	NaN	70.424	84.508	1.3181
TGGT1_219460	hypothetical protein	HMM: MAREASASPALGALLLSGGSVETL, NN: MAREASASPALGALLLSGGSVETL	0	___1	S	519	3		1.05664	0.0414158	0.0356691	0.0471624	NaN	-0.185809	1	2	NaN	1	8.22858	8.05591	7.7445	8.32504	8.05077	7.99549	NaN	NaN	NaN	7.76633	7.56766	7.3311	0.499992	0	4.42136e-10	106.12	0.773716	5.3432	4.10494e-07	82.302	NaN	NaN	NaN	NaN	0.859479	10.5213	0.000694773	57.788	98.227	57.788	0.030364
TGVEG_229490;TGME49_229490;TGGT1_229490	tetratricopeptide repeat-containing protein	N/A	2	___1	S	475;475;475	2		1.04953	-0.19522	-0.167679	-0.222761	NaN	-0.144775	2	1	NaN	1	8.39902	8.21123	7.94436	8.35083	8.03838	8.06092	NaN	NaN	NaN	8.23877	8.02469	7.8289	0.991459	20.6477	1.27951e-05	85.054	0.854617	7.69258	0.000331644	63.447	NaN	NaN	NaN	NaN	0.927595	11.0759	0.000331644	63.447	79.999	85.054	0.51472
TGGT1_232190;TGVEG_232190;TGME49_232190	Sec7 domain-containing protein	N/A	0	___1	S	1340;1346;1346	3		1.03543	-0.208309	NaN	-0.177939	-0.238679	NaN	1	1	1	1	8.17391	7.97694	7.73575	8.42493	8.16841	8.07427	7.33556	7.0486	7.01999	8.15818	7.88527	7.82705	1	112.261	2.21978e-08	112.26	1	115.552	4.78138e-07	115.55	0.5	0	0.00131966	52.273	1	89.2973	3.68225e-06	89.297	89.505	89.297	-0.22073
TGVEG_294610;TGME49_294610;TGGT1_294610	histone lysine methyltransferase, SET, putative;putative histone lysine methyltransferase, SET	N/A	0	___1	S	306;306;306	3		1.03483	-0.186283	-0.10616	-0.146919	-0.305771	0.12974	2	2	1	2	7.82963	7.62637	7.40221	7.45532	7.17759	7.12966	7.1406	6.89817	6.77182	7.8706	7.63412	7.49371	0.999875	39.0296	0.000135782	107.97	0.999933	41.7668	0.000245693	102.28	0.999007	30.0416	0.00455141	92.112	0.999906	40.3388	0.000209777	103.43	54.953	102.28	0.36976
TGVEG_254690;TGME49_254690;TGGT1_254690	phospholipase/carboxylesterase	N/A	1	___1	S	349;349;349	8		1.03326	0.167229	0.191734	0.142724	NaN	-0.0345131	1	1	NaN	2	8.28829	8.02498	7.94598	8.29504	8.04665	7.93407	NaN	NaN	NaN	8.22482	7.96171	7.88223	0.966215	16.4367	1.36217e-12	137.64	0.533754	5.39551	1.41963e-08	112.64	NaN	NaN	NaN	NaN	0.904946	14.5738	1.82773e-08	108.96	96.027	137.64	-0.032385
TGGT1_279100;TGGT1_411470;TGME49_279100;TGGT1_410360;TGVEG_279100;TGVEG_279100B;TGVEG_441370;TGGT1_410370	hypothetical protein;putative transmembrane protein	HMM: MWRIWRCRLSFLFATGCLLGALTAGLGS, NN: MWRIWRCRLSFLFATGCLLGALTA;HMM: MWRIWRCRLSFLFVTGCLLGALTAGLGS, NN: MWRIWRCRLSFLFVTGCLLGALTA;N/A	1;2	___1	S	77;77;77;77;77;39;77;77	4		1.03266	0.236529	0.389549	0.181826	0.138211	0.0500917	3	3	3	2	9.71271	9.46807	9.34686	9.65942	9.41454	9.29391	9.38789	9.09802	9.0754	9.59283	9.35401	9.21914	1	127.298	1.1663e-07	150.21	1	113.253	3.50014e-07	134.04	1	51.6434	2.36284e-08	145	1	116.902	7.77658e-07	143.28	150.21	116.9	-0.032106
TGGT1_220240;TGME49_220240	hypothetical protein	HMM: MEVRHRSVQLFWVVGLLGFLIYVVSLHGSPVNAA, NN: MEVRHRSVQLFWVVGLLGFLIYVVSLHGS	2	___1	S	278;278	4		1.02056	-0.152498	-0.10925	-0.094494	-0.253751	-0.148845	2	2	2	3	8.80444	8.58998	8.39517	8.82128	8.53405	8.50598	8.66895	8.33881	8.3952	8.91413	8.67919	8.5351	0.999834	37.8029	6.42425e-09	140.31	0.996292	24.529	6.95201e-09	139.86	0.999915	40.7268	2.08046e-09	157.09	0.999923	41.4919	1.26886e-12	163.33	154.8	124.42	-0.054196
TGGT1_242570;TGVEG_242570;TGME49_242570	hypothetical protein	N/A	0	___1	S	49;49;49	3		1.01828	-0.792018	-0.912209	NaN	-0.671827	-0.393952	2	NaN	1	2	8.3085	8.15048	7.79279	NaN	NaN	NaN	7.79646	7.48032	7.51001	8.38716	8.17906	7.96774	0.98927	19.6471	1.21236e-14	137.26	NaN	NaN	NaN	NaN	0.775672	5.38847	0.0046271	50.723	0.99996	43.9485	1.0788e-46	211.62	189.04	211.62	-0.052687
TGGT1_311230;TGVEG_311230;TGME49_311230	hypothetical protein;putative transmembrane protein	N/A	1	___1	S	3909;3996;3996	4		1.01757	-0.0507079	-0.043	-0.0584159	NaN	0.0570948	2	2	NaN	4	8.49826	8.29121	8.07711	8.45427	8.17351	8.13197	NaN	NaN	NaN	8.69338	8.44932	8.32677	0.999981	47.2124	6.04157e-08	105.99	0.999988	49.3631	3.25951e-08	114.96	NaN	NaN	NaN	NaN	0.970175	15.1227	7.77962e-08	128.46	117.6	58.024	0.28767
TGVEG_204310;TGME49_204310;TGGT1_204310	hypothetical protein;putative transmembrane protein	N/A	2	___1	S	2181;2181;2181	3		1.00294	-0.407489	-0.471585	-0.343392	NaN	NaN	1	2	NaN	NaN	8.1756	8.0128	7.67057	8.18851	7.89522	7.87959	NaN	NaN	NaN	NaN	NaN	NaN	0.999991	50.6462	1.55338e-11	131.94	1	78.7038	6.04673e-40	217.97	NaN	NaN	NaN	NaN	1	67.6009	5.7126e-27	194.92	197.45	217.97	-0.72309
TGVEG_283740;TGME49_283740;TGGT1_283740	RNA recognition motif-containing protein	N/A	0	___2	S	281;281;281	3		1.00273	0.246032	NaN	0.284752	0.207313	NaN	NaN	1	2	NaN	NaN	NaN	NaN	7.97309	7.74872	7.5789	7.93745	7.60755	7.66349	NaN	NaN	NaN	NaN	NaN	NaN	NaN	1	45.7374	0.00372404	45.737	1	69.088	0.00145681	69.088	NaN	NaN	NaN	NaN	53.244	69.088	-0.83291
TGVEG_283740;TGME49_283740;TGGT1_283740	RNA recognition motif-containing protein	N/A	0	___2	S	289;289;289	11		1.00273	0.246032	NaN	0.284752	0.207313	NaN	NaN	1	2	NaN	NaN	NaN	NaN	7.97309	7.74872	7.5789	7.93745	7.60755	7.66349	NaN	NaN	NaN	NaN	NaN	NaN	NaN	1	45.7374	0.00372404	45.737	1	69.088	0.00145681	69.088	NaN	NaN	NaN	NaN	53.244	69.088	-0.83291
TGGT1_203310;TGME49_203310;TGVEG_203310	dense granule protein GRA7	HMM: MARHAIFFALCVLGLVAAALPQFATAA, NN: MARHAIFFALCVLGLVAAALPQFATAA;HMM: MARHAIFSALCVLGLVAAALPQFATAA, NN: MARHAIFSALCVLGLVAAALPQFATAA	2	___2	S	72;72;72	9		1.00245	1.00847	0.773995	0.565129	1.68628	NaN	2	1	2	3	8.34682	8.02432	8.06625	7.64309	7.3423	7.34181	8.29831	8.11069	7.84336	8.73514	8.39384	8.47095	0.991664	19.5018	3.26775e-08	129.15	0.947987	11.2273	0.0314756	49.491	0.642467	5.63896	2.53344e-06	69.704	0.967548	14.7641	1.13875e-12	163.62	140.44	129.15	0.040109
TGGT1_203310;TGME49_203310;TGVEG_203310	dense granule protein GRA7	HMM: MARHAIFFALCVLGLVAAALPQFATAA, NN: MARHAIFFALCVLGLVAAALPQFATAA;HMM: MARHAIFSALCVLGLVAAALPQFATAA, NN: MARHAIFSALCVLGLVAAALPQFATAA	2	___2	T	70;70;70	7		1.00245	1.00847	0.773995	0.565129	1.68628	0.137094	1	1	1	1	8.59977	8.28326	8.3137	8.49812	8.21625	8.17705	7.84692	7.72551	7.23409	8.05862	7.75781	7.75735	0.992387	21.1642	8.84997e-16	201.65	0.727025	4.30973	5.09307e-06	102.26	0.671186	0	0.00249397	57.798	0.973157	15.6525	0.000937773	114.33	165.85	201.65	-0.35585
TGVEG_257530;TGME49_257530;TGGT1_257530	transporter, major facilitator family protein	N/A	12	___1	S	37;37;37	14		0.998274	-0.0766371	-0.0644498	-0.0888243	NaN	-0.199855	1	1	NaN	1	8.45803	8.25115	8.03659	8.11032	7.86929	7.73965	NaN	NaN	NaN	8.4207	8.20112	8.01928	0.753314	5.16023	4.80373e-11	95.19	0.870395	8.38565	4.03018e-18	130.75	NaN	NaN	NaN	NaN	0.761443	6.72144	2.59368e-07	78.073	122.14	130.75	-0.10207
TGVEG_265530;TGME49_265530;TGGT1_265530	RNA recognition motif-containing protein	N/A	0	___1	S	207;207;207	13		0.995174	0.106543	0.123609	0.0894763	NaN	-0.0801502	1	1	NaN	2	7.90489	7.67179	7.5233	7.48081	7.20488	7.15314	NaN	NaN	NaN	8.08696	7.85716	7.70067	0.968784	14.9506	3.13032e-08	113.71	0.937008	11.8393	0.000524885	75.064	NaN	NaN	NaN	NaN	0.968001	14.8414	1.24946e-06	108.69	103.96	113.71	0.64291
TGVEG_236870;TGME49_236870;TGGT1_236870	hypothetical protein;putative transmembrane protein	HMM: MAAASSFLWPPVRRQQLPQRLRPFLHKVTFFTGCVVSLIFQVGVAA, NN: MAAASSFLWPPVRRQQLPQRLRPFLHKVTFFTGCVVSLIFQVGVAA	2	___2	S	120;120;120	21		0.99209	0.999974	0.838632	1.16131	NaN	-0.170503	1	1	2	2	8.76365	8.47512	8.44976	8.30927	8.16569	7.75881	8.18588	7.89387	7.87562	8.75906	8.52729	8.37559	0.998739	28.9802	7.31132e-06	67.136	0.993889	22.1034	1.37963e-06	84.327	0.987068	18.9129	2.34898e-08	73.509	0.997334	25.7236	1.67861e-12	86.552	80.429	47.524	-0.31969
TGVEG_236870;TGME49_236870;TGGT1_236870	hypothetical protein;putative transmembrane protein	HMM: MAAASSFLWPPVRRQQLPQRLRPFLHKVTFFTGCVVSLIFQVGVAA, NN: MAAASSFLWPPVRRQQLPQRLRPFLHKVTFFTGCVVSLIFQVGVAA	2	___2	S	122;122;122	23		0.99209	0.999974	0.838632	1.16131	NaN	-0.170503	1	1	NaN	1	8.2606	7.88786	8.02111	8.2418	8.10731	7.66722	NaN	NaN	NaN	8.17211	7.86371	7.87835	0.998696	28.8355	0.000118129	47.524	0.997943	26.8327	0.000141179	44.216	0	0	NaN	NaN	0.998495	28.2057	9.24977e-05	51.203	47.887	47.524	-0.31969
TGGT1_250820;TGVEG_250820;TGME49_250820	hypothetical protein	N/A	0	___2	S	541;541;541	3		0.979573	0.122299	0.142619	0.101979	NaN	-0.0868944	3	2	1	2	8.98964	8.77592	8.5792	8.62376	8.32584	8.31958	7.61472	7.25295	7.36695	8.90927	8.65638	8.5541	0.999923	43.8024	4.86277e-18	155.39	0.999257	31.2888	5.46078e-25	174.22	0.955494	13.3182	5.4697e-09	109.44	0.996237	24.228	2.54156e-18	164.18	166.71	67.655	-0.017085
TGVEG_244280;TGGT1_244280;TGME49_244280	hypothetical protein;putative transmembrane protein	HMM: MEICQLPRVRHLRMMVAVALGALLFLSICGE, NN: MEICQLPRVRHLRMMVAVALGALLFLSICGE	1	___2	S	105;105;105	25		0.977891	-0.278789	-0.46031	-0.122305	-0.253751	NaN	1	2	1	1	8.86071	8.68327	8.38627	9.01565	8.76687	8.65525	8.54083	8.18458	8.28879	8.33915	8.11544	7.944	0.804395	2.42045	2.57488e-14	89.66	0.871561	8.72904	1.34165e-10	94.92	0.685288	0.769487	1.44686e-05	57.932	0.736041	0	3.39359e-05	48.798	91.076	75.613	-0.89474
TGVEG_288380;TGME49_288380;TGGT1_288380	heat shock protein HSP90	N/A	0	___2	S	222;222;222	9		0.971647	0.103787	0.121355	0.0862196	NaN	-0.0578508	2	1	NaN	2	10.5612	10.3523	10.143	10.1509	9.86538	9.83371	NaN	NaN	NaN	10.2784	10.0403	9.90373	1	110.025	2.93532e-47	216.71	1	103.002	1.58786e-36	204.86	NaN	NaN	NaN	NaN	1	131.862	4.13138e-58	236.79	227.04	235.64	0.045451
TGVEG_288380;TGME49_288380;TGGT1_288380	heat shock protein HSP90	N/A	0	___2	T	220;220;220	7		0.971647	0.103787	0.121355	0.0862196	NaN	-0.0578508	2	1	NaN	1	10.5581	10.3486	10.1411	10.1504	9.86606	9.8319	NaN	NaN	NaN	10.2685	10.0298	9.8946	1	83.2582	6.56647e-47	206.93	1	82.5805	1.58786e-36	204.86	NaN	NaN	NaN	NaN	1	88.4364	4.13138e-58	236.79	227.04	235.64	0.045451
TGVEG_314070;TGME49_314070;TGGT1_314070	hypothetical protein	N/A	0	___1	S	71;71;71	2		0.969977	-0.604451	-0.501736	-0.707166	NaN	0.198774	2	1	NaN	1	8.03639	7.86826	7.54284	7.86527	7.50435	7.61686	NaN	NaN	NaN	8.05599	7.78534	7.72231	0.49995	0	0.000410275	76.009	0.499981	0	0.00513618	72.898	NaN	NaN	NaN	NaN	0.499993	0	0.00173063	82.529	64.567	82.529	0.056771
TGME49_300270;TGVEG_300270;TGGT1_300270	hypothetical protein	N/A	0	___2	S	484;492;492	4		0.968838	-0.0654042	-0.0765481	NaN	-0.0542603	0.161828	1	1	2	1	7.64647	7.41402	7.26399	6.68966	6.32379	6.44506	7.5358	7.21426	7.25435	7.55644	7.28946	7.21846	0.997681	29.4259	0.000386013	74.966	0.950501	15.5551	0.000654149	76.82	0.726999	6.92907	0.000902491	92.439	0.922914	13.7978	0.000146147	80.738	67.959	74.966	-0.2442
TGME49_300270;TGVEG_300270;TGGT1_300270	hypothetical protein	N/A	0	___2	S	488;496;496	8		0.968838	-0.0654042	-0.0765481	NaN	-0.0542603	NaN	1	NaN	2	NaN	7.42856	7.18749	7.05793	NaN	NaN	NaN	7.5358	7.21426	7.25435	NaN	NaN	NaN	0.815276	8.64039	0.00446188	67.299	0.580262	2.52934	0.00703531	52.569	0.695094	4.01224	0.000902491	92.439	NaN	NaN	NaN	NaN	67.959	67.299	-0.86857
TGGT1_275440;TGME49_275440;TGVEG_275440	dense granule protein GRA6	N/A	2	___1	S	112;112;112	1		0.966709	0.511862	0.424211	0.599513	NaN	-0.192082	5	5	NaN	3	9.78254	9.55618	9.39127	9.86002	9.66216	9.42343	NaN	NaN	NaN	9.26174	9.04999	8.84816	1	103.131	1.24741e-06	121.48	1	67.3805	4.57143e-09	121.33	NaN	NaN	NaN	NaN	1	79.326	1.67251e-06	113.1	90.619	79.326	-0.00056755
TGVEG_209450;TGME49_209450;TGGT1_209450	TLD protein	N/A	0	___1	S	556;556;556	5		0.966445	-0.0872216	-0.0252777	-0.125532	-0.110855	0.352368	2	2	4	1	8.38849	8.18611	7.95959	8.272	7.96162	7.98014	8.0893	7.78552	7.79104	8.13082	7.89241	7.75661	1	102.649	1.32278e-05	124.39	1	105.137	5.98571e-06	106.67	1	41.8379	0.000592875	91.123	1	114.862	8.43086e-05	114.86	100.92	41.838	0.58082
TGGT1_233230	RNA-binding protein 8A family protein	N/A	0	___2	S	14	13		0.966117	0.0788923	0.0332225	0.130646	0.0728084	-0.0856903	4	2	1	3	9.23383	9.01945	8.82448	8.82798	8.55454	8.4975	8.59969	8.29195	8.30527	9.02073	8.79107	8.63429	0.996022	24.3456	2.52492e-08	118.05	0.996272	24.7058	8.31884e-12	129.77	0.993863	22.0932	2.96021e-17	148.01	0.981192	17.1712	3.53336e-06	97.776	148.01	129.77	-0.15173
TGGT1_286450	dense granule protein GRA5	HMM: MASVKRVVVAVMIVNVLALIFVGVAGS, NN: MASVKRVVVAVMIVNVLALIFVGVAGS	2	___1	S	38	9		0.95961	0.229724	0.271757	0.0694425	0.347973	0.0611677	5	7	8	8	9.63624	9.40963	9.24534	9.40826	9.11307	9.10127	9.77788	9.50729	9.44411	9.58551	9.33526	9.22696	1	74.7202	4.44384e-24	177.64	1	85.6679	4.97e-31	190.36	1	84.1782	7.37363e-24	171.85	1	85.4054	5.5143e-18	161.99	160.44	161.99	0.25849
TGVEG_294350;TGME49_294350;TGGT1_294350	DEAD/DEAH box helicase domain-containing protein	N/A	0	___1	S	173;173;173	3		0.956316	0.113761	0.133722	0.0937991	NaN	-0.0770004	3	3	NaN	3	8.60642	8.39067	8.19918	8.54628	8.33351	8.13437	NaN	NaN	NaN	8.59115	8.37284	8.18786	0.999998	57.8336	1.79632e-28	168.98	0.99992	40.9925	1.12258e-15	135.02	NaN	NaN	NaN	NaN	0.999941	42.2991	6.35385e-17	152.64	157.2	168.98	0.13812
TGVEG_226380;TGME49_226380;TGGT1_226380	hypothetical protein;putative transmembrane protein	HMM: MYPLTVYSILAVVGLSLVCRGI, NN: MYPLTVYSILAVVGLSLVCRGIATE;HMM: MYPLTVYWILAVVGLSLVCRGI, NN: MYPLTVYWILAVVGLSLVCRGIATE	2	___1	S	85;85;85	5		0.951759	-1.79356	-1.47546	NaN	-2.11167	0.213759	5	NaN	2	3	8.83405	8.71492	8.2141	NaN	NaN	NaN	8.20825	7.51697	8.10938	8.69012	8.40868	8.36855	0.999999	60.0016	2.22728e-05	118.08	0.999616	34.1578	0.0254795	46.873	0.999442	32.5372	1.60875e-05	85.837	1	91.6781	1.34149e-08	136.6	123.87	136.6	0.071909
TGVEG_260540;TGME49_260540;TGGT1_260540	alveolin domain containing intermediate filament IMC14	N/A	0	___1	S	465;465;465	19		0.947394	-0.169181	-0.286694	-0.0748743	-0.145975	-0.154749	1	1	1	1	8.36597	8.14248	7.97047	8.23431	8.01364	7.83461	7.4541	7.17003	7.13539	8.15957	7.94086	7.75689	0.998536	29.343	2.21212e-14	127.14	0.999233	31.5922	1.57185e-14	132.53	0.997355	26.2301	1.36389e-11	123.85	0.999744	36.6499	6.71389e-20	147.01	140.53	147.01	0.37145
TGGT1_209850;TGME49_209850;TGVEG_209850A	RNA recognition motif-containing protein	N/A	0	___2	S	551;542;446	3		0.938347	0.0853952	0.0697642	0.101026	NaN	0.0725189	2	1	NaN	2	8.79387	8.58641	8.37341	8.49697	8.24403	8.14186	NaN	NaN	NaN	8.79988	8.52902	8.46644	1	78.4013	0.000462348	80.905	1	75.1019	0.000865625	75.102	NaN	NaN	NaN	NaN	1	59.2475	0.000226622	84.297	84.297	59.248	-0.28663
TGGT1_209850;TGME49_209850;TGVEG_209850A	RNA recognition motif-containing protein	N/A	0	___2	S	554;545;449	6		0.938347	0.0853952	0.0697642	0.101026	NaN	0.0725189	2	1	NaN	2	8.79387	8.58641	8.37341	8.49697	8.24403	8.14186	NaN	NaN	NaN	8.79988	8.52902	8.46644	1	78.4013	0.000462348	80.905	1	75.1019	0.000865625	75.102	NaN	NaN	NaN	NaN	1	59.2475	0.000226622	84.297	84.297	59.248	-0.28663
TGVEG_216670;TGME49_216670;TGGT1_216670	FUSE-binding protein 2 / KH-type splicing regulatory protein	N/A	0	___1	T	11;11;11	5		0.935419	0.0963567	0.0421316	0.16459	0.0823489	-0.0445523	2	1	2	1	8.24448	8.04786	7.80571	7.7929	7.55604	7.41656	7.83278	7.51803	7.54503	8.06934	7.82241	7.70649	0.938592	11.8425	2.12534e-19	161.68	0.828343	6.83552	2.72391e-07	89.721	0.805685	6.17666	0.00016289	63.979	0.986903	18.7712	7.05632e-19	151.42	154.22	151.42	0.27342
TGVEG_225310;TGME49_225310;TGGT1_225310	ARF1-directed GTPase-activating protein, putative;putative ARF1-directed GTPase-activating protein	N/A	0	___1	S	455;455;455	3		0.93503	-0.475164	-0.387506	-0.562821	NaN	0.170122	2	2	NaN	2	8.44387	8.30675	7.87643	8.48374	8.11985	8.23762	NaN	NaN	NaN	8.59585	8.34492	8.2382	0.953537	17.4876	0.00328854	61.167	0.989995	21.7134	5.36917e-05	89.747	NaN	NaN	NaN	NaN	0.968083	15.285	0.000799084	72.815	71.927	89.747	0.28585
TGGT1_285660B;TGVEG_285660;TGME49_285660	DEAD/DEAH box helicase domain-containing protein	N/A	0;1	___1	S	256;473;473	3		0.934307	0.1377	0.112254	0.163146	NaN	0.108445	3	1	NaN	2	8.30563	8.06573	7.93347	7.81469	7.47382	7.55015	NaN	NaN	NaN	7.99725	7.77882	7.59413	1	69.7176	4.01029e-17	152.34	1	65.36	1.48434e-11	129.74	NaN	NaN	NaN	NaN	0.999999	60.1364	9.9737e-08	109.03	125.5	126.86	0.96933
TGVEG_261440;TGME49_261440;TGGT1_261440	ARM repeats containing protein	N/A	0	___1	S	27;27;27	11		0.934162	-0.256505	-0.316623	-0.0683467	-0.384547	-0.0910054	2	1	2	2	8.4546	8.29706	7.93781	8.01216	7.7092	7.71307	8.08146	7.74924	7.80951	8.10496	7.87829	7.71413	1	68.6782	8.59538e-05	80.387	0.999999	62.5843	0.000128816	77.746	0.999984	47.994	0.00227781	54.004	0.99998	46.9973	0.00254813	57.148	69.619	80.387	-0.030656
TGVEG_226250;TGME49_226250;TGGT1_226250	DEAD (Asp-Glu-Ala-Asp) box polypeptide DDX3X	N/A	0	___1	S	355;355;355	8		0.922691	0.353831	0.421031	NaN	0.286632	NaN	1	NaN	1	NaN	7.54986	7.32044	7.16307	NaN	NaN	NaN	7.16732	6.87538	6.85703	NaN	NaN	NaN	0.999559	33.5923	0.0213393	61.265	NaN	NaN	NaN	NaN	0.999089	30.4093	0.00144896	63.682	NaN	NaN	NaN	NaN	53.452	61.265	1.181
TGGT1_205320;TGVEG_205320;TGME49_205320	hypothetical protein;putative serine-rich adhesin for platelets family protein	N/A	0	___1	S	337;337;337	3		0.915423	-0.488687	-0.822495	-0.471345	-0.172221	-0.00341755	2	1	2	2	9.24908	9.12323	8.64969	9.01536	8.67766	8.74812	8.78696	8.43927	8.52807	9.20398	8.98363	8.80376	0.672132	3.11756	1.6179e-36	201.29	0.911935	10.1516	1.96663e-73	259.52	0.912953	10.207	2.21218e-47	223.91	0.621723	2.15787	4.94286e-59	230.39	234.1	223.91	0.41038
TGVEG_255450;TGME49_255450;TGGT1_255450	hypothetical protein	N/A	0	___1	S	487;487;487	3		0.913083	-0.143633	-0.115729	-0.171537	NaN	-0.0279446	1	1	NaN	1	7.69273	7.46265	7.30688	7.58162	7.29842	7.262	NaN	NaN	NaN	7.57103	7.33272	7.1967	1	63.8554	3.53774e-28	207.31	0.999425	32.3975	4.70804e-17	174.59	NaN	NaN	NaN	NaN	0.999976	46.1068	5.63212e-12	153.79	184.14	207.31	-0.0046636
TGME49_224260;TGVEG_224260;TGGT1_224260	PHD-finger domain-containing protein	N/A	0	___1	S	5171;5172;5172	11		0.911997	-0.133152	-0.107217	-0.159086	NaN	0.0883529	1	1	NaN	1	8.07192	7.83095	7.70116	8.22	7.9473	7.88868	NaN	NaN	NaN	8.01225	7.76904	7.64447	0.729416	6.53605	1.25835e-14	135.8	0.945584	11.0564	4.94233e-20	152.88	NaN	NaN	NaN	NaN	0.914557	11.1155	2.99182e-27	172.8	162.65	82.726	0.067881
TGGT1_228120;TGME49_228120	hypothetical protein	N/A	0	___1	S	253;253	5		0.905936	-0.189331	-0.151923	-0.226739	NaN	NaN	1	1	NaN	NaN	7.55322	7.33945	7.14289	7.49205	7.19855	7.18336	NaN	NaN	NaN	NaN	NaN	NaN	0.946402	12.4693	0.00713001	50.806	0.98028	16.9645	0.00713001	50.806	NaN	NaN	NaN	NaN	NaN	NaN	NaN	NaN	37.372	50.806	0.37385
TGVEG_206690;TGME49_206690;TGGT1_206690	glideosome-associated protein with multiple-membrane spans GAPM2B	N/A	5	___1	S	367;367;367	3		0.903035	-0.133849	-0.0464371	-0.227527	-0.127583	0.12146	2	2	2	1	8.32654	8.13226	7.8837	8.0821	7.77928	7.78283	7.80466	7.48264	7.52366	8.08189	7.8362	7.71739	0.999677	34.9073	0.00483012	106.6	0.999749	36.0014	0.00469793	107.69	0.996543	24.598	0.00976553	83.948	0.998674	28.7703	0.00644213	98.582	52.323	107.69	-0.0076603
TGGT1_259200B;TGVEG_259200B;TGME49_259200	Na+/H+ exchanger NHE1	N/A	0;12	___1	S	1399;1389;2237	3		0.900333	0.244927	0.19589	0.293965	NaN	0.0898537	1	1	NaN	1	7.91591	7.66444	7.55892	7.93817	7.63984	7.63442	NaN	NaN	NaN	7.93088	7.70479	7.53921	0.850099	7.53665	0.019883	66.55	0.955073	13.2753	0.0471909	53.124	NaN	NaN	NaN	NaN	0.826265	6.77232	0.0166294	73.885	13.08	53.124	0.15803
TGVEG_235930;TGME49_235930;TGGT1_235930	domain K- type RNA binding proteins family protein	N/A	0	___2	S	544;544;544	3		0.895781	0.0382076	0.04594	0.0304752	NaN	-0.0961606	1	1	NaN	1	9.69537	9.49777	9.2583	9.45838	9.19634	9.11448	NaN	NaN	NaN	9.58918	9.35769	9.20529	0.992292	21.4745	0.0253342	44.847	0.993031	21.6942	0.0280553	48.948	NaN	NaN	NaN	NaN	0.99923	33.7616	0.00539296	64.374	48.51	64.374	0.39137
TGVEG_235930;TGME49_235930;TGGT1_235930	domain K- type RNA binding proteins family protein	N/A	0	___2	S	546;546;546	5		0.895781	0.0382076	0.04594	0.0304752	NaN	-0.0961606	1	1	NaN	1	9.69537	9.49777	9.2583	9.45838	9.19634	9.11448	NaN	NaN	NaN	9.58918	9.35769	9.20529	0.995814	24.0697	0.0253342	44.847	0.974478	15.86	0.0280553	48.948	NaN	NaN	NaN	NaN	0.999902	41.3027	0.00539296	64.374	48.51	64.374	0.39137
TGVEG_263360;TGME49_263360;TGGT1_263360	WD domain, G-beta repeat-containing protein	N/A	0	___1	S	784;784;784	3		0.891463	0.281811	0.339429	0.224193	NaN	NaN	1	1	NaN	NaN	7.73286	7.40883	7.45367	7.30623	7.04352	6.96317	NaN	NaN	NaN	NaN	NaN	NaN	0.909031	9.99687	4.2441e-06	99.371	0.499988	0	0.000811529	71.263	NaN	NaN	NaN	NaN	NaN	NaN	NaN	NaN	87.728	99.371	0.26121
TGGT1_308860;TGVEG_308860;TGME49_308860	hypothetical protein	N/A	0	___2	S	508;508;508	3		0.880369	0.0997913	0.120737	0.0788452	NaN	-0.0600609	4	4	NaN	3	9.53547	9.33682	9.10023	9.32149	9.0577	8.97971	NaN	NaN	NaN	9.47727	9.25397	9.08149	0.999999	64.7906	1.26709e-14	141.3	1	75.9425	1.06624e-19	153.39	NaN	NaN	NaN	NaN	1	75.742	1.02105e-19	146.1	144.13	102.21	-0.090934
TGVEG_235930;TGME49_235930;TGGT1_235930	domain K- type RNA binding proteins family protein	N/A	0	___2	S	524;524;524	1		0.879863	0.0645354	0.0699857	0.106752	0.0168688	-0.142107	3	4	5	4	8.74733	8.54042	8.32597	8.95674	8.67595	8.63449	8.78971	8.50825	8.46818	8.74882	8.52084	8.35991	0.999987	49.8777	0.000460697	78.69	1	66.8126	2.14425e-07	140.03	0.997522	26.4363	0.000180525	79.676	0.999982	48.9045	0.00018564	77.506	98.471	140.03	-0.42667
TGVEG_235930;TGME49_235930;TGGT1_235930	domain K- type RNA binding proteins family protein	N/A	0	___2	S	526;526;526	3		0.879863	0.0645354	0.0699857	0.106752	0.0168688	-0.141782	3	2	5	2	8.74733	8.54042	8.32597	9.03318	8.74406	8.71994	8.78971	8.50825	8.46818	8.94487	8.7113	8.56393	0.999932	44.2578	0.000460697	78.69	0.999999	61.5027	2.14425e-07	140.03	0.99754	26.4363	0.000180525	79.676	0.999217	31.0656	2.24418e-05	86.016	98.471	140.03	-0.42667
TGGT1_286450;TGME49_286450;TGVEG_286450	dense granule protein GRA5	HMM: MASVKRVVVAVMIVNVLALIFVGVAGS, NN: MASVKRVVVAVMIVNVLALIFVGVAGS	2	___1	S	108;108;108	9		0.875829	-2.06259	-0.385784	-2.8667	-2.9353	0.221184	3	1	2	1	8.69284	8.59407	8.00121	8.35675	7.4506	8.2992	8.61574	7.8956	8.52395	9.0306	8.74896	8.7093	0.941589	13.5865	3.08589e-15	152.07	0.944445	13.4144	3.63086e-15	149.07	0.957864	14.3373	2.09812e-36	200.95	0.930692	10.9441	5.57538e-27	179.2	192.93	200.95	0.55652
TGVEG_291960;TGME49_291960;TGGT1_291960	rhoptry kinase family protein ROP40 (incomplete catalytic triad)	HMM: MTPSTCCFGVLFQSFRGNSASAS, NN: MTPSTCCFGVLFQSFRGNSASA	0	___1	S	84;84;84	3		0.873804	0.251931	0.449553	0.104448	0.201791	NaN	1	1	2	NaN	7.74261	7.5229	7.34143	7.39791	7.15537	7.02926	7.45491	7.11381	7.19056	NaN	NaN	NaN	1	107.693	0.00469793	107.69	1	111.947	0.0106429	111.95	1	104.2	0.00521095	104.2	NaN	NaN	NaN	NaN	24.471	104.2	-0.038154
TGVEG_316340;TGME49_316340;TGGT1_316340	hypothetical protein	N/A	0	___1	S	109;109;109	4		0.873051	-0.39685	-0.312094	-0.481606	NaN	0.0307075	1	2	NaN	1	7.79406	7.64162	7.26536	7.9311	7.54058	7.70424	NaN	NaN	NaN	7.58265	7.31507	7.24539	1	61.1103	0.00868816	61.11	1	72.2905	0.0318332	75.739	NaN	NaN	NaN	NaN	1	67.5191	0.046114	67.519	61.559	67.519	-0.60887
TGGT1_220900;TGVEG_220900	hypothetical protein	N/A	0	___1	S	381;381	12		0.871171	-0.0607412	-0.0945568	-0.0754032	-0.0122636	-0.151339	5	4	2	5	9.31262	9.12659	8.85478	9.17545	8.88012	8.86863	8.67533	8.35459	8.39315	9.24576	9.02821	8.84127	0.965166	14.4259	3.00038e-83	284.99	0.880163	8.65973	1.26082e-82	275.14	0.790544	5.76832	2.34373e-36	196.68	0.992367	21.1396	2.34087e-56	231.04	254.25	171.5	-0.56743
TGGT1_228120	hypothetical protein	N/A	0	___1	S	1424	1		0.864318	0.116575	NaN	0.141994	0.0911565	NaN	NaN	1	1	NaN	NaN	NaN	NaN	7.95301	7.61684	7.68448	7.34539	7.06971	7.01745	NaN	NaN	NaN	NaN	NaN	NaN	NaN	0.568296	1.19396	0.00590763	57.484	0.576485	1.3392	0.000598946	72.99	NaN	NaN	NaN	NaN	50.938	72.99	0.065527
TGGT1_251630;TGVEG_251630;TGME49_251630	slc30a2 protein	N/A	5	___1	S	215;215;215	3		0.860066	0.210251	0.0657961	0.197134	0.367822	0.354818	2	1	2	1	8.68399	8.49115	8.23855	8.46222	8.23279	8.0754	7.85047	7.53352	7.5648	8.42988	8.13761	8.11988	0.93138	11.9717	1.16415e-06	87.511	0.863695	8.18104	6.01849e-09	112.85	0.967352	16.28	0.000888176	52.359	0.828481	7.16746	4.26507e-06	80.102	95.944	52.359	-0.098694
TGME49_319530;TGVEG_319530;TGGT1_319530	splicing factor SF2	N/A	0	___1	S	391;392;392	7		0.857987	0.091819	0.119597	0.139748	0.0161128	-0.225733	2	1	2	2	8.89884	8.68052	8.49556	8.83217	8.58164	8.47398	8.69418	8.38055	8.4054	8.81543	8.58326	8.43254	0.996452	24.4853	0.00104902	62.861	0.997641	26.2633	0.00663634	46.156	0.999983	47.8103	1.19752e-05	93.424	0.997257	25.6057	0.000234237	75.911	71.328	93.424	-0.64591
TGVEG_219690;TGME49_219690;TGGT1_219690	hypothetical protein	HMM: MDAGVFCLFLPSAAVAR, NN: MDAGVFCLFLPSAAVAR	0	___1	S	126;126;126	3		0.85769	-0.367561	-0.667119	-0.274963	-0.160601	-0.0974411	10	7	8	10	10.0009	9.86022	9.443	9.84382	9.52971	9.55548	9.73057	9.4135	9.44501	9.8581	9.63048	9.4687	0.992898	21.9863	3.36438e-16	168.74	0.987661	20.7418	3.0822e-16	170.22	0.980593	17.3304	5.06334e-22	187.75	0.979566	17.8065	2.05707e-16	175.61	158.2	168.74	0.019267
TGVEG_240570;TGME49_240570;TGGT1_240570	hypothetical protein;putative transmembrane protein	N/A	4	___2	S	484;484;484	3		0.857188	-0.0122419	-0.0149568	-0.00952703	NaN	0.138488	2	2	NaN	2	8.2058	7.94149	7.86467	8.14631	7.88514	7.80137	NaN	NaN	NaN	8.10006	7.76045	7.83448	1	61.4953	0.00263154	61.495	1	58.6881	0.00406363	58.688	NaN	NaN	NaN	NaN	1	59.3449	0.0037286	59.345	54.448	59.345	-0.018089
TGVEG_240570;TGME49_240570;TGGT1_240570	hypothetical protein;putative transmembrane protein	N/A	4	___2	T	487;487;487	6		0.857188	-0.0122419	-0.0149568	-0.00952703	NaN	0.138488	2	2	NaN	2	8.2058	7.94149	7.86467	8.14631	7.88514	7.80137	NaN	NaN	NaN	8.10006	7.76045	7.83448	1	61.4953	0.00263154	61.495	1	58.6881	0.00406363	58.688	NaN	NaN	NaN	NaN	1	59.3449	0.0037286	59.345	54.448	59.345	-0.018089
TGVEG_269180;TGGT1_269180;TGME49_269180	MIF4G domain-containing protein	N/A	0	___2	S	896;896;896	3		0.857069	0.25228	0.308244	0.196316	NaN	NaN	1	2	2	2	8.6095	8.40454	8.18492	8.58333	8.33979	8.21603	8.08475	7.77961	7.78779	8.23545	8.02366	7.82202	0.999996	54.0802	0.000698187	69.845	0.999997	55.5067	3.88185e-05	69.845	0.999909	40.6599	4.37881e-05	64.589	0.992224	21.1151	0.00214904	44.341	63.95	69.845	-0.083622
TGVEG_269180;TGGT1_269180;TGME49_269180	MIF4G domain-containing protein	N/A	0	___2	T	901;901;901	8		0.857069	0.25228	0.308244	0.196316	NaN	NaN	1	1	NaN	NaN	8.35245	8.1179	7.9729	8.23754	7.97058	7.89954	NaN	NaN	NaN	NaN	NaN	NaN	0.994426	22.5141	0.000698187	69.845	0.993064	21.5586	3.88185e-05	69.845	NaN	NaN	NaN	NaN	0	0	NaN	NaN	63.95	69.845	0.61738
TGGT1_230940;TGME49_230940;TGVEG_230940	hypothetical protein	N/A	0	___1	S	619;619;624	9		0.85606	-0.184409	-0.317685	-0.0505024	-0.185038	0.0371092	4	4	2	4	8.96815	8.79524	8.48458	8.72779	8.46982	8.37892	8.52272	8.21051	8.23256	8.57486	8.3506	8.18053	1	91.004	2.9442e-11	149.32	0.999969	45.0335	3.85726e-06	112.02	1	85.2576	9.92056e-09	143.58	0.999994	52.1714	4.68418e-06	109.07	134.22	143.58	-0.2529
TGVEG_254000;TGME49_254000;TGGT1_254000	hypothetical protein	HMM: MKVVSVHASHPSASGLRGLASLPRSRAFCVVMARPASRPSRPSTASVGRRLSGSFLLVALALAC, NN: MKVVSVHASHPSASGLRGLASLPRSRAF;N/A	0	___2	S	291;291;291	11		0.854747	-0.48234	-0.589931	NaN	-0.374748	NaN	1	NaN	2	NaN	7.85159	7.7076	7.30211	NaN	NaN	NaN	7.4942	7.10741	7.26472	NaN	NaN	NaN	0.999992	50.8648	2.74369e-05	115.57	NaN	NaN	NaN	NaN	0.958101	13.5421	0.00154867	67.645	NaN	NaN	NaN	NaN	90.384	115.57	-0.55448
TGVEG_254000;TGME49_254000;TGGT1_254000	hypothetical protein	HMM: MKVVSVHASHPSASGLRGLASLPRSRAFCVVMARPASRPSRPSTASVGRRLSGSFLLVALALAC, NN: MKVVSVHASHPSASGLRGLASLPRSRAF;N/A	0	___2	S	293;293;293	13		0.854747	-0.48234	-0.589931	NaN	-0.374748	NaN	1	NaN	2	NaN	7.85159	7.7076	7.30211	NaN	NaN	NaN	7.4942	7.10741	7.26472	NaN	NaN	NaN	0.999998	56.8767	2.74369e-05	115.57	NaN	NaN	NaN	NaN	0.989017	19.3573	0.00154867	67.645	NaN	NaN	NaN	NaN	90.384	115.57	-0.55448
TGVEG_267100;TGME49_267100;TGGT1_267100	protein phosphatase 2C domain-containing protein	N/A	0	___1	S	447;447;447	1		0.853496	-0.113202	NaN	-0.138529	-0.087876	NaN	NaN	1	2	NaN	NaN	NaN	NaN	7.47834	7.1692	7.18529	7.73329	7.36218	7.49258	NaN	NaN	NaN	NaN	NaN	NaN	NaN	1	93.0154	7.00089e-06	110.74	1	67.9876	0.00035639	73.057	NaN	NaN	NaN	NaN	80.693	110.74	1.07
TGVEG_216220;TGME49_216220;TGGT1_216220	AP2 domain transcription factor AP2XI-5	N/A	0	___1	S	736;736;736	30		0.84347	0.0766936	0.0942664	0.0591208	NaN	0.140319	1	1	NaN	1	8.40548	8.15439	8.04805	8.2395	7.92348	7.95296	NaN	NaN	NaN	8.41492	8.13191	8.0951	0.804264	8.11	5.48553e-06	61.688	0.578698	3.17335	6.48598e-07	69.059	NaN	NaN	NaN	NaN	0.824931	8.66816	7.72913e-15	100.47	100.47	100.47	-0.43396
TGME49_290170;TGVEG_290170;TGGT1_290170	kelch repeat domain containing/Serine/threonine protein phosphatase protein	N/A	0	___1	S	515;518;518	3		0.841536	-0.21812	-0.167912	-0.268329	NaN	0.0759707	1	1	NaN	1	7.94991	7.74753	7.52102	7.89934	7.51014	7.67157	NaN	NaN	NaN	7.78471	7.5419	7.41642	1	93.9091	1.15216e-05	93.909	1	73.296	0.000297242	73.296	NaN	NaN	NaN	NaN	1	73.7222	0.000286974	73.722	74.81	73.722	0.37565
TGVEG_230850;TGME49_230850;TGGT1_230850	hypothetical protein;putative mucin	N/A	0	___1	S	89;89;89	3		0.841027	0.0593946	0.0730831	0.045706	NaN	NaN	2	1	NaN	NaN	8.24551	8.02865	7.83995	7.45238	7.17502	7.12636	NaN	NaN	NaN	NaN	NaN	NaN	0.987915	19.639	3.28032e-07	143.67	0.959939	13.8409	8.66575e-08	113.88	NaN	NaN	NaN	NaN	NaN	NaN	NaN	NaN	108.02	114.56	-2.8331
TGVEG_244460;TGME49_244460;TGGT1_244460	hypothetical protein	N/A	0	___2	S	1024;1024;1024	4		0.84056	-0.39285	-0.483491	NaN	-0.30221	NaN	1	NaN	1	NaN	7.51076	7.3126	7.07471	NaN	NaN	NaN	7.2104	6.8968	6.92159	NaN	NaN	NaN	0.999997	53.7463	0.000702993	103.83	NaN	NaN	NaN	NaN	0.999857	35.9252	0.00266687	73.245	0.999985	47.7755	0.00103073	101.72	74.531	103.83	-0.42322
TGVEG_244460;TGME49_244460;TGGT1_244460	hypothetical protein	N/A	0	___2	S	1027;1027;1027	7		0.84056	-0.39285	-0.483491	NaN	-0.30221	NaN	1	NaN	1	NaN	7.51076	7.3126	7.07471	NaN	NaN	NaN	7.2104	6.8968	6.92159	NaN	NaN	NaN	0.76632	5.15786	0.000702993	103.83	NaN	NaN	NaN	NaN	0.594944	1.66471	0.00476587	60.55	NaN	NaN	NaN	NaN	74.531	103.83	-0.42322
TGVEG_212210;TGME49_212210;TGGT1_212210	hypothetical protein	N/A	0	___1	T	160;160;160	3		0.840175	-0.559047	-0.688151	-0.429942	NaN	0.272815	2	1	NaN	1	8.26806	8.12766	7.70932	7.32877	7.03379	7.0216	NaN	NaN	NaN	7.92337	7.6558	7.58609	0.965727	14.5414	1.0201e-21	174.62	0.948082	13.1751	1.09168e-05	77.445	NaN	NaN	NaN	NaN	0.98748	18.9698	8.99658e-27	183.24	173.68	183.24	0.50403
TGGT1_205240;TGME49_205240	cleft lip and palate transmembrane protein 1 (clptm1) protein	N/A	4	___1	S	757;757	6		0.839762	-0.130061	-0.160126	-0.0999953	NaN	-0.102281	2	1	NaN	2	8.53705	8.3566	8.06852	7.89097	7.67394	7.48569	NaN	NaN	NaN	8.59043	8.34122	8.23055	0.995966	23.9764	6.15778e-18	147.26	0.999728	35.6676	5.39756e-10	124.7	NaN	NaN	NaN	NaN	0.999937	42.0462	1.77347e-20	147.02	138.79	147.02	-0.32862
TGGT1_230940;TGME49_230940;TGVEG_230940	hypothetical protein	N/A	0	___1	S	360;360;360	9		0.839684	-0.0872122	-0.0434258	-0.0566927	-0.161518	0.0141827	5	6	6	6	9.43457	9.21336	9.03567	9.3493	9.06288	9.03314	9.10315	8.78578	8.81786	9.16613	8.92882	8.79043	1	82.2713	2.45621e-06	117.31	1	99.5626	7.11378e-08	130.47	1	98.744	4.58894e-12	141.06	1	96.8333	8.83085e-08	126.77	119.71	126.77	-0.078513
TGVEG_225160;TGGT1_225160;TGME49_225160	hypothetical protein;putative transmembrane protein	HMM: MDAQRSSRFQQVKASIIQLVYWCLLNATMVLPI, NN: MDAQRSSRFQQVKASIIQLVYWCLLNATMVLPIFCV	2	___1	T	371;371;371	3		0.834209	0.235731	0.29095	NaN	0.180512	0.30872	2	NaN	1	1	7.98497	7.71108	7.65499	NaN	NaN	NaN	7.48644	7.1343	7.23116	6.92691	6.67763	6.56711	0.543096	0.750525	8.7764e-05	82.635	NaN	NaN	NaN	NaN	0.499968	0	0.0331878	44.848	0.499975	0	0.0189918	45.992	75.124	82.635	1.4116
TGVEG_214440;TGME49_214440;TGGT1_214440	4'-phosphopantetheinyl transferase superfamily protein	N/A	0	___2	S	95;95;95	5		0.832272	0.275874	0.340796	0.210953	NaN	-0.086426	1	1	1	1	8.5074	8.28531	8.10985	8.53176	8.25356	8.20664	8.60366	8.30477	8.30049	7.99539	7.77461	7.59583	0.97771	16.8193	6.40795e-07	131.17	0.828431	6.78584	0.000974713	78.705	0.586357	1.71145	0.000120165	95.477	0.979594	17.1181	8.4639e-05	99.5	131.17	76.868	0.45797
TGVEG_214440;TGME49_214440;TGGT1_214440	4'-phosphopantetheinyl transferase superfamily protein	N/A	0	___2	T	93;93;93	3		0.832272	0.275874	0.340796	0.210953	NaN	-0.086426	1	1	NaN	1	7.89363	7.66276	7.50888	7.98178	7.66742	7.6937	NaN	NaN	NaN	7.7294	7.52827	7.29839	0.923558	10.8632	0.0010593	75.088	0.863337	7.88303	0.00126371	72.681	NaN	NaN	NaN	NaN	0.966003	14.7866	0.0009081	76.868	69.738	76.868	0.45797
TGVEG_222050;TGME49_222050;TGGT1_222050	hypothetical protein	N/A	0	___1	S	541;541;541	3		0.825782	0.110918	0.0844083	0.137429	NaN	0.121151	1	1	NaN	2	8.21325	8.00393	7.79579	7.5971	7.32595	7.26399	NaN	NaN	NaN	8.04704	7.80031	7.68392	0.992452	21.1888	7.28128e-12	135.98	0.781779	5.54212	0.000135513	64.377	NaN	NaN	NaN	NaN	0.996673	24.7648	4.40057e-08	116.43	99.631	102.43	-0.075173
TGVEG_257510;TGME49_257510;TGGT1_257510	CDP-alcohol phosphatidyltransferase superfamily protein	N/A	9	___1	S	434;434;434	8		0.824576	0.0507225	0.0385645	0.0628805	NaN	0.0362491	2	2	NaN	3	8.09405	7.896	7.65779	7.8289	7.5451	7.50995	NaN	NaN	NaN	8.23977	7.99428	7.87507	1	142.909	1.84687e-11	142.91	1	135.09	6.86926e-11	135.09	1	71.3538	0.00155242	71.354	1	135.235	5.1366e-11	137.79	110.61	135.23	-0.39153
TGVEG_211040;TGME49_211040;TGGT1_211040	Sec61beta family protein	N/A	1	___1	S	50;50;50	8		0.823021	0.178878	0.331362	0.134941	0.0703293	NaN	1	1	2	NaN	8.2743	7.99995	7.94486	7.76432	7.57054	7.32054	7.82878	7.46135	7.58534	NaN	NaN	NaN	0.711786	3.92642	9.73003e-06	91.355	0.627429	2.2636	1.03625e-05	90.453	0.575181	1.34739	0.000279212	68.481	NaN	NaN	NaN	NaN	78.563	91.355	-0.10807
TGGT1_253750;TGME49_253750;TGVEG_253750	PLU-1 family protein	N/A	0	___1	S	3937;3937;3937	3		0.820369	-0.273137	-0.207006	-0.339269	NaN	0.0730183	2	1	NaN	2	8.3694	8.20833	7.86059	8.17829	7.89372	7.86012	NaN	NaN	NaN	8.35767	8.07846	8.03366	0.999999	61.7466	1.01424e-05	80.102	0.999999	59.4521	1.14495e-05	79.177	NaN	NaN	NaN	NaN	0.999995	55.2504	1.66038e-05	75.529	74.975	74.819	-0.21798
TGVEG_253440;TGME49_253440;TGGT1_253440	cell-cycle-associated protein kinase SRPK, putative;putative cell-cycle-associated protein kinase SRPK	HMM: MVLQRNRRRQRKKKAPGGGGAPAGVVAAVATAG, NN: MVLQRNRRRQRKKKAPGGGGAPAGVVAA	0	___1	S	639;639;639	8		0.815652	0.252442	NaN	0.314257	0.190628	NaN	NaN	1	1	NaN	NaN	NaN	NaN	8.55744	8.43316	7.95334	8.3659	8.01628	8.10857	NaN	NaN	NaN	NaN	NaN	NaN	NaN	0.83598	7.18511	5.82201e-17	146.92	0.756075	6.52458	6.84709e-13	97.55	NaN	NaN	NaN	NaN	141.87	146.92	-0.22891
TGVEG_244280;TGGT1_244280;TGME49_244280	hypothetical protein;putative transmembrane protein	HMM: MEICQLPRVRHLRMMVAVALGALLFLSICGE, NN: MEICQLPRVRHLRMMVAVALGALLFLSICGE	1	___2	S	106;106;106	26		0.814171	-0.253121	-0.477112	-0.122305	-0.159945	-0.207257	1	1	1	1	9.0425	8.88542	8.52469	8.92233	8.65069	8.58977	8.5951	8.23449	8.34645	8.81177	8.59692	8.40312	0.804395	2.42045	9.84179e-10	80.07	0.964759	14.8514	2.13954e-09	75.613	0.685288	0.769487	3.53421e-09	69.625	0.745191	4.78063	3.37492e-09	68.58	76.3	75.613	-0.89474
TGME49_301410;TGGT1_301410;TGVEG_301410	hypothetical protein	N/A	0	___1	S	377;377;377	15		0.812961	0.23771	0.179126	0.296293	NaN	-0.131575	3	1	NaN	2	8.12008	7.9601	7.60887	7.09047	6.76129	6.81585	NaN	NaN	NaN	7.99723	7.79181	7.57343	0.998914	29.6384	1.6083e-11	142.22	0.93162	11.3483	0.00314372	44.878	NaN	NaN	NaN	NaN	0.994763	22.7865	2.88036e-07	121.33	110.34	142.22	-0.096441
TGVEG_212220;TGME49_212220;TGGT1_212220	hypothetical protein	N/A	0	___2	S	90;90;90	3		0.805073	0.0469105	0.0277088	0.0891244	0.0238983	NaN	1	1	2	NaN	8.09906	7.84404	7.7466	8.12827	7.91664	7.71452	8.09688	7.85412	7.7285	NaN	NaN	NaN	0.999813	37.2836	0.00476843	62.298	0.999998	57.4939	0.000935768	81.565	0.999699	35.21	0.0219029	60.47	NaN	NaN	NaN	NaN	70.757	81.565	0.32012
TGVEG_212220;TGME49_212220;TGGT1_212220	hypothetical protein	N/A	0	___2	S	92;92;92	5		0.805073	0.0469105	0.0277088	0.0891244	0.0238983	NaN	1	1	2	NaN	8.09906	7.84404	7.7466	8.12827	7.91664	7.71452	8.09688	7.85412	7.7285	NaN	NaN	NaN	0.999868	38.7837	0.00476843	62.298	0.999956	43.5705	0.000935768	81.565	0.999119	30.5438	0.0219029	60.47	NaN	NaN	NaN	NaN	70.757	81.565	0.32012
TGGT1_209850	RNA recognition motif-containing protein	N/A	0	___2	S	1374	3		0.800283	-0.0680195	-0.0507388	-0.0853002	NaN	NaN	1	1	NaN	NaN	8.53989	8.35883	8.07254	8.64621	8.38794	8.29774	NaN	NaN	NaN	NaN	NaN	NaN	0.949442	10.206	0.0102707	42.123	0.941907	10.3191	0.00095214	61.276	NaN	NaN	NaN	NaN	NaN	NaN	NaN	NaN	55.14	42.123	0.035556
TGGT1_209850	RNA recognition motif-containing protein	N/A	0	___2	T	1377	6		0.800283	-0.0680195	-0.0507388	-0.0853002	NaN	NaN	1	1	NaN	NaN	8.53989	8.35883	8.07254	8.64621	8.38794	8.29774	NaN	NaN	NaN	NaN	NaN	NaN	0.512319	0	0.0102707	42.123	0.611187	2.11363	0.00095214	61.276	NaN	NaN	NaN	NaN	NaN	NaN	NaN	NaN	55.14	61.276	0.067018
TGVEG_208970;TGME49_208970;TGGT1_208970	RNA recognition motif-containing protein	N/A	0	___1	S	22;22;22	3		0.798799	-0.188985	-0.309626	-0.0226297	-0.2347	-0.0330509	2	1	1	1	8.58741	8.34539	8.21806	8.19365	7.896	7.88922	7.42339	7.07828	7.16239	8.00329	7.74619	7.6534	0.999027	31.2076	0.00135689	75.819	0.999615	37.1525	0.00183799	76.332	0.998853	29.5869	0.0026539	75.416	0.988787	20.6749	0.00496745	64.705	63.976	76.332	0.25904
TGME49_301410;TGGT1_301410	hypothetical protein	N/A	0	___1	S	693;693	7		0.781795	0.071587	0.13833	0.0403247	0.0361065	0.154448	1	1	1	1	7.97808	7.78304	7.53655	7.60157	7.33409	7.26418	7.44652	7.16361	7.12659	7.86151	7.61024	7.50427	0.99133	21.3491	5.83506e-11	125.61	0.968792	15.4412	0.000303687	95.9	0.638279	3.09212	0.00383962	52.609	0.999726	35.6924	4.64926e-20	173.51	150.52	173.51	-0.27254
TGGT1_203310;TGME49_203310;TGVEG_203310	dense granule protein GRA7	HMM: MARHAIFFALCVLGLVAAALPQFATAA, NN: MARHAIFFALCVLGLVAAALPQFATAA;HMM: MARHAIFSALCVLGLVAAALPQFATAA, NN: MARHAIFSALCVLGLVAAALPQFATAA	2	___3	S	77;77;77	2		0.777278	-0.542551	-0.688234	-0.396868	NaN	-0.174196	2	2	2	3	9.84701	9.67163	9.36849	9.7968	9.45997	9.52884	7.86659	7.22879	7.75294	9.8376	9.59684	9.46656	1	91.514	1.58286e-18	127.4	1	68.161	2.56486e-11	110.98	0.973986	16.1072	0.000223393	68.074	1	68.161	6.64059e-12	108.72	117.27	68.161	-0.053531
TGGT1_203310;TGME49_203310;TGVEG_203310	dense granule protein GRA7	HMM: MARHAIFFALCVLGLVAAALPQFATAA, NN: MARHAIFFALCVLGLVAAALPQFATAA;HMM: MARHAIFSALCVLGLVAAALPQFATAA, NN: MARHAIFSALCVLGLVAAALPQFATAA	2	___3	S	80;80;80	5		0.777278	-0.542551	-0.688234	-0.396868	NaN	-0.174196	3	3	3	3	9.88133	9.65732	9.48663	9.79329	9.4774	9.50663	8.07423	7.86784	7.652	9.75185	9.51922	9.36959	1	91.514	1.69403e-11	134.98	1	68.161	1.44952e-09	169.65	1	77.9998	0.000317565	121.68	1	68.161	3.24571e-11	142.1	126.15	68.161	-0.053531
TGGT1_203310;TGME49_203310;TGVEG_203310	dense granule protein GRA7	HMM: MARHAIFFALCVLGLVAAALPQFATAA, NN: MARHAIFFALCVLGLVAAALPQFATAA;HMM: MARHAIFSALCVLGLVAAALPQFATAA, NN: MARHAIFSALCVLGLVAAALPQFATAA	2	___3	T	90;90;90	6		0.777278	-0.542551	-0.688234	-0.396868	NaN	-0.174196	11	9	8	8	10.5997	10.4152	10.1388	10.5243	10.2179	10.2286	10.0848	9.78116	9.7864	10.6435	10.4099	10.2625	1	160.36	9.2709e-34	188.44	1	144.265	4.9227e-24	173.43	1	83.0637	5.09886e-25	174.22	1	148.286	7.35683e-25	168.81	180.86	148.29	-0.34236
TGVEG_311690;TGME49_311690;TGGT1_311690	UBA/TS-N domain-containing protein	N/A	0	___1	T	352;352;352	6		0.767822	-0.390467	-0.2832	NaN	-0.497734	-0.0945	1	NaN	1	1	7.90605	7.69702	7.48816	NaN	NaN	NaN	7.31366	6.98021	7.04281	7.75702	7.54088	7.35038	0.808028	6.28267	1.49076e-09	106.12	NaN	NaN	NaN	NaN	0.709484	3.91014	1.12785e-06	83.992	0.955972	13.3939	1.00105e-09	112.47	105.15	112.47	-0.16763
TGVEG_309850;TGME49_309850;TGGT1_309850	insulin-degrading enzyme	N/A	4	___1	S	115;115;115	3		0.760911	-0.455058	-0.582175	-0.32794	NaN	NaN	1	1	NaN	NaN	7.92814	7.78378	7.37963	7.90654	7.58113	7.62858	NaN	NaN	NaN	NaN	NaN	NaN	0.766361	5.15903	5.53569e-05	106.44	0.767228	5.18004	9.55159e-07	103.75	NaN	NaN	NaN	NaN	NaN	NaN	NaN	NaN	90.892	103.75	0.35741
TGVEG_308890;TGGT1_308890;TGME49_308890	transcription elongation factor SPT6	HMM: MLRSRSRFSQCPRFPRFSLVFVFFLSQFLFSRFAK, NN: MLRSRSRFSQCPRFPRFSLVFVFFLSQFLFSRFAK;N/A	0;3	___1	S	363;363;507	4		0.760161	0.119468	0.152902	0.0860347	NaN	-0.917448	1	2	NaN	1	7.9205	7.65425	7.58167	7.8046	7.52796	7.4777	NaN	NaN	NaN	8.30535	8.15409	7.77386	0.668598	3.04811	1.76504e-06	64.574	0.989931	19.9261	1.86479e-07	112.34	NaN	NaN	NaN	NaN	0.963656	14.2349	0.00469653	46.847	100.68	112.34	-0.71304
TGVEG_269180;TGGT1_269180;TGME49_269180	MIF4G domain-containing protein	N/A	0	___1	S	1860;1860;1860	11		0.754103	-0.0930696	-0.152325	-0.00413775	-0.122747	-0.0370972	1	1	2	1	8.47519	8.28441	8.02604	8.22513	7.90398	7.94332	8.29977	7.9917	8.00565	8.42766	8.19512	8.04532	0.888939	11.3848	1.44597e-11	132.9	0.801292	8.62856	1.05438e-07	111.09	0.899233	10.5757	2.06499e-11	127.38	0.965528	15.3783	1.80898e-12	144.17	144.17	144.17	-0.16819
TGGT1_279100;TGGT1_411470	hypothetical protein;putative transmembrane protein	HMM: MWRIWRCRLSFLFVTGCLLGALTAGLGS, NN: MWRIWRCRLSFLFVTGCLLGALTA	1	___1	T	62;62	4		0.750326	0.362615	0.258688	0.466542	NaN	NaN	1	2	NaN	NaN	7.8966	7.61824	7.57165	7.99584	7.7955	7.56348	NaN	NaN	NaN	NaN	NaN	NaN	0.956027	13.3728	0.00011113	70.121	0.988072	19.1823	2.40721e-06	102.43	NaN	NaN	NaN	NaN	NaN	NaN	NaN	NaN	97.176	102.43	-0.69306
TGVEG_277990;TGME49_277990;TGGT1_277990	OTU family cysteine protease	N/A	0	___1	S	239;239;239	3		0.748202	0.229242	0.434283	0.207129	0.0463141	-0.11756	2	1	1	1	8.40257	8.21171	7.95358	8.2293	7.93823	7.91807	7.41003	7.11378	7.10418	8.36812	8.14095	7.97803	0.960599	13.8704	1.07417e-14	127.16	0.984894	18.1425	6.16578e-11	110.55	0.5	0	0.000687265	46.399	0.739772	4.53744	9.74906e-09	89.723	119.59	110.55	0.21262
TGVEG_244280;TGGT1_244280;TGME49_244280	hypothetical protein;putative transmembrane protein	HMM: MEICQLPRVRHLRMMVAVALGALLFLSICGE, NN: MEICQLPRVRHLRMMVAVALGALLFLSICGE	1	___2	S	100;100;100	20		0.746507	-0.357031	-0.46031	NaN	-0.253751	NaN	1	1	1	1	8.71858	8.52312	8.27779	8.6017	8.35034	8.24457	8.54083	8.18458	8.28879	8.33915	8.11544	7.944	0.715337	4.06431	1.51574e-09	78.906	0.665908	0	2.94045e-05	50.891	0.672288	3.75964	3.02786e-07	75.343	0.736041	0	3.39359e-05	48.798	72.837	48.798	0.041452
TGVEG_231640;TGME49_231640;TGGT1_231640	alveolin domain containing intermediate filament IMC1	N/A	0	___1	T	172;172;172	3		0.744837	0.136553	0.0151355	0.247918	0.146605	-0.159317	2	2	2	2	8.96374	8.75118	8.55147	8.85627	8.60317	8.50136	8.269	7.9692	7.96671	8.90627	8.69403	8.49349	1	98.6762	1.68367e-08	134.37	1	70.4703	4.15587e-06	103.88	1	124.62	1.08392e-07	124.62	1	88.7681	2.23191e-08	130.66	119.8	88.768	0.20712
TGGT1_250820;TGVEG_250820;TGME49_250820	hypothetical protein	N/A	0	___2	S	546;546;546	8		0.743869	0.0789841	0.0559891	0.101979	NaN	-0.0453108	1	1	NaN	1	7.64739	7.42024	7.25729	7.20898	6.85403	6.95589	NaN	NaN	NaN	7.79347	7.54414	7.43374	0.957195	14.1753	6.71677e-18	155.39	0.845765	8.79779	0.00194824	46.92	NaN	NaN	NaN	NaN	0.838722	9.36074	0.000278025	76.152	149.44	155.39	-0.28005
TGVEG_213030;TGME49_213030;TGGT1_213030	clathrin light chain;hypothetical protein	N/A	0	___1	S	116;116;116	3		0.740483	-0.125115	-0.0443578	-0.0836417	-0.247346	0.12341	4	3	4	4	8.77806	8.56422	8.36784	8.08296	7.78045	7.78338	8.48227	8.15752	8.20374	8.71703	8.42911	8.40248	0.999979	48.4456	4.40975e-14	128.38	0.999124	32.2547	4.15819e-06	66.52	0.999509	33.921	1.26798e-10	106.72	0.999919	41.5855	2.29123e-11	124.19	121.89	128.38	-0.095026
TGVEG_255190;TGME49_255190;TGGT1_255190	myosin C	N/A	0	___1	S	29;29;29	2		0.736193	-0.410359	-0.775218	-0.390773	-0.0650859	0.0524232	3	3	1	2	8.37234	8.23681	7.80061	8.24254	7.91832	7.96351	8.05189	7.7197	7.77992	8.39976	8.16938	8.01431	0.773102	5.32407	0.0038854	81.263	0.769743	5.24132	0.00233573	90.696	0.774165	5.35043	0.00390386	71.888	0.776769	5.41538	0.00148593	99.013	67.483	99.013	-0.19385
TGVEG_225120	hypothetical protein	N/A	0	___1	S	12	8		0.734174	0.636499	0.826229	NaN	0.446768	-0.0937153	2	NaN	3	1	8.03771	7.73651	7.73686	NaN	NaN	NaN	8.11331	7.86363	7.75401	7.6806	7.4339	7.31746	1	146.883	3.17591e-31	195.92	1	66.2573	3.29765e-05	102.89	1	77.5695	8.67467e-24	168.69	1	128.465	7.59946e-12	165.9	160.88	165.9	0.0081036
TGVEG_231630;TGME49_231630;TGGT1_231630	alveolin domain containing intermediate filament IMC4	N/A	0	___1	S	32;32;32	3		0.729799	-0.15279	-0.0102401	-0.172789	-0.275342	0.139899	3	3	2	3	9.17618	8.98931	8.71981	8.84285	8.55503	8.52818	8.64011	8.32457	8.35313	9.06254	8.80512	8.71304	1	79.3467	9.03483e-11	131.72	1	75.481	3.09935e-11	140.96	1	81.6574	1.10119e-10	128.64	1	77.2256	1.58307e-08	122.08	112.15	105.39	0.068414
TGVEG_231640;TGME49_231640;TGGT1_231640	alveolin domain containing intermediate filament IMC1	N/A	0	___1	S	68;68;68	1		0.728823	-0.0779332	-0.101469	-0.0543974	NaN	-0.0715598	1	1	1	2	9.62187	9.40695	9.21333	9.64433	9.35463	9.33167	8.97671	8.65306	8.69719	9.72298	9.48229	9.35185	0.966149	14.5548	4.62318e-20	157.9	0.958531	13.6351	1.15605e-19	146.67	0.940225	11.8839	3.48779e-10	105.79	0.957568	13.157	7.11916e-20	154.14	145.52	89.035	-0.010767
TGVEG_263520;TGME49_263520;TGGT1_263520	microtubule associated protein SPM1	N/A	0	___2	S	14;14;14	4		0.72781	0.232794	0.00294191	0.393734	0.301706	-0.101379	2	2	2	1	8.88386	8.67404	8.46722	8.84349	8.6376	8.42045	8.47271	8.16518	8.17808	8.5653	8.35795	8.14467	0.999816	37.7933	2.23815e-05	68.445	0.999974	46.1188	1.43819e-05	75.177	0.999976	46.2315	6.34296e-06	81.942	0.999874	39.1091	2.18223e-05	68.916	81.942	81.942	0.62925
TGVEG_263520;TGME49_263520;TGGT1_263520	microtubule associated protein SPM1	N/A	0	___2	S	18;18;18	8		0.72781	0.232794	0.00294191	0.393734	0.301706	-0.101379	2	1	2	1	9.11978	8.92053	8.6856	9.02152	8.7916	8.63542	8.47271	8.16518	8.17808	8.88831	8.67219	8.48164	0.999559	33.7948	9.19646e-06	79.942	0.999941	42.4411	1.43819e-05	75.177	0.999827	37.6243	6.34296e-06	81.942	0.999756	36.1797	2.18223e-05	68.916	81.942	75.177	-0.36231
TGGT1_213660;TGVEG_213660;TGME49_213660	zinc finger (CCCH type) motif-containing protein	N/A	0	___1	S	230;231;231	3		0.719761	-0.183683	-0.0160536	-0.192821	-0.342175	0.233976	2	2	3	2	8.46075	8.22914	8.07704	8.39118	8.05618	8.12166	8.16717	7.78037	7.93775	8.40259	8.11504	8.08764	1	140.183	2.80616e-19	167.28	1	114.632	2.43848e-14	155	1	107.99	7.95234e-08	135.09	1	91.7507	3.54767e-14	149.95	139.57	135.09	-0.62786
TGVEG_269460;TGGT1_269460	Ser/Thr phosphatase family protein	N/A	0	___1	S	78;78	3		0.715357	-0.349654	-0.458783	-0.240525	NaN	0.0387256	1	1	NaN	1	8.01791	7.80792	7.60153	8.1767	7.86718	7.88401	NaN	NaN	NaN	8.11754	7.80828	7.82461	0.909682	10.0311	2.0301e-07	119.48	0.998805	29.2219	7.75964e-12	106.11	NaN	NaN	NaN	NaN	0.997943	26.8596	3.43768e-09	116.92	106.8	106.11	-0.17014
TGVEG_209500;TGGT1_209500;TGME49_209500	hypothetical protein	N/A	0	___1	S	2930;2930;3076	8		0.714677	0.0674003	0.0884714	NaN	0.0463291	0.0593142	2	NaN	1	1	8.03346	7.77845	7.68099	NaN	NaN	NaN	7.56881	7.21131	7.31773	7.85168	7.61207	7.47907	1	55.0944	0.00320042	55.094	NaN	NaN	NaN	NaN	1	44.0999	0.00682944	44.1	1	56.1208	0.00288221	56.121	48.953	56.121	0.43951
TGVEG_228200;TGME49_228200;TGGT1_228200	vacuolar (h+)-atpase g subunit protein	N/A	0	___1	S	88;88;88	3		0.711548	-0.641412	-0.843478	-0.439346	NaN	0.337882	1	1	NaN	1	8.11032	7.98054	7.52241	8.14607	7.82519	7.86404	NaN	NaN	NaN	8.19995	7.86015	7.93449	0.792955	5.83276	3.60945e-09	99.836	0.973994	15.7349	1.28081e-27	174.4	NaN	NaN	NaN	NaN	0.971133	15.2687	1.33044e-27	173.93	166.68	174.4	0.32749
TGVEG_202890;TGGT1_202890;TGME49_202890	hypothetical protein	N/A	0	___1	S	132;132;132	3		0.710227	-0.132372	-0.0905353	-0.174209	NaN	0.153939	2	1	NaN	2	8.43868	8.21521	8.04313	8.35397	8.031	8.07383	NaN	NaN	NaN	8.56727	8.30548	8.22311	1	77.5423	4.4638e-08	117.78	1	76.2128	1.96306e-08	122.1	NaN	NaN	NaN	NaN	1	63.4136	1.82439e-05	89.557	102.45	122.1	-0.27043
TGVEG_224210;TGGT1_224210;TGME49_224210	hypothetical protein;putative pseudouridylate synthase 1	N/A	0;3	___1	S	348;348;529	3		0.706948	-0.0922118	-0.0565031	-0.18777	-0.032362	0.163573	2	3	2	2	7.89914	7.67102	7.51042	7.79156	7.51673	7.46265	7.61731	7.31566	7.31691	7.67725	7.38092	7.37149	1	63.4154	0.000106754	111.86	1	70.9415	0.00395466	94.465	1	87.1843	0.00313807	94.465	1	69.7206	0.00215327	77.288	71.128	69.721	-1.7743
TGVEG_313860;TGME49_313860;TGGT1_313860	regulator of chromosome condensation (RCC1) repeat-containing protein	N/A	0	___1	S	171;171;171	3		0.704556	0.176669	0.233289	0.120049	NaN	NaN	1	1	NaN	NaN	7.70785	7.47265	7.32919	7.35671	7.06603	7.04509	NaN	NaN	NaN	NaN	NaN	NaN	0.999969	46.6787	0.00157569	62.861	0.999721	37.5733	0.0101102	45.873	NaN	NaN	NaN	NaN	NaN	NaN	NaN	NaN	53.539	62.861	1.4963
TGVEG_286580;TGME49_286580;TGGT1_286580	hypothetical protein;putative lysophospholipase	N/A	0	___1	T	724;724;724	4		0.703518	-0.44046	-0.581982	-0.298938	NaN	0.0502135	2	3	NaN	3	8.61086	8.4864	8.00736	8.65155	8.33746	8.3632	NaN	NaN	NaN	8.51338	8.24917	8.17211	1	101.532	0.00142054	101.53	1	85.5541	0.00242632	95.417	NaN	NaN	NaN	NaN	1	76.0727	0.00254032	117.02	102.12	76.073	0.53453
TGVEG_208970;TGME49_208970;TGGT1_208970	RNA recognition motif-containing protein	N/A	0	___2	S	275;275;275	3		0.703318	0.0978499	NaN	0.0663947	0.129305	-0.26788	NaN	1	1	1	NaN	NaN	NaN	8.42852	8.09454	8.15809	8.14314	7.85103	7.83298	8.08182	7.82412	7.73268	NaN	NaN	NaN	NaN	1	41.2419	0.0345428	41.242	1	44.5427	0.0256451	44.543	1	48.9483	0.021146	48.948	39.105	48.948	0.24726
TGVEG_208970;TGME49_208970;TGGT1_208970	RNA recognition motif-containing protein	N/A	0	___2	S	277;277;277	5		0.703318	0.0978499	NaN	0.0663947	0.129305	-0.26788	NaN	1	1	1	NaN	NaN	NaN	8.42852	8.09454	8.15809	8.14314	7.85103	7.83298	8.08182	7.82412	7.73268	NaN	NaN	NaN	NaN	1	41.2419	0.0345428	41.242	1	44.5427	0.0256451	44.543	1	48.9483	0.021146	48.948	39.105	48.948	0.24726
TGVEG_248420;TGME49_248420;TGGT1_248420	hypothetical protein;putative transporter	N/A	10	___1	T	6;6;6	3		0.696411	-0.455494	-0.604429	-0.30656	NaN	0.0799708	1	1	NaN	1	8.16711	8.0379	7.57769	7.88511	7.56611	7.60134	NaN	NaN	NaN	8.06262	7.82827	7.6828	0.945379	12.4308	4.51865e-05	101.2	0.961811	14.0222	0.000165405	87.824	NaN	NaN	NaN	NaN	0.983508	18.6141	0.00019128	84.946	92.004	84.946	-1.0974
TGVEG_230420;TGME49_230420;TGGT1_230420	sarco/endoplasmic reticulum Ca2+-ATPase	N/A	7	___1	S	631;631;631	12		0.696023	0.10445	0.138635	0.0702649	NaN	0.0778229	1	1	NaN	1	8.17316	7.95666	7.76708	8.0886	7.84198	7.72532	NaN	NaN	NaN	8.07229	7.85838	7.66215	0.621178	4.76027	2.81085e-13	125.39	0.880149	11.1402	2.32613e-20	152.5	NaN	NaN	NaN	NaN	0.774345	8.52177	1.93718e-20	154.77	150.68	152.5	-0.14231
TGGT1_240510;TGVEG_240510;TGME49_240510	hypothetical protein	N/A	0	___1	S	1142;1143;1143	3		0.695836	-0.117046	-0.155371	-0.0787207	NaN	NaN	1	1	NaN	NaN	8.10867	7.88459	7.71408	8.112	7.81037	7.81158	NaN	NaN	NaN	NaN	NaN	NaN	1	82.7598	1.00225e-08	98.747	0.999986	50.7486	0.000118566	62.108	NaN	NaN	NaN	NaN	NaN	NaN	NaN	NaN	92.505	98.747	0.97068
TGVEG_225160;TGGT1_225160;TGME49_225160	hypothetical protein;putative transmembrane protein	HMM: MDAQRSSRFQQVKASIIQLVYWCLLNATMVLPI, NN: MDAQRSSRFQQVKASIIQLVYWCLLNATMVLPIFCV	2	___1	S	372;372;372	4		0.692146	0.269594	0.358675	NaN	0.180512	0.30267	1	NaN	1	2	7.89654	7.61363	7.57661	NaN	NaN	NaN	7.48644	7.1343	7.23116	7.77877	7.53058	7.41757	0.5	0	0.00238642	72.99	NaN	NaN	NaN	NaN	0.499968	0	0.0331878	44.848	0.549477	0.862317	6.28135e-06	88.071	80.157	88.071	0.55298
TGGT1_203310;TGME49_203310;TGVEG_203310	dense granule protein GRA7	HMM: MARHAIFFALCVLGLVAAALPQFATAA, NN: MARHAIFFALCVLGLVAAALPQFATAA;HMM: MARHAIFSALCVLGLVAAALPQFATAA, NN: MARHAIFSALCVLGLVAAALPQFATAA	2	___2	S	77;77;77	2		0.690419	-0.479562	-0.320424	-0.6387	NaN	0.178592	2	2	2	3	9.84701	9.67163	9.36849	9.7968	9.45997	9.52884	7.86659	7.22879	7.75294	9.8376	9.59684	9.46656	1	91.514	1.58286e-18	127.4	1	68.161	2.56486e-11	110.98	0.973986	16.1072	0.000223393	68.074	1	68.161	6.64059e-12	108.72	117.27	68.161	-0.053531
TGVEG_278850;TGME49_278850;TGGT1_278850	DHHC zinc finger domain-containing protein	N/A	4	___1	S	54;54;54	18		0.690402	0.0563105	0.0749974	0.0376236	NaN	-0.0209581	2	1	NaN	3	8.69454	8.51004	8.23378	8.47352	8.21059	8.13072	NaN	NaN	NaN	8.89369	8.64474	8.53347	0.840587	7.95482	1.87762e-14	138.37	0.979665	17.3253	3.87618e-08	87.352	NaN	NaN	NaN	NaN	0.99943	33.0345	2.57357e-10	129.22	128.97	129.22	-0.65434
TGGT1_313370;TGVEG_313370;TGME49_313370	hypothetical protein;leucine rich repeat protein	N/A	0	___1	S	1142;1142;1142	17		0.682132	0.330962	NaN	0.443061	0.218863	NaN	NaN	1	2	NaN	NaN	NaN	NaN	7.94114	7.71204	7.55386	7.75189	7.41452	7.4844	NaN	NaN	NaN	NaN	NaN	NaN	NaN	0.798607	7.93142	3.17975e-09	72.657	0.684881	5.52982	0.0047869	42.314	NaN	NaN	NaN	NaN	68.327	72.657	0.26894
TGGT1_313270;TGVEG_313270;TGME49_313270	hypothetical protein;putative collagen alpha-1(III) chain, related protein	N/A	0	___1	S	2295;2295;2295	5		0.677496	0.0753559	0.0230639	0.157038	0.0459661	0.120069	2	2	2	2	8.76014	8.56393	8.32064	8.776	8.5309	8.41076	8.6403	8.33278	8.34567	8.68814	8.47299	8.27996	1	68.8789	5.27702e-06	97.49	1	72.619	1.19461e-05	87.654	1	65.6858	8.30147e-06	93.029	1	72.1255	1.10258e-05	89.011	87.92	89.011	0.46944
TGVEG_264010;TGME49_264010;TGGT1_264010	hypothetical protein	N/A	0	___1	S	228;228;228	8		0.674085	-0.0998342	-0.0898204	-0.00976908	-0.199913	-0.282216	1	2	2	2	7.67606	7.42809	7.31458	7.89014	7.61432	7.56234	7.33415	7.0658	6.99779	7.67696	7.45017	7.28632	1	80.9051	0.0103683	80.905	1	104.593	0.00181315	104.59	1	50.2222	0.00185439	63.662	1	67.9517	0.00941641	67.952	94.521	67.952	-0.21215
TGVEG_253040;TGGT1_253040;TGME49_253040	actin-related protein ARP4A	HMM: MPPPTAAAASASPLPASAS, NN: MPPPTAAAASASPLPASAS	0	___1	S	208;208;208	12		0.673992	0.110258	0.0604799	0.0389109	0.231383	0.0220862	1	1	2	1	8.10554	7.87892	7.71463	7.7102	7.45746	7.35482	7.87012	7.57745	7.56058	8.02338	7.78042	7.65533	0.995336	24.2574	6.06518e-05	111.65	0.999925	42.0119	0.000144879	104.29	0.999435	32.6749	6.62832e-08	116.6	0.689007	3.60587	0.000121942	105.5	98.976	104.29	-0.39119
TGGT1_240060;TGVEG_240060;TGME49_240060	hypothetical protein	N/A	0	___1	S	210;210;210	1		0.673547	-0.156055	-0.238842	-0.245688	0.0163647	0.108718	1	2	2	1	7.77758	7.52782	7.41838	7.72253	7.42607	7.41687	7.93893	7.61486	7.65979	7.83132	7.59892	7.44874	0.950249	12.8107	4.98677e-06	107.99	0.984357	17.9886	4.8356e-08	135.02	0.804075	6.19231	0.000665263	75.012	0.847085	7.4526	7.19585e-08	129.76	104.45	135.02	-0.05359
TGVEG_202760;TGME49_202760;TGGT1_202760	hypothetical protein	N/A	0	___1	S	158;158;158	12		0.673323	0.173972	0.225047	-0.0121536	0.309022	0.0929886	5	1	2	1	8.63423	8.35951	8.30518	7.81243	7.5268	7.49543	8.50931	8.21606	8.20036	7.34901	7.10363	6.98409	0.998326	27.7553	4.97654e-18	159.77	0.98515	18.2178	2.64563e-05	68.42	0.993005	21.5217	1.11437e-09	123.12	0.987619	19.0183	3.50927e-05	69.255	150.2	159.77	1.2014
TGVEG_219630;TGME49_219630;TGGT1_219630	flavodoxin domain-containing protein	HMM: MSGFFSETPGRLLLLSGVALGTAAAL, NN: MSGFFSETPGRLLLLSGVALGTAAA;HMM: MSGFFTETPGRLLLLSGVALGTAAAL, NN: MSGFFTETPGRLLLLSGVALGTAAA	1	___1	S	311;311;311	4		0.670655	0.269132	0.36292	0.175343	NaN	0.153353	1	1	NaN	1	7.59028	7.35176	7.21619	8.60744	8.23651	8.36661	NaN	NaN	NaN	8.34064	8.10247	7.96609	0.837282	7.11446	0.00190531	58.885	0.812136	6.35801	3.4494e-06	99.813	NaN	NaN	NaN	NaN	0.5	0	1.06595e-05	88.427	89.169	58.885	0.45865
TGGT1_286450	dense granule protein GRA5	HMM: MASVKRVVVAVMIVNVLALIFVGVAGS, NN: MASVKRVVVAVMIVNVLALIFVGVAGS	2	___1	S	59	17		0.668309	0.272991	0.523463	0.297406	-0.0018963	0.0672154	6	6	6	6	9.6707	9.40257	9.33407	9.59168	9.35891	9.20965	9.32576	9.03611	9.01309	9.52242	9.28117	9.15204	1	128.026	7.52055e-35	202.46	1	113.908	5.11568e-20	156.23	1	154.774	3.05902e-20	154.77	1	111.147	1.30838e-14	145.25	202.46	111.15	0.98256
TGME49_229360;TGGT1_229360;TGVEG_439880	transaldolase	N/A	0	___2	S	188;188;188	3		0.659062	0.196886	0.0412531	0.136586	0.412819	0.314086	2	1	2	3	9.318	9.11671	8.88727	9.17739	8.91001	8.83987	9.28659	9.00091	8.96965	9.38725	9.1358	9.03024	1	99.0784	9.93768e-12	130.01	1	90.0996	1.18145e-11	130.29	1	56.6809	0.00102483	56.681	1	132.265	1.03102e-11	132.26	117.91	132.26	-0.10803
TGME49_229360;TGGT1_229360;TGVEG_439880	transaldolase	N/A	0	___2	S	196;196;196	10		0.659062	0.196886	0.0412531	0.136586	0.412819	0.314086	4	2	4	3	9.53302	9.33995	9.08799	9.263	9.00655	8.91228	9.57684	9.29155	9.25945	9.40943	9.15878	9.05138	1	112.065	1.05292e-14	146.69	1	109.311	1.18145e-11	139.12	1	136.702	3.50669e-20	176.68	1	141.944	1.56284e-20	182.09	150.66	177.44	-0.97533
TGVEG_272600;TGME49_272600;TGGT1_272600	adaptin c-terminal domain-containing protein	N/A	0	___1	S	477;477;477	3		0.65252	-0.264878	-0.361452	-0.168303	NaN	NaN	1	1	NaN	NaN	7.62949	7.42583	7.20276	7.6814	7.37763	7.3831	NaN	NaN	NaN	NaN	NaN	NaN	0.988528	19.3536	0.00629578	91.969	0.919532	10.5794	0.000291504	86.548	NaN	NaN	NaN	NaN	NaN	NaN	NaN	NaN	68.877	91.969	0.38118
TGGT1_311230;TGVEG_311230;TGME49_311230	hypothetical protein;putative transmembrane protein	N/A	1	___1	S	4559;4646;4646	4		0.65248	0.106566	0.145424	0.067708	NaN	-0.0394915	3	2	NaN	2	8.73257	8.51038	8.33512	8.62533	8.34875	8.29842	NaN	NaN	NaN	8.73083	8.47508	8.37923	0.999091	30.4122	1.95819e-12	131.41	0.999995	53.6212	9.1953e-08	104.67	NaN	NaN	NaN	NaN	0.999997	56.0249	9.70461e-13	138.66	122.82	138.66	-0.14208
TGVEG_286230;TGME49_286230;TGGT1_286230	hypothetical protein	N/A	0	___1	T	2084;2084;2084	6		0.648272	-0.096207	-0.131659	-0.0607548	NaN	NaN	1	1	NaN	NaN	8.01263	7.82176	7.56365	8.04485	7.77613	7.70887	NaN	NaN	NaN	NaN	NaN	NaN	0.999743	35.8986	2.93619e-05	81.368	0.759946	5.00474	0.0799794	45.436	NaN	NaN	NaN	NaN	NaN	NaN	NaN	NaN	77.727	81.368	-1.0376
TGGT1_233230	RNA-binding protein 8A family protein	N/A	0	___2	S	12	11		0.646535	0.0606199	0.0274047	0.130646	0.0238089	-0.0651284	2	3	1	4	9.45614	9.22796	9.06752	9.22196	8.94063	8.90029	8.72225	8.41828	8.42411	9.42284	9.17754	9.05786	0.999447	33.9451	2.27783e-17	148.06	0.997392	25.8519	8.31884e-12	129.77	0.999963	44.6129	2.96021e-17	148.01	0.998759	29.7326	9.07702e-13	143.52	139.82	148.01	-0.30605
TGVEG_256760;TGME49_256760;TGGT1_256760	pyruvate kinase PyK1	N/A	0	___1	T	476;476;476	4		0.637115	0.0803822	NaN	0.110845	0.0499197	NaN	NaN	1	1	NaN	NaN	NaN	NaN	9.43154	9.1765	9.07907	8.72321	8.44026	8.40331	NaN	NaN	NaN	NaN	NaN	NaN	NaN	0.859219	8.14775	1.42125e-06	95.5	0.840102	7.28699	1.79968e-06	92.897	NaN	NaN	NaN	NaN	89.537	95.5	0.135
TGVEG_214320;TGME49_214320;TGGT1_214320	facilitative glucose transporter GT1	N/A	12	___1	S	515;515;515	6		0.632267	0.237273	0.514359	0.0588124	0.138647	-0.141528	4	3	2	5	8.88927	8.63968	8.52989	8.65829	8.39848	8.31171	8.17681	7.88838	7.86281	8.68185	8.46259	8.27999	1	64.0993	5.75025e-11	154.15	0.999999	59.6644	1.77237e-06	139.32	0.999653	34.5974	8.08436e-05	115.33	0.999987	48.9323	7.91182e-11	136.5	97.745	154.15	0.0802
TGVEG_248360;TGME49_248360;TGGT1_248360	hypothetical protein	N/A	0	___2	T	90;90;90	12		0.620666	-0.153099	-0.21358	-0.0926175	NaN	NaN	1	2	NaN	NaN	8.16693	7.96428	7.73851	8.37936	8.0721	8.08447	NaN	NaN	NaN	NaN	NaN	NaN	0.989282	22.1613	6.22461e-09	113.89	0.980623	17.8012	1.06152e-06	90.912	NaN	NaN	NaN	NaN	0	0	NaN	NaN	105.06	113.89	0.24783
TGVEG_243460;TGME49_243460;TGGT1_243460	hypothetical protein	N/A	0	___1	S	1410;1410;1410	12		0.618249	-0.215744	-0.12999	NaN	-0.301497	-0.0773327	1	NaN	2	1	7.90413	7.69731	7.48263	NaN	NaN	NaN	7.82535	7.45859	7.5814	7.71627	7.48878	7.32666	1	112.438	6.39435e-15	154.31	NaN	NaN	NaN	NaN	0.995555	23.5019	1.02477e-07	111.77	1	61.9415	1.40987e-08	123.58	134.67	61.942	-0.07705
TGVEG_295620;TGME49_295620;TGGT1_295620	hypothetical protein;putative zinc finger protein	N/A	0	___1	S	305;305;305	3		0.611579	0.603231	0.35936	0.847102	NaN	NaN	1	1	NaN	NaN	7.94291	7.55532	7.71401	7.73882	7.47138	7.40138	NaN	NaN	NaN	NaN	NaN	NaN	0.791561	6.32122	0.000216247	62.442	0.991683	22.0511	0.000214206	78.531	NaN	NaN	NaN	NaN	0.970792	15.2466	1.90564e-05	89.043	80.729	78.531	0.33462
TGVEG_267300;TGME49_267300;TGGT1_267300	COPI associated protein;hypothetical protein	N/A	4	___1	S	78;78;78	3		0.60897	-0.616562	-0.36564	-0.867485	NaN	0.283727	1	1	NaN	1	7.48568	7.33094	6.9624	6.8861	6.39629	6.71622	NaN	NaN	NaN	7.19775	6.96037	6.82212	0.999822	37.5073	0.000464976	83.423	0.999182	30.871	0.000143336	68.525	NaN	NaN	NaN	NaN	0.99971	35.3805	0.00366557	65.423	68.23	83.423	-0.37984
TGVEG_278660;TGME49_278660;TGGT1_278660	P-type ATPase4, putative;putative P-type ATPase4	N/A	8	___1	S	83;83;83	3		0.607686	-0.77614	-1.09304	-0.459238	NaN	0.0448068	1	1	NaN	1	8.4648	8.34866	7.83525	8.38198	8.06401	8.09726	NaN	NaN	NaN	8.58709	8.33445	8.2316	0.819607	6.57436	1.88713e-09	124.19	0.764808	5.12152	2.0391e-12	136.77	NaN	NaN	NaN	NaN	0.82483	6.72913	3.60354e-12	129.85	109.05	129.85	-0.63459
TGGT1_220900;TGVEG_220900;TGME49_220900;TGME49_227940;TGVEG_260360;TGGT1_260360;TGGT1_269940	GTP-binding protein;hypothetical protein;zinc finger motif, C2HC5-type protein	HMM: MLVLSLPSILAVPFSASAACFLSLFSLLLPLSGTGLCVAA, NN: MLVLSLPSILAVPFSASAACFLSLFSLLLPLSGT;N/A	0;2	___1	S	397;397;397;4;335;335;46	3		0.606423	-0.517352	-0.729271	-0.305433	NaN	-0.350906	1	1	NaN	1	7.93186	7.78699	7.38466	8.53642	8.26002	8.20925	NaN	NaN	NaN	7.75912	7.55222	7.33776	0.997595	26.2931	0.0180354	94.309	0.997991	27.0032	0.0109436	87.895	NaN	NaN	NaN	NaN	0.995587	23.7359	0.0206901	64.73	13.554	87.895	0.13779
TGVEG_321500;TGGT1_321500;TGME49_321500	RNA recognition motif-containing protein	N/A	0	___1	S	87;87;87	3		0.596316	-0.812954	-0.471227	-1.15468	NaN	0.458082	2	2	NaN	3	7.93566	7.7417	7.4922	7.6283	7.16643	7.44437	NaN	NaN	NaN	8.05881	7.76064	7.75491	1	61.2648	1.8108e-05	89.911	1	71.0799	1.18271e-05	95.57	1	58.8141	0.0120537	58.814	1	57.1479	1.93763e-05	88.768	71.155	57.148	-0.88606
TGVEG_214320;TGME49_214320;TGGT1_214320	facilitative glucose transporter GT1	N/A	12	___1	S	10;10;10	9		0.595511	-0.125959	-0.0729024	-0.179016	NaN	0.184279	3	1	NaN	1	8.28892	8.01486	7.95915	7.6044	7.26093	7.34203	NaN	NaN	NaN	8.12172	7.88529	7.74478	1	79.8422	4.20496e-06	104.26	0.999997	54.6736	0.000206345	79.089	NaN	NaN	NaN	NaN	0.999995	52.9301	0.00024234	77.894	104.26	104.26	-0.20593
TGVEG_211040;TGME49_211040;TGGT1_211040	Sec61beta family protein	N/A	1	___1	S	37;37;37	9		0.595213	-0.170711	-0.201173	-0.340232	0.0292715	0.43822	2	1	2	1	9.15122	8.88112	8.81686	9.04009	8.65701	8.80804	8.72837	8.50526	8.33232	8.91323	8.67709	8.5359	0.924339	10.8696	7.16442e-15	152.89	0.941867	12.0957	7.97944e-15	151.39	0.957843	13.5642	1.2135e-06	130.01	0.752638	4.83253	0.000171298	102.89	118.63	104.88	-0.14529
TGGT1_247450;TGVEG_247450;TGME49_247450	hypothetical protein	N/A	0	___1	S	544;544;544	8		0.594735	-0.0815497	-0.15244	0.0186451	-0.110855	-0.0611343	4	3	3	3	9.11079	8.85359	8.76098	9.02164	8.70662	8.73418	8.8063	8.49632	8.51406	9.00834	8.71844	8.69594	1	102.294	2.0574e-06	115.12	1	83.3699	3.75315e-05	94.09	1	43.3696	0.00275954	85.45	1	69.4849	3.82121e-05	94.717	102.11	69.485	-0.48208
TGGT1_315080;TGVEG_315080;TGME49_315080	hypothetical protein	N/A	0	___1	S	1431;1435;1435	13		0.591797	-0.110634	-0.0635858	-0.157682	NaN	-0.040053	1	1	NaN	1	8.02003	7.84919	7.53218	7.54736	7.26326	7.22873	NaN	NaN	NaN	7.92175	7.66986	7.56532	0.99995	43.112	2.31705e-08	111.53	0.999994	52.4806	5.45411e-07	118.08	NaN	NaN	NaN	NaN	1	69.7606	2.73319e-14	145.67	134.81	145.67	-0.61361
TGGT1_230940;TGME49_230940;TGVEG_230940	hypothetical protein	N/A	0	___2	S	360;360;360	9		0.591037	0.0987199	0.167604	0.155175	-0.0266194	-0.100005	5	6	6	6	9.43457	9.21336	9.03567	9.3493	9.06288	9.03314	9.10315	8.78578	8.81786	9.16613	8.92882	8.79043	1	82.2713	2.45621e-06	117.31	1	99.5626	7.11378e-08	130.47	1	98.744	4.58894e-12	141.06	1	96.8333	8.83085e-08	126.77	119.71	126.77	-0.078513
TGGT1_230940;TGME49_230940;TGVEG_230940	hypothetical protein	N/A	0	___2	S	364;364;364	13		0.591037	0.0987199	0.167604	0.155175	-0.0266194	-0.100005	3	1	4	2	8.8775	8.60941	8.54082	8.61073	8.34941	8.26597	8.7536	8.42372	8.47962	8.76477	8.53861	8.37322	0.5715	1.24407	1.78705e-05	77.576	0.504005	0	1.13754e-05	85.062	0.598935	1.71515	2.33976e-06	95.122	0.565415	1.10705	2.1337e-06	96.016	85.87	95.122	-0.061272
TGGT1_230940;TGME49_230940;TGVEG_230940	hypothetical protein	N/A	0	___2	S	365;365;365	14		0.591037	0.0987199	0.167604	0.155175	-0.0266194	0.0368226	1	1	2	1	8.77986	8.51286	8.44191	8.61073	8.34941	8.26597	8.43927	8.10092	8.1726	8.708	8.47471	8.32668	0.505883	0	1.78705e-05	77.576	0.504004	0	1.13754e-05	85.062	0.503729	0	4.13819e-06	87.319	0.500592	0	2.1337e-06	96.016	85.87	77.576	-0.090141
TGVEG_238895;TGME49_238895;TGGT1_238895	hypothetical protein	N/A	0	___1	S	660;660;660	3		0.587932	0.735092	-0.177287	0.995341	1.38722	NaN	1	1	2	NaN	7.90853	7.72104	7.45333	8.01519	7.84336	7.52944	7.81365	7.65948	7.28908	NaN	NaN	NaN	0.995374	23.3279	0.0675342	62.546	0.998501	28.235	0.0272883	64.42	0.9964	24.4218	0.0378215	52.937	NaN	NaN	NaN	NaN	21.702	64.42	-3.8119
TGVEG_214320;TGME49_214320;TGGT1_214320	facilitative glucose transporter GT1	N/A	12	___1	S	558;558;558	3		0.587148	0.220619	0.44457	0.257793	-0.0405059	0.180058	1	1	2	1	7.55586	7.27697	7.2315	7.13335	6.8729	6.78757	8.29704	8.00681	7.98495	7.17618	6.98797	6.72234	0.999904	40.1888	0.00421393	80.037	0.999984	47.9191	0.0028903	106.62	1	66.0953	2.21316e-11	142.45	0.99999	50.2119	0.0023916	90.149	136.91	142.45	-0.30199
TGGT1_259040;TGVEG_259040;TGME49_259040	hypothetical protein;putative transmembrane protein	N/A	1	___1	S	219;219;219	5		0.585173	0.0944282	0.135275	0.0535809	NaN	NaN	2	2	3	2	8.78002	8.55471	8.38723	8.61153	8.33391	8.28576	8.45481	8.19521	8.10799	8.61063	8.36035	8.25212	1	110.972	6.12169e-08	125.73	1	114.561	2.1379e-06	125.98	0.999132	35.3541	0.00335774	44.341	1	43.8232	1.28206e-05	88.845	76.677	43.823	0.27098
TGGT1_308860;TGVEG_308860;TGME49_308860	hypothetical protein	N/A	0	___1	S	508;508;508	3		0.580943	-0.208736	-0.300022	-0.11745	NaN	-0.0674158	4	4	NaN	3	9.53547	9.33682	9.10023	9.32149	9.0577	8.97971	NaN	NaN	NaN	9.47727	9.25397	9.08149	0.999999	64.7906	1.26709e-14	141.3	1	75.9425	1.06624e-19	153.39	NaN	NaN	NaN	NaN	1	75.742	1.02105e-19	146.1	144.13	102.21	-0.090934
TGGT1_312260;TGVEG_312260;TGME49_312260	hypothetical protein	N/A	0	___1	S	874;885;885	14		0.577407	0.203798	0.0288487	0.118234	0.46431	NaN	1	3	2	NaN	8.5873	8.3354	8.23086	8.31275	8.07383	7.93922	8.36625	8.178	7.91251	NaN	NaN	NaN	0.788169	5.7063	4.62091e-12	140.79	0.710321	3.89538	8.21562e-12	138.46	0.5	0	2.47834e-05	74.485	NaN	NaN	NaN	NaN	126.8	140.79	0.54533
TGVEG_256050;TGME49_256050;TGGT1_256050	signal recognition particle 14kd protein	N/A	0	___1	S	123;123;123	7		0.577225	0.0769716	0.0429843	NaN	0.110959	NaN	2	NaN	2	NaN	7.94465	7.7081	7.56787	NaN	NaN	NaN	7.859	7.60526	7.50489	NaN	NaN	NaN	1	95.2679	4.00526e-07	121.48	NaN	NaN	NaN	NaN	1	93.1384	7.09605e-07	118.16	NaN	NaN	NaN	NaN	111.4	118.16	0.98118
TGGT1_209850;TGME49_209850;TGVEG_209850A	RNA recognition motif-containing protein	N/A	0	___2	S	587;578;482	5		0.574299	0.0490942	0.0602073	-0.011342	0.0984172	0.0108508	3	2	3	2	9.09384	8.86757	8.70242	8.5647	8.29548	8.22935	8.7849	8.48183	8.48589	8.87625	8.63594	8.50462	1	65.1836	6.60342e-07	115.38	1	61.1389	6.42792e-05	83.54	1	46.4151	0.000259422	77.191	1	53.3591	9.9297e-06	97.904	95.177	53.359	-1.2318
TGGT1_209850;TGME49_209850;TGVEG_209850A	RNA recognition motif-containing protein	N/A	0	___2	S	589;580;484	7		0.574299	0.0490942	0.0602073	-0.011342	0.0984172	0.0108508	3	2	3	2	9.09384	8.86757	8.70242	8.5647	8.29548	8.22935	8.7849	8.48183	8.48589	8.87625	8.63594	8.50462	1	65.1836	6.60342e-07	115.38	1	61.1389	6.42792e-05	83.54	1	46.4151	0.000259422	77.191	1	53.3591	9.9297e-06	97.904	95.177	53.359	-1.2318
TGME49_218300;TGGT1_218300	zinc finger (CCCH type) motif-containing protein	N/A	0	___1	S	718;718	3		0.57426	0.100818	0.228248	0.00685877	0.0673476	0.0886492	5	3	4	4	8.37468	8.1423	7.99206	8.15824	7.8556	7.85883	8.1685	7.89035	7.8433	8.36853	8.16684	7.93851	1	127.716	4.749e-17	152.9	1	73.1329	4.42483e-05	88.574	1	71.9163	7.08688e-06	86.539	1	102.325	3.09743e-06	123.63	138.82	123.63	-0.60501
TGGT1_220900;TGVEG_220900	hypothetical protein	N/A	0	___1	S	380;380	13		0.566872	-0.321201	NaN	-0.175505	-0.466897	-0.0367955	NaN	1	1	1	NaN	NaN	NaN	7.65484	7.37107	7.33582	7.7813	7.56455	7.37559	8.0278	7.75425	7.69744	0	0	NaN	NaN	0.579409	1.39132	1.93713e-08	89.272	0.576833	1.34549	1.20612e-05	69.765	0.5	0	6.46437e-09	116.74	109.45	89.272	0.45984
TGGT1_306400;TGME49_306400;TGVEG_306400	hypothetical protein	N/A	0	___1	S	1089;1079;1079	3		0.559307	0.0885499	0.169029	-0.0279163	0.124537	0.0150561	1	1	2	1	7.82779	7.62157	7.4053	7.36261	7.09496	7.02539	7.56335	7.27958	7.24435	7.59343	7.3562	7.21759	0.994854	22.8632	5.86577e-11	125.5	0.996527	24.5784	2.59381e-11	136.81	0.992181	21.0342	4.32983e-06	101.42	0.996837	24.9859	3.75146e-11	132.81	131.31	132.81	-0.23513
TGGT1_258870A;TGVEG_258870;TGME49_258870	hypothetical protein;putative transmembrane protein	N/A	1;2	___1	S	269;269;269	12		0.554299	0.496816	0.263925	0.729706	NaN	-0.117606	1	1	NaN	1	8.11638	7.91927	7.67846	7.91175	7.67003	7.54202	NaN	NaN	NaN	8.15131	7.88359	7.81421	0.999505	36.0662	0.000437355	58.952	0.999514	36.1387	0.00635915	51.301	NaN	NaN	NaN	NaN	0.999996	56.4744	7.97252e-06	74.876	74.876	74.876	0.45596
TGVEG_294610;TGME49_294610;TGGT1_294610	histone lysine methyltransferase, SET, putative;putative histone lysine methyltransferase, SET	N/A	0	___1	S	116;116;116	3		0.554297	-0.235373	-0.345708	-0.125037	NaN	NaN	2	2	NaN	1	7.95619	7.80923	7.41419	7.9479	7.64845	7.64527	NaN	NaN	NaN	7.89145	7.69847	7.44624	0.999742	35.8802	0.000583309	76.358	0.999735	35.765	0.000958555	70.197	NaN	NaN	NaN	NaN	0.669415	3.14736	1.90473e-10	93.921	88.7	76.358	-0.44837
TGVEG_205558;TGME49_205558;TGGT1_205558	NAC domain-containing protein	N/A	0	___1	S	19;19;19	11		0.553389	-0.319005	-0.468901	-0.169108	NaN	-0.249509	1	1	3	1	8.4702	8.29824	7.98469	8.18256	7.85107	7.90997	9.07456	8.74451	8.80072	8.99375	8.73735	8.64297	1	87.2186	2.31406e-38	221.86	1	86.3226	8.88094e-62	262.8	0.994696	24.0348	4.05016e-15	110.23	1	81.427	2.25413e-76	279.47	255.07	279.47	0.45261
TGGT1_240980;TGVEG_240980;TGME49_240980	hypothetical protein	N/A	0	___1	S	409;409;409	2		0.552865	-0.0274286	-0.0194272	-0.0630565	0.000197824	-0.021427	2	2	2	2	8.57448	8.40605	8.08164	8.48223	8.22632	8.13085	8.15008	7.83038	7.86697	8.45242	8.2391	8.04131	0.950286	12.8137	1.90193e-08	118.21	0.914769	10.3072	7.6204e-06	90.706	0.962197	14.0574	3.43575e-08	112.34	0.988776	19.4494	3.43575e-08	112.34	113.3	109.07	0.43273
TGGT1_311230;TGVEG_311230;TGME49_311230	hypothetical protein;putative transmembrane protein	N/A	1	___1	S	3840;3927;3927	3		0.55275	-0.0940537	-0.212113	-0.078358	0.0083102	-0.0727744	2	3	4	3	8.96982	8.779	8.52073	8.69539	8.42267	8.36408	8.2407	7.90376	7.97282	8.9109	8.70514	8.48766	1	93.2324	1.67534e-05	121.91	1	88.9745	1.54626e-11	129.07	1	75.6437	4.79599e-06	83.395	1	93.1128	6.0244e-08	115.54	116.69	98.968	0.47543
TGVEG_208970;TGME49_208970;TGGT1_208970	RNA recognition motif-containing protein	N/A	0	___1	S	115;115;115	2		0.550968	-0.0624823	NaN	-0.0920295	-0.0329351	NaN	NaN	1	1	NaN	NaN	NaN	NaN	8.04481	7.72692	7.76002	7.8537	7.53909	7.56586	NaN	NaN	NaN	0	0	NaN	NaN	0.880001	8.65304	0.00274321	56.569	0.592574	1.62693	0.0182703	41.838	NaN	NaN	NaN	NaN	48.499	56.569	-0.25788
TGGT1_275440;TGME49_275440;TGVEG_275440	dense granule protein GRA6	N/A	2	___2	S	133;133;133	3		0.548815	-0.683423	-1.62201	-0.215011	-0.213246	0.0280111	6	5	3	5	10.3852	10.2163	9.89317	10.2753	9.9459	10.0008	10.3494	10.0029	10.0895	10.2151	9.97855	9.83824	1	75.6168	1.24842e-16	174.39	1	78.3885	6.73491e-23	204.23	1	79.6747	2.58439e-13	165.89	1	80.1005	6.69958e-17	179.97	168.23	158.29	-0.25416
TGGT1_275440;TGME49_275440;TGVEG_275440	dense granule protein GRA6	N/A	2	___2	S	134;134;134	4		0.548815	-0.683423	-1.62201	-0.215011	-0.213246	0.0280111	2	2	2	2	10.3493	10.2158	9.77179	10.2335	9.84668	10.004	10.3334	9.95718	10.0964	10.2674	10.0299	9.89199	1	85.6887	1.24842e-16	174.39	1	89.0483	1.2675e-16	174.21	1	91.0356	2.58439e-13	165.89	1	91.1899	6.69958e-17	179.97	179.97	158.29	-0.25416
TGGT1_290640;TGME49_290640;TGVEG_290640	DNA mismatch repair protein MSH6-1, putative;putative DNA mismatch repair protein MSH6-1	N/A	0	___1	S	184;184;184	5		0.547658	-0.571346	-0.843895	-0.298796	NaN	0.191802	2	1	NaN	1	8.23563	8.10588	7.64762	7.52691	7.17644	7.27026	NaN	NaN	NaN	7.52607	7.24042	7.20909	1	53.3001	0.00327931	71.085	1	67.9993	0.00383935	67.999	NaN	NaN	NaN	NaN	1	42.0307	0.0377422	42.031	44.378	53.3	-0.04118
TGVEG_235160;TGGT1_235160;TGME49_235160	hypothetical protein	HMM: MSQDSSLNSMAGGAMFTGAVSAF, NN: MSQDSSLNSMAGGAMFTGAVSAFPSHAS	0	___1	S	488;488;488	3		0.544411	-0.308764	-0.732959	-0.14303	-0.0503034	-0.359235	3	2	2	2	8.12117	7.97897	7.56707	7.95228	7.69256	7.60559	8.04088	7.69345	7.7818	8.01808	7.77705	7.64739	0.999997	55.3824	0.00172582	128.58	0.999866	41.151	0.00318751	83.869	0.999902	40.9678	0.0009361	104.39	0.999948	43.6532	0.00177916	96.143	103.59	128.58	-0.18974
TGVEG_214840;TGME49_214840;TGGT1_214840	AP2 domain transcription factor AP2X-7	N/A	0	___1	S	310;310;310	4		0.544147	-0.291951	-0.691943	-0.0399226	-0.143988	NaN	2	1	3	NaN	7.76055	7.59501	7.2615	7.56961	7.28648	7.24991	7.4909	7.15372	7.22324	NaN	NaN	NaN	0.999537	33.3375	0.000683426	108.9	0.998879	29.4974	0.000700448	87.667	0.99897	29.8668	0.0030604	72.29	NaN	NaN	NaN	NaN	40.548	108.9	-0.54178
TGVEG_227030;TGME49_227030;TGGT1_227030	hypothetical protein	N/A	0	___1	S	8;8;8	3		0.542833	-0.613215	-0.909489	-0.31694	NaN	-0.0243723	3	3	NaN	3	8.6166	8.48545	8.03266	8.66289	8.37747	8.34567	NaN	NaN	NaN	8.47279	8.16953	8.17397	1	79.8886	1.55103e-20	157.55	1	92.6182	3.97858e-15	139.28	NaN	NaN	NaN	NaN	1	99.0513	8.30884e-26	165.87	159.5	114.01	-0.0050243
TGVEG_254870;TGME49_254870;TGGT1_254870	hypothetical protein	N/A	0	___1	S	377;377;377	12		0.541939	-0.115024	-0.170729	-0.0593184	NaN	-0.0592508	1	1	NaN	1	7.78195	7.59073	7.33359	7.40466	7.10394	7.10332	NaN	NaN	NaN	7.55461	7.31977	7.17542	0.999319	31.6662	6.35831e-27	193.42	0.999992	51.1638	9.67627e-15	148.26	NaN	NaN	NaN	NaN	0.999996	53.9536	5.54599e-15	155.88	178.76	155.88	0.45254
TGVEG_265250;TGGT1_265250;TGME49_265250	RNA recognition motif-containing protein	N/A	0	___1	S	1272;1272;1272	17		0.541748	0.0462474	0.0686561	NaN	0.0238387	NaN	1	NaN	2	NaN	7.87869	7.733	7.33355	NaN	NaN	NaN	8.08001	7.76959	7.78818	NaN	NaN	NaN	0.905757	9.94073	5.1345e-09	96.957	NaN	NaN	NaN	NaN	0.975871	16.0685	5.29371e-19	121.86	NaN	NaN	NaN	NaN	118.7	121.86	0.19208
TGME49_272040;TGVEG_272040;TGGT1_272040	WD domain, G-beta repeat-containing protein	N/A	0	___1	S	1039;534;552	3		0.541583	0.273906	0.406682	0.14113	NaN	0.149571	1	1	NaN	1	7.41007	7.15494	7.0577	7.28558	7.04685	6.9118	NaN	NaN	NaN	7.19598	6.90337	6.88638	0.999899	41.1172	0.00879628	74.987	0.999443	32.6391	0.00113171	77.279	NaN	NaN	NaN	NaN	0.984994	18.1723	0.00024569	89.44	68.381	74.987	0.04448
TGVEG_211630;TGME49_211630;TGGT1_211630	hypothetical protein	N/A	0	___1	S	113;113;113	17		0.541304	0.0884311	-0.026935	0.108741	0.183488	-0.139675	3	3	1	2	9.07339	8.87993	8.62904	8.6023	8.33218	8.26799	7.97302	7.619	7.71922	8.79824	8.56944	8.41052	1	120.01	8.38614e-24	139.72	1	123.762	2.50404e-51	225.17	1	101.913	3.42651e-09	113.15	1	163.287	3.21297e-40	200.06	214.17	200.06	0.11503
TGVEG_253820;TGME49_253820;TGGT1_253820	hypothetical protein	N/A	0	___1	S	8;8;8	3		0.539863	0.154097	0.369294	0.0436228	0.0493738	0.254248	1	1	2	3	8.74571	8.4191	8.46883	8.1767	7.842	7.90691	8.43832	8.2017	8.06164	8.43556	8.19075	8.06993	0.836359	7.08697	9.5353e-08	104.53	0.776013	5.39731	3.65168e-06	83.826	0.828024	6.82583	8.07059e-07	98.973	0.682352	3.32069	1.5203e-06	93.404	97.756	79.373	-0.91341
TGGT1_306660;TGVEG_306660;TGME49_306660	RNA pseudouridine synthase superfamily protein	N/A	0	___1	S	853;853;853	4		0.539798	-0.0332334	0.00934678	-0.0705369	-0.0385099	0.0706798	1	1	2	1	7.86846	7.68003	7.41501	7.63897	7.33399	7.34185	7.59403	7.28643	7.29946	7.70388	7.47711	7.31323	0.999991	51.905	9.62561e-05	101.39	0.999947	43.135	3.98587e-05	109.16	0.992457	24.2021	0.00413909	79.089	0.999724	38.5935	0.00101663	78.324	95.466	101.39	-1.0226
TGVEG_258780;TGME49_258780;TGGT1_258780	OTU family cysteine protease	N/A	0	___1	S	19;19;19	3		0.539726	-0.0327638	0.0127307	-0.0598698	-0.0511522	-0.0596229	4	1	2	2	8.80812	8.62073	8.35276	8.5513	8.32728	8.15661	8.27314	7.90127	8.03302	8.67236	8.44045	8.28908	0.999768	36.3528	3.15236e-09	109.44	0.999802	37.0371	7.69186e-08	111.77	0.999382	32.1	1.259e-05	90.385	0.997219	25.5454	2.82491e-06	101.92	103.43	111.77	-0.20939
TGVEG_220270;TGME49_220270;TGGT1_220270	alveolin domain containing intermediate filament IMC6	N/A	0	___1	S	399;399;399	3		0.538421	-0.618663	-0.921084	-0.316241	NaN	-0.411335	3	1	NaN	3	8.43241	8.30675	7.83254	7.61304	7.25217	7.36459	NaN	NaN	NaN	8.00834	7.81172	7.56962	0.999967	44.8681	2.97826e-15	140.28	0.990242	20.0662	3.27018e-09	75.78	NaN	NaN	NaN	NaN	0.99935	31.8695	4.89447e-14	90.718	127.15	140.28	0.57188
TGGT1_254940;TGVEG_254940;TGME49_254940	MIF4G domain-containing protein	N/A	0	___1	S	1362;1362;1428	10		0.536047	-0.125755	-0.226972	0.0505123	-0.200806	NaN	2	2	1	NaN	8.24652	8.08814	7.73164	8.06303	7.7764	7.74707	7.38602	6.98843	7.16394	NaN	NaN	NaN	0.993474	21.8599	0.000179379	72.583	0.996021	24.0061	0.000342489	64.275	0.977457	16.3749	0.00174506	57.173	NaN	NaN	NaN	NaN	72.583	61.015	0.046357
TGVEG_201130;TGME49_201130;TGGT1_201130	rhoptry kinase family protein ROP33	HMM: MASPRRFPCSTMARLCVLLLFFTLCLTTASSLAA, NN: MASPRRFPCSTMARLCVLLLFFTLCLTTASSLAA	1	___1	S	284;284;284	11		0.53415	0.110517	-0.0377929	0.226676	0.142669	-0.091274	1	1	2	1	8.45858	8.26413	8.01599	8.29631	8.03238	7.95473	7.90528	7.61397	7.59432	8.28499	8.04336	7.91513	1	69.9345	0.00011562	69.935	1	82.5896	2.78366e-05	82.59	1	66.0216	0.000142762	66.022	1	64.4542	0.000156541	64.454	72.518	64.454	0.23836
TGVEG_271390;TGGT1_271390	hypothetical protein;Utp11	N/A	0	___1	S	175;175	10		0.532591	0.173143	0.0871831	NaN	0.259103	NaN	2	NaN	1	NaN	8.00186	7.79929	7.57329	NaN	NaN	NaN	7.56304	7.30434	7.21511	NaN	NaN	NaN	0.999854	38.3618	5.42999e-05	102.9	NaN	NaN	NaN	NaN	0.983666	17.887	3.25115e-05	76.492	NaN	NaN	NaN	NaN	72.612	102.9	-1.8014
TGVEG_278660;TGME49_278660;TGGT1_278660	P-type ATPase4, putative;putative P-type ATPase4	N/A	8	___1	S	100;100;100	3		0.531051	-0.405322	-0.954485	-0.280278	0.0187973	0.159629	1	1	2	3	8.94718	8.80924	8.38191	8.5938	8.2994	8.28605	8.4239	8.17667	8.06149	9.01624	8.75517	8.67125	0.981939	17.4719	1.16769e-07	105.38	0.954532	14.299	2.57511e-05	83.251	0.869764	9.75445	3.31078e-06	101.17	0.979484	17.8222	7.54242e-08	111.77	86.583	104.24	0.70954
TGVEG_321550;TGME49_321550;TGGT1_321550	hypothetical protein	N/A	0	___1	S	234;237;243	4		0.527289	0.0775485	0.116597	0.0384996	NaN	0.075273	2	1	NaN	5	7.97319	7.77045	7.5449	7.80364	7.50439	7.50083	NaN	NaN	NaN	8.35095	8.0335	8.06577	1	53.9473	0.00203866	123.86	1	58.32	0.00506854	58.32	1	52.4897	0.0726914	52.49	1	63.1853	0.000293367	135.43	78.081	63.185	-0.18482
TGME49_310010;TGGT1_310010;TGVEG_310010A	rhoptry neck protein RON1	HMM: MARSSRAAPSGAFAHGVAKASFTWISGMKTPFGCVFFFCLIALWGFSAAL, NN: MARSSRAAPSGAFAHGVAKASFTWISGMKTPFGCVFFFCLIALWGFSAAL	1	___1	S	723;723;723	12		0.526179	-0.60882	-0.916298	-0.301342	NaN	-0.235444	4	1	NaN	3	9.11338	8.93937	8.63202	8.79505	8.47518	8.51208	NaN	NaN	NaN	9.05216	8.84521	8.63089	0.5	0	8.64168e-26	184.38	0.790328	5.76268	2.13305e-13	144.5	NaN	NaN	NaN	NaN	0.522327	0.388117	6.87325e-18	152.51	148.21	94.707	-0.021454
TGME49_218300;TGGT1_218300;TGVEG_218300	zinc finger (CCCH type) motif-containing protein	N/A	0	___2	S	647;647;647	3		0.525646	-0.0825899	-0.0408192	NaN	-0.124361	-0.0957789	2	NaN	1	2	8.78369	8.60258	8.31645	NaN	NaN	NaN	8.05926	7.72033	7.79307	8.72332	8.49135	8.34015	0.965846	14.5139	0.00179642	64.104	NaN	NaN	NaN	NaN	0.841474	7.01237	0.0229705	40.278	0.99725	25.5915	0.00606506	55.899	55.068	55.899	-0.051655
TGVEG_226380;TGME49_226380;TGGT1_226380	hypothetical protein;putative transmembrane protein	HMM: MYPLTVYSILAVVGLSLVCRGI, NN: MYPLTVYSILAVVGLSLVCRGIATE;HMM: MYPLTVYWILAVVGLSLVCRGI, NN: MYPLTVYWILAVVGLSLVCRGIATE	2	___1	T	89;89;89	9		0.525295	0.692844	0.342101	1.04359	NaN	-0.506155	1	2	NaN	1	8.44948	8.23927	8.03342	7.92339	7.78591	7.35694	NaN	NaN	NaN	8.25348	7.98501	7.91726	1	84.9996	1.1802e-05	94.569	0.999985	48.3474	1.97726e-07	121.24	NaN	NaN	NaN	NaN	0.999989	49.6784	5.24113e-07	113.76	111.92	94.569	-0.081786
TGGT1_220900;TGVEG_220900;TGME49_220900;TGVEG_313210;TGME49_313210	hypothetical protein	N/A	0	___1	S	425;425;425;483;483	3		0.524445	-0.29777	-0.725977	-0.0751884	-0.0921438	-0.532377	2	2	2	2	8.61427	8.48136	8.03531	8.48376	8.21661	8.146	8.20268	7.85049	7.94741	8.59901	8.37918	8.19802	0.998555	28.4072	0.0122016	83.869	0.999821	37.4943	0.00307493	126.31	0.987026	18.8454	0.0123655	83.499	0.998779	29.1379	0.00882858	95.642	13.137	126.31	0.13529
TGGT1_217680;TGVEG_217680;TGME49_217680	hypothetical protein	N/A	0	___1	S	2114;2135;2135	9		0.522371	0.130348	0.312557	-0.0017226	0.0802095	0.244281	3	1	1	4	8.09788	7.84498	7.74272	7.66628	7.42962	7.28968	7.8831	7.49915	7.65168	8.0944	7.81064	7.77541	0.982464	17.4838	1.94098e-14	155.1	0.933536	11.4754	4.65182e-08	108.77	0.833923	7.00816	0.00137309	57.366	0.975259	15.9687	3.92497e-11	138.05	146.78	155.1	-1.02
TGVEG_284190;TGME49_284190;TGGT1_284190	pyruvate carboxylase	N/A	0	___1	S	731;731;731	9		0.520733	0.164135	0.373088	0.15797	-0.0386526	0.0360033	2	2	1	2	8.64994	8.39964	8.29148	8.25568	8.04064	7.84733	7.83672	7.46739	7.59471	8.44442	8.19493	8.0849	1	102.972	3.35633e-10	106.99	1	98.299	1.90754e-08	98.299	1	58.3324	2.13637e-06	75.529	1	119.759	1.03534e-10	119.76	110.56	119.76	0.14724
TGVEG_214090;TGGT1_214090;TGME49_214090	signal peptidase	N/A	0	___1	S	1441;1441;1441	3		0.519098	-0.327533	-0.158943	-0.496122	NaN	0.12366	2	1	NaN	1	7.84783	7.6752	7.36367	7.82284	7.47729	7.56217	NaN	NaN	NaN	7.58795	7.29168	7.2821	1	72.3207	0.00418169	72.321	1	61.2126	0.00909301	61.213	NaN	NaN	NaN	NaN	1	46.7296	0.0246925	46.73	19.595	46.73	-0.028015
TGVEG_287980;TGME49_287980;TGGT1_287980	FHA domain-containing protein	N/A	0	___1	S	981;981;981	10		0.518574	0.220979	0.097602	0.0255578	0.539777	-0.134293	1	1	2	1	8.18608	7.96564	7.78599	7.91072	7.65173	7.56312	8.04972	7.81051	7.67655	7.86549	7.58365	7.54438	0.997268	25.6234	1.19273e-08	135.61	0.987655	19.0312	9.1516e-12	146.1	0.918362	10.5113	1.35026e-06	107.73	0.94229	12.1293	2.22974e-08	126.77	127.28	135.61	-0.67563
TGGT1_236560;TGVEG_236560;TGME49_236560	hypothetical protein	N/A	0	___1	S	32;32;32	6		0.518232	0.516908	0.250221	0.783594	NaN	NaN	1	1	NaN	NaN	8.15543	7.80964	7.89495	7.73304	7.57668	7.21354	NaN	NaN	NaN	NaN	NaN	NaN	0.840287	7.32369	2.44379e-12	132.01	0.803073	6.46866	0.00235035	62.589	NaN	NaN	NaN	NaN	NaN	NaN	NaN	NaN	124.15	132.01	-0.39805
TGVEG_311480;TGME49_311480;TGGT1_311480	hypothetical protein	N/A	0	___1	S	154;154;154	4		0.517168	-0.603729	-0.916103	NaN	-0.291355	-0.144125	1	NaN	2	2	8.29853	8.18946	7.64512	NaN	NaN	NaN	8.24477	7.88586	7.9948	8.62785	8.38166	8.26401	0.762821	8.08384	4.67336e-19	123.52	0.355701	0.440404	4.59396e-05	57.088	0.736992	7.48535	5.85667e-13	98.636	0.995251	26.232	1.32281e-18	119.99	117.55	119.99	0.33893
TGVEG_223940;TGME49_223940;TGGT1_223940	GAP45;GAP45 protein	N/A	0	___2	S	163;163;163	3		0.516658	-0.0772175	-0.0372096	-0.117225	NaN	0.00234038	3	1	NaN	2	9.14653	8.91905	8.75691	8.38748	8.1245	8.04474	NaN	NaN	NaN	8.68091	8.43829	8.31237	1	68.0763	4.64338e-18	166.01	0.999961	44.1319	1.58188e-18	159.98	NaN	NaN	NaN	NaN	0.999998	57.3857	2.63318e-25	172.75	166.47	148.89	-0.94741
TGGT1_209850;TGME49_209850;TGVEG_209850A	RNA recognition motif-containing protein	N/A	0	___2	S	757;601;505	1		0.510249	0.0232395	0.0109884	NaN	0.0354906	-0.0598638	2	NaN	2	1	9.01246	8.81227	8.57989	NaN	NaN	NaN	8.61832	8.31444	8.32013	8.67378	8.44607	8.28445	1	46.8897	0.00685844	48.527	NaN	NaN	NaN	NaN	1	40.8568	0.015379	41.695	1	81.4475	0.000172495	81.448	81.448	81.448	0.14475
TGGT1_209850;TGME49_209850;TGVEG_209850A	RNA recognition motif-containing protein	N/A	0	___2	S	759;603;507	3		0.510249	0.0232395	0.0109884	NaN	0.0354906	-0.0598638	2	NaN	2	1	9.01246	8.81227	8.57989	NaN	NaN	NaN	8.61832	8.31444	8.32013	8.67378	8.44607	8.28445	1	46.8897	0.00685844	48.527	NaN	NaN	NaN	NaN	1	40.8568	0.015379	41.695	1	81.4475	0.000172495	81.448	81.448	81.448	0.14475
TGVEG_214260A;TGME49_214260;TGGT1_214260	alpha-glucan water dikinase 1, putative;putative alpha-glucan water dikinase 1	N/A	0	___2	S	1354;1354;1354	5		0.506365	0.0903301	0.0422068	NaN	0.138453	0.12926	1	NaN	1	1	7.83485	7.65519	7.36478	NaN	NaN	NaN	7.59123	7.22598	7.34614	7.66798	7.3679	7.36597	1	161.681	2.28397e-18	161.68	NaN	NaN	NaN	NaN	1	44.8484	0.00179048	44.848	1	107.557	2.02434e-08	107.56	161.68	107.56	-0.016415
TGVEG_214260A;TGME49_214260;TGGT1_214260	alpha-glucan water dikinase 1, putative;putative alpha-glucan water dikinase 1	N/A	0	___2	S	1357;1357;1357	8		0.506365	0.0903301	0.0422068	NaN	0.138453	0.12926	1	NaN	1	1	7.83485	7.65519	7.36478	NaN	NaN	NaN	7.59123	7.22598	7.34614	7.66798	7.3679	7.36597	1	161.681	2.28397e-18	161.68	NaN	NaN	NaN	NaN	1	44.8484	0.00179048	44.848	1	107.557	2.02434e-08	107.56	161.68	107.56	-0.016415
TGVEG_301130;TGME49_301130;TGGT1_301130	hypothetical protein;putative transmembrane protein	HMM: MPCCATCCLLLSGFAIVFLLVFGA, NN: MPCCATCCLLLSGFAIVFLLVFGALMAN	2	___2	S	119;119;119	3		0.503318	-0.980971	-1.50793	NaN	-0.454011	-0.924169	1	NaN	1	1	8.38938	8.31846	7.5674	NaN	NaN	NaN	7.94372	7.48223	7.75959	8.28112	8.08461	7.84222	0.997296	23.3942	0.0245056	67.646	NaN	NaN	NaN	NaN	0.99941	31.8234	0.000893417	68.42	0.993613	21.223	0.000791878	70.41	62.971	68.42	0.14935
TGVEG_265250;TGGT1_265250;TGME49_265250	RNA recognition motif-containing protein	N/A	0	___2	S	466;466;466	1		0.502662	0.0845973	NaN	0.0390719	0.130123	0.20106	NaN	2	2	1	NaN	NaN	NaN	8.46699	8.17056	8.16128	8.06603	7.76281	7.76721	8.10704	7.92525	7.64111	0.999989	49.627	0.015995	65.811	1	85.1423	3.22807e-06	112.03	1	89.9641	1.46394e-06	119.54	0.999989	49.6418	0.000885435	68.576	73.154	119.54	-0.12547
TGVEG_265250;TGGT1_265250;TGME49_265250	RNA recognition motif-containing protein	N/A	0	___2	S	468;468;468	3		0.502662	0.0845973	NaN	0.0390719	0.130123	0.20106	NaN	2	2	1	NaN	NaN	NaN	8.46699	8.17056	8.16128	8.06603	7.76281	7.76721	8.10704	7.92525	7.64111	0.999902	40.0905	0.015995	65.811	1	65.911	3.22807e-06	112.03	1	71.9967	1.46394e-06	119.54	0.999937	42.0286	0.000885435	68.576	73.154	119.54	-0.12547
TGVEG_225080;TGME49_225080;TGGT1_225080	ribosomal protein RPS18	N/A	0	___1	S	43;43;43	3		0.496606	-0.810229	-1.25352	-0.366939	NaN	-0.401479	2	2	NaN	1	8.02612	7.89806	7.43326	7.91357	7.5817	7.64134	NaN	NaN	NaN	6.94016	6.65093	6.62701	1	67.0795	0.0109466	67.08	1	42.976	0.00864544	69.864	NaN	NaN	NaN	NaN	1	50.1492	0.0390554	50.149	13.777	50.149	0.53137
TGGT1_228120;TGME49_228120	hypothetical protein	N/A	0	___1	S	1078;1078	13		0.495565	0.107689	0.166776	0.0486023	NaN	0.240196	4	2	NaN	4	8.58652	8.31071	8.25871	8.30537	8.07232	7.92373	NaN	NaN	NaN	8.5392	8.26888	8.20512	1	79.4953	2.01154e-27	176.1	0.99995	43.0792	1.24147e-14	134.68	NaN	NaN	NaN	NaN	1	84.7293	9.15573e-28	180.66	168.28	180.66	-0.2269
TGGT1_247450	hypothetical protein	N/A	0	___1	S	303	5		0.495413	-0.202767	-0.424645	0.0942265	-0.277882	NaN	1	1	3	NaN	7.66991	7.48852	7.20317	7.71131	7.50598	7.28735	7.60296	7.20301	7.38245	NaN	NaN	NaN	0.999495	37.0287	0.0144324	55.851	0.99999	53.8161	0.000110057	78.902	0.998652	32.6123	0.00379361	53.008	0.999861	40.3789	0.000211709	72.797	60.489	78.902	-0.15002
TGGT1_306540	phosphotransferase enzyme family protein	N/A	0	___1	S	115	3		0.492661	0.0626327	0.0898556	0.128684	-0.0306416	-0.0204893	2	2	2	2	8.36627	8.14977	7.96019	7.85893	7.61287	7.49495	8.17301	7.82498	7.91437	8.19725	7.95564	7.82734	0.999596	34.609	3.81778e-07	124.42	0.999842	38.7256	1.41182e-05	102.45	0.999944	42.8017	2.68911e-06	116.19	0.999902	40.169	8.02192e-06	104.41	78.348	116.19	0.16154
TGGT1_247000;TGVEG_247000;TGME49_247000	tetratricopeptide repeat-containing protein	HMM: MVFLIIVFSLTLAVLVGWVLQR, NN: MVFLIIVFSLTLAVLVGW	1	___1	S	273;273;273	3		0.491957	0.119768	0.186137	0.0534002	NaN	0.167899	1	1	NaN	1	8.03798	7.82885	7.62029	7.82393	7.53552	7.5099	NaN	NaN	NaN	7.70756	7.42978	7.38194	0.999478	34.4306	0.00447302	79.07	0.982722	18.2928	0.0474945	42.802	NaN	NaN	NaN	NaN	0.968644	15.1887	0.0347299	48.188	58.445	79.07	-0.33901
TGGT1_248940;TGVEG_248940;TGME49_248940	hypothetical protein;zinc knuckle protein	N/A	0	___1	S	287;287;287	12		0.491391	-0.231573	-0.10305	NaN	-0.360096	-0.0523947	4	NaN	2	2	8.44292	8.2388	8.01699	NaN	NaN	NaN	8.2769	7.91269	8.031	8.09715	7.76443	7.82564	1	105.35	1.81337e-12	132.33	NaN	NaN	NaN	NaN	1	71.8823	2.10566e-10	108.05	1	90.1665	2.38849e-12	128.07	123.29	90.166	-0.11114
TGVEG_300150;TGGT1_300150;TGME49_300150	hypothetical protein;thioredoxin-like protein	N/A	0	___1	S	334;334;341	3		0.491293	0.102962	-0.0378194	0.23573	0.110975	-0.299433	1	1	2	2	8.18915	7.98049	7.77068	7.55543	7.29369	7.21117	7.89356	7.59918	7.58577	8.27446	8.02645	7.91301	0.991386	21.0248	6.09439e-20	153.87	0.9001	12.2267	5.55926e-09	102.21	0.875465	11.0398	2.76584e-08	90.062	0.994023	22.6589	6.91725e-36	186.96	180.53	186.96	-0.021991
TGVEG_213030;TGME49_213030;TGGT1_213030	clathrin light chain;hypothetical protein	N/A	0	___1	S	182;182;182	3		0.49027	-0.130016	0.0694195	-0.215581	-0.243886	0.172342	2	1	2	3	8.19126	7.98156	7.77444	7.66257	7.39883	7.32073	7.78886	7.45182	7.52109	8.1811	7.92323	7.83213	0.999967	44.8387	5.66626e-18	164.53	0.999974	45.7706	3.51089e-17	153.75	0.999048	30.2084	4.17617e-17	154.49	0.999916	40.7811	3.87354e-24	178.51	154.52	153.75	-0.86293
TGVEG_201400;TGME49_201400;TGGT1_201400	Sin3-associated polypeptide SAP18	N/A	0	___1	S	802;802;802	13		0.48626	0.0613517	0.0958868	0.0268167	NaN	NaN	2	1	NaN	NaN	8.64019	8.4269	8.22909	8.36689	8.17225	7.92462	NaN	NaN	NaN	NaN	NaN	NaN	0.584172	2.43099	5.59918e-07	74.905	0.645188	3.07127	5.79279e-10	97.839	0.370278	1.26845	1.00542e-06	67.01	0.347449	0	9.45388e-07	68.074	89.944	97.839	-0.26515
TGGT1_292200;TGVEG_292200;TGME49_292200	RNA recognition motif-containing protein	N/A	0	___1	S	895;896;896	4		0.485796	-0.161227	-0.408337	-0.00257447	-0.0727692	-0.0188283	2	4	2	1	8.0393	7.85123	7.58517	8.34048	8.09989	7.96922	7.86826	7.53974	7.59308	7.57141	7.39482	7.09527	0.996686	24.7814	2.35758e-07	102.9	0.99635	24.3613	9.09466e-06	87.208	0.985844	18.4285	2.13683e-06	92.792	0.997066	25.3124	2.41054e-08	111.45	97.841	111.45	-1.0932
TGME49_310010;TGGT1_310010	rhoptry neck protein RON1	HMM: MARSSRAAPSGAFAHGVAKASFTWISGMKTPFGCVFFFCLIALWGFSAAL, NN: MARSSRAAPSGAFAHGVAKASFTWISGMKTPFGCVFFFCLIALWGFSAAL	1	___1	S	830;830	15		0.485557	-0.256201	-0.111704	-0.400698	NaN	0.260382	2	1	NaN	2	8.3604	8.16773	7.91467	8.25818	7.91093	7.99894	NaN	NaN	NaN	8.26827	7.99514	7.93745	0.780409	5.50722	3.13064e-06	86.987	0.818332	6.53651	1.94959e-08	109.85	NaN	NaN	NaN	NaN	0.808538	6.259	6.61153e-07	101.41	82.001	109.85	1.0892
TGVEG_309220;TGME49_309220;TGGT1_309220	GTPase activating protein for Arf protein	N/A	0	___1	S	218;218;218	3		0.481529	0.157377	0.0676213	0.247132	NaN	0.0168428	1	1	NaN	1	7.85558	7.61161	7.48885	7.63325	7.25869	7.39508	NaN	NaN	NaN	7.73346	7.48183	7.37669	0.958212	13.6041	2.36081e-17	147.35	0.956383	13.411	7.63225e-06	85.062	NaN	NaN	NaN	NaN	0.948224	12.6278	7.61717e-12	127.5	132.62	147.35	0.3032
TGGT1_209850;TGME49_209850	RNA recognition motif-containing protein	N/A	0	___1	S	36;36	3		0.480805	1.05542	2.70539	0.107127	0.353729	NaN	1	2	2	NaN	9.24544	8.59386	9.1358	8.97886	8.70237	8.65182	8.68555	8.43862	8.32274	NaN	NaN	NaN	1	57.8855	0.0271959	57.885	1	65.2317	0.00146079	77.062	1	65.2413	0.00288939	65.241	NaN	NaN	NaN	NaN	38.28	65.241	0.63986
TGVEG_201130;TGME49_201130;TGGT1_201130	rhoptry kinase family protein ROP33	HMM: MASPRRFPCSTMARLCVLLLFFTLCLTTASSLAA, NN: MASPRRFPCSTMARLCVLLLFFTLCLTTASSLAA	1	___1	S	394;394;394	8		0.4792	0.169358	0.432044	-0.00154868	0.0775785	NaN	2	2	2	NaN	7.86199	7.60877	7.50721	7.63312	7.38828	7.26752	7.39648	7.11793	7.07173	NaN	NaN	NaN	0.999998	56.6862	0.000136579	83.692	0.999945	42.596	0.00314356	68.044	0.999995	53.4385	0.000583309	76.358	NaN	NaN	NaN	NaN	44.676	83.692	-0.56348
TGVEG_297720;TGME49_297720;TGGT1_297720	trehalose-phosphatase	N/A	0	___2	S	1033;1033;1033	6		0.478952	1.25941	1.98284	0.535982	NaN	NaN	1	1	NaN	NaN	8.19271	7.47198	8.10109	7.78993	7.60911	7.32212	NaN	NaN	NaN	NaN	NaN	NaN	0.784297	5.57697	1.99855e-05	82.726	0.981732	17.0008	1.05712e-06	94.15	NaN	NaN	NaN	NaN	NaN	NaN	NaN	NaN	84.676	94.15	-0.15057
TGME49_211420;TGVEG_211420;TGGT1_211420	RNA recognition motif-containing protein	N/A	0	___1	S	144;144;144	4		0.477355	0.0427821	0.105859	-0.00983834	0.0323252	0.234993	2	1	2	2	8.38471	8.18182	7.95671	8.28178	7.9871	7.97432	8.41516	8.07386	8.15097	7.95535	7.6903	7.61507	0.999999	62.8658	0.000378645	98.407	0.999888	42.4924	0.00346416	70.697	0.998367	27.8688	0.00118259	82.85	0.999189	31.3668	0.00868816	61.11	89.944	98.407	0.53659
TGGT1_239620;TGVEG_239620;TGME49_239620	5'-nucleotidase, C-terminal domain-containing protein	N/A	0	___1	S	747;749;749	3		0.47417	0.222775	0.352457	0.0930932	NaN	0.0563476	2	1	NaN	2	8.52571	8.28843	8.14993	7.93888	7.59942	7.67316	NaN	NaN	NaN	8.12231	7.84532	7.79586	1	96.1528	0.000146541	114.35	1	134.397	1.25155e-05	134.4	NaN	NaN	NaN	NaN	1	136.884	1.03449e-05	136.88	124.82	136.88	-0.35073
TGGT1_220240;TGVEG_220240	hypothetical protein;putative transmembrane protein	HMM: MEVRHRSVQLFWVVGLLGFLIYVVSLHGSPVNAA, NN: MEVRHRSVQLFWVVGLLGFLIYVVSLHGS	2	___1	S	192;192	10		0.473471	-0.247128	0.121759	-0.550748	-0.312394	0.216527	2	1	2	3	8.86926	8.65552	8.45886	8.58152	8.24957	8.30935	8.41764	8.06077	8.1661	8.94542	8.68542	8.59909	0.944637	12.7905	2.55349e-25	168.75	0.864999	8.28783	3.85974e-18	154.69	0.742566	4.79972	1.06068e-12	132.72	0.801105	6.4986	3.75069e-09	119.28	156.85	144.43	-0.28081
TGVEG_204490;TGME49_204490;TGGT1_204490	hypothetical protein	N/A	0	___2	S	253;253;253	3		0.468861	0.179964	0.152971	-0.0561568	0.443078	-0.209757	1	1	1	2	7.94967	7.71118	7.57553	8.28731	8.04293	7.92113	7.84211	7.54878	7.53324	8.50203	8.27395	8.11327	1	70.3064	2.49996e-08	121.47	1	105.042	4.31267e-15	156.61	0.999975	46.0283	0.00904789	63.235	1	77.7176	2.44582e-06	102.67	149.35	102.67	-0.43055
TGVEG_204490;TGME49_204490;TGGT1_204490	hypothetical protein	N/A	0	___2	S	256;256;256	6		0.468861	0.179964	0.152971	-0.0561568	0.443078	-0.209757	1	1	1	2	8.03818	7.81751	7.63851	8.28731	8.04293	7.92113	7.84211	7.54878	7.53324	8.50203	8.27395	8.11327	0.999998	58.427	2.49996e-08	130.72	1	70.0687	4.31267e-15	156.61	0.998698	28.8477	0.00904789	63.235	0.999987	48.7395	2.44582e-06	102.67	149.35	156.61	0.14768
TGVEG_261480;TGGT1_261480;TGME49_261480	phosphatidyl serine synthase	HMM: MSGTAAPRVSAAFASSFSPASHGF, NN: MSGTAAPRVSAAFASSFSPASHGF;HMM: MVKSGSSVSSVSSWIFSPSFSLFLWSTCFLASVDLR, NN: MVKSGSSVSSVSSWIFSPSFSLFLWSTCFLASVDLR	9	___1	S	507;507;790	3		0.468827	-0.241545	-0.629067	-0.0229382	-0.0726299	0.0557213	1	2	1	2	7.68826	7.55882	7.09944	7.85848	7.6339	7.46459	7.44328	7.09594	7.18409	8.21943	8.00958	7.80284	0.985728	19.6238	6.75751e-08	107.91	0.988089	20.2198	4.49841e-05	76.301	0.550507	3.2899	0.0641468	40.689	0.994764	23.6835	4.58728e-08	113.54	105.89	113.54	-0.33246
TGVEG_231640;TGME49_231640;TGGT1_231640	alveolin domain containing intermediate filament IMC1	N/A	0	___2	S	65;65;65	11		0.46872	-0.0208224	0.0108859	-0.0273013	-0.0460518	0.128242	1	2	1	2	9.61373	9.39903	9.20483	9.68666	9.39398	9.37712	9.04906	8.72265	8.772	9.80279	9.55933	9.43538	1	151.389	4.62318e-20	157.9	1	130.946	1.34725e-20	163.72	1	69.2885	4.17964e-11	122.39	1	144.678	3.41987e-27	176.1	138.16	144.68	-1.3583
TGVEG_269950;TGGT1_269950	hypothetical protein	HMM: MIGLFSSHFLRRHKMAGRASVVVSLLFSASLWSLLSRVDGA, NN: MIGLFSSHFLRRHKMAGRASVVVSLLFSASLWSLLSRVDGA	0	___1	S	713;713	5		0.464221	0.344935	0.883207	-0.059001	0.210599	0.705805	4	3	2	4	8.99443	8.72874	8.65494	8.83061	8.49969	8.55754	8.55693	8.30276	8.20336	8.83454	8.5505	8.51583	0.994272	22.5654	1.97745e-34	198.56	0.9999	40.0535	1.41294e-25	179.33	0.966457	14.6084	1.42992e-26	185.71	0.99979	36.8258	2.02114e-25	176.27	183.83	179.33	0.33154
TGVEG_289710;TGME49_289710;TGGT1_289710	AP2 domain transcription factor AP2IX-5	HMM: MAWPPTPTASPSAKQTPLASLLPLHQFFPSSPGC, NN: MAWPPTPTASPSAKQTPLASLLPLHQFFPSSPGC	0	___1	S	119;119;119	3		0.463639	0.289277	-0.104021	0.262296	0.709555	-0.139814	1	1	1	1	7.62392	7.40793	7.21701	6.98984	6.69355	6.68401	6.97399	6.76091	6.56254	7.39238	7.17918	6.98115	0.999911	41.9734	3.51219e-06	113.25	0.999748	38.3336	0.00156865	99.991	0.993039	24.4976	0.0137688	64.244	0.999951	43.3518	7.8865e-07	122.97	93.422	122.97	0.21449
TGGT1_232310	endonuclease/exonuclease/phosphatase family protein	N/A	0	___1	S	807	5		0.463069	0.142743	0.148387	-0.0613222	0.341163	0.141062	1	1	2	1	7.84118	7.62416	7.43589	7.49454	7.22337	7.16146	7.5822	7.36295	7.18033	7.60155	7.30668	7.29427	1	68.0391	1.36035e-24	167.45	0.999947	43.561	3.988e-07	104.18	0.993898	22.2376	0.000597553	72.99	1	71.6432	1.44421e-24	166.28	155.79	166.28	-0.25011
TGGT1_250330	hypothetical protein	HMM: MGPLSRSVDSSFRGRVFCLQPSCACSFALAT, NN: MGPLSRSVDSSFRGRVFCLQPSCACSFALATRMTIFAITAL	0	___1	S	219	7		0.462282	-0.0438161	-0.0701879	-0.0174442	NaN	0.0360852	3	3	NaN	1	8.67493	8.46327	8.26126	8.35054	8.05881	8.04001	NaN	NaN	NaN	7.7999	7.59847	7.3694	1	119.469	1.49435e-13	144.44	1	79.8206	1.37789e-08	106.88	0.999937	42.0202	0.0421732	43.241	1	98.2171	7.23598e-09	115.7	126.71	115.7	0.42443
TGVEG_310220;TGME49_310220;TGGT1_310220	hypothetical protein;putative guanylate-binding protein	HMM: MHPPVSARPVSRAPELFASALGPAQRVESS, NN: MHPPVSARPVSRAPELFASALGPAQRVESS	0	___1	S	699;699;699	3		0.460774	-0.281836	-0.111481	NaN	-0.452191	0.0303168	1	NaN	1	1	7.52504	7.28461	7.15357	NaN	NaN	NaN	7.03679	6.6266	6.82289	7.41271	7.20219	6.99718	0.928721	11.241	0.0254484	52.862	NaN	NaN	NaN	NaN	0.891375	9.30206	0.0796546	44.391	0.916665	10.4296	0.00236069	59.728	41.494	52.862	-1.5408
TGGT1_254940;TGVEG_254940;TGME49_254940	MIF4G domain-containing protein	N/A	0	___2	S	985;985;1051	3		0.460768	-0.538909	-0.213161	NaN	-0.864656	-0.30083	4	5	3	3	9.11534	8.9095	8.69219	9.13037	8.8554	8.80162	8.5534	8.19731	8.30123	9.05884	8.8147	8.6923	0.998311	27.758	1.21117e-17	153.31	0.999758	36.1723	9.96982e-25	168.54	0.983801	16.8004	2.41987e-09	122.87	0.999555	33.5044	2.80718e-18	160.67	157.43	168.54	-0.21143
TGGT1_254940;TGVEG_254940;TGME49_254940	MIF4G domain-containing protein	N/A	0	___2	S	989;989;1055	7		0.460768	-0.538909	-0.213161	NaN	-0.864656	-0.30083	1	NaN	1	1	8.05115	7.86714	7.58948	NaN	NaN	NaN	7.43731	6.91292	7.28305	7.99697	7.65168	7.73609	0.9767	15.9981	1.56558e-05	90.062	NaN	NaN	NaN	NaN	0.791596	5.7062	0.000205134	79.382	0.997968	26.9091	2.80718e-18	160.67	153.38	160.67	-0.33874
TGVEG_201400;TGME49_201400;TGGT1_201400	Sin3-associated polypeptide SAP18	N/A	0	___1	S	445;445;445	3		0.458699	-0.0547364	-0.0767933	0.0318272	-0.119243	-0.168636	4	1	3	3	8.68976	8.51643	8.20707	8.36399	8.11398	8.00518	8.41982	8.13688	8.09992	8.54635	8.31561	8.1614	0.972106	15.4221	5.22815e-06	102.5	0.950879	12.8686	2.28093e-05	89.992	0.956029	13.3736	0.000144764	83.633	0.955083	13.2783	0.000227816	79.337	87.625	102.5	-0.15106
TGVEG_229640;TGME49_229640;TGGT1_229640	hypothetical protein	N/A	0	___1	S	437;437;420	11		0.457933	0.46271	0.083287	1.22448	0.0803644	-0.390863	2	1	1	1	8.05805	7.88772	7.56913	7.53345	7.4696	6.66937	7.04603	6.8081	6.67114	7.48976	7.24529	7.12366	1	82.5602	9.1856e-06	91.306	0.999497	32.982	0.0473598	40.493	0.999982	47.4096	0.0185529	49.621	1	96.0711	6.52511e-08	105.63	95.151	105.63	0.15734
TGVEG_265330;TGME49_265330;TGGT1_265330	cell-cycle-associated protein kinase GSK, putative;putative cell-cycle-associated protein kinase GSK	N/A	0	___1	S	210;210;210	10		0.457039	0.058128	0.0936371	0.022619	NaN	NaN	1	2	NaN	NaN	8.74362	8.52875	8.33502	8.75811	8.50184	8.40719	NaN	NaN	NaN	NaN	NaN	NaN	0.598318	1.75525	8.79968e-25	184.99	0.575626	1.36007	6.21267e-09	124.78	0.470965	0.989818	1.89374e-05	90.348	NaN	NaN	NaN	NaN	168.3	184.99	-0.089869
TGME49_306400;TGVEG_306400	hypothetical protein	N/A	0	___2	S	1034;1034	1		0.456519	0.100592	-0.0650712	0.172888	0.193959	-0.194244	1	1	2	2	7.90857	7.73212	7.43215	7.95786	7.66288	7.65068	7.49962	7.25057	7.13953	8.40418	8.16206	8.03499	0.99999	50.0674	0.00133666	60.334	0.999919	40.8873	0.00305227	53.554	0.999848	38.1685	0.0242987	45.916	1	74.287	6.12427e-06	94.845	89.714	94.845	-0.20926
TGME49_306400;TGVEG_306400	hypothetical protein	N/A	0	___2	S	1036;1036	5		0.456519	0.100592	-0.0650712	0.172888	0.193959	-0.194244	1	1	2	2	7.90857	7.73212	7.43215	7.95786	7.66288	7.65068	7.49962	7.25057	7.13953	8.40418	8.16206	8.03499	0.999895	39.7766	0.00133666	60.334	0.999919	40.8908	0.00305227	53.554	0.999517	33.1598	0.0242987	45.916	0.999999	60.9017	6.12427e-06	94.845	89.714	86.488	0.24903
TGVEG_294710;TGME49_294710;TGGT1_294710	RNA recognition motif-containing protein	N/A	0	___1	S	831;831;831	3		0.456291	0.205271	-0.133528	0.387708	0.361634	-0.0726198	1	1	2	1	8.76272	8.53542	8.37282	8.7226	8.50346	8.32056	8.58687	8.33232	8.23378	8.81817	8.62276	8.37727	0.999998	56.7451	4.97603e-08	110.12	0.999998	57.8106	4.31048e-06	95.662	0.999996	53.7161	1.27021e-05	83.758	0.999673	34.8511	1.27021e-05	83.758	103.17	95.662	-0.40401
TGVEG_288650;TGME49_288650;TGGT1_288650	dense granule protein GRA12	HMM: MRAIMASTQQFLRPVGSRPLAGISVVVVVALAIALGTAA, NN: MRAIMASTQQFLRPVGSRPLAGISVVVVVALAIALGTAA;HMM: MRAIVASTQQFLRPVGSRPLAGISIVVVVALAIALGTAA, NN: MRAIVASTQQFLRPVGSRPLAGISIVVVVALAIALGTAA	1	___1	T	356;356;356	9		0.455149	0.109748	0.180905	0.219016	-0.0706779	-0.153721	4	5	3	5	8.6714	8.42195	8.31184	8.45063	8.19849	8.09451	7.89215	7.56632	7.61458	8.67268	8.42218	8.31446	1	89.7599	2.87191e-09	150.11	1	86.724	1.61339e-10	148.7	1	96.3188	8.52632e-09	145.43	1	103.457	1.27045e-05	119.87	129.53	117.2	0.19817
TGVEG_288680;TGME49_288680;TGGT1_288680	endonuclease IV APN	HMM: MHLSSLILVLALASLCRPVISK, NN: MHLSSLILVLALASLCRPVISK	0	___1	S	243;243;243	17		0.452405	-0.128394	-0.0489203	-0.207869	NaN	NaN	1	1	NaN	NaN	8.03415	7.83848	7.59375	7.44102	7.13548	7.14445	NaN	NaN	NaN	NaN	NaN	NaN	0.854822	11.6674	5.05926e-14	106.6	0.718163	5.50352	4.86527e-05	77.731	NaN	NaN	NaN	NaN	NaN	NaN	NaN	NaN	98.972	106.6	-0.23159
TGGT1_254940	MIF4G domain-containing protein	N/A	0	___1	S	1072	3		0.451341	-0.53508	-0.202867	-0.867294	NaN	0.344829	1	1	NaN	1	7.73439	7.59767	7.16587	7.58993	7.15827	7.38918	NaN	NaN	NaN	7.69121	7.3665	7.41266	0.728769	6.02683	0.0705518	58.098	0.792084	5.83025	0.00159371	73.082	NaN	NaN	NaN	NaN	0.959574	13.7605	2.06274e-05	117.2	99.999	117.2	0.98881
TGVEG_308870;TGME49_308870;TGGT1_308870	hypothetical protein	N/A	0	___2	S	157;157;157	7		0.450269	0.12488	NaN	0.0471084	0.202651	0.317917	1	1	1	1	7.8296	7.6091	7.42962	8.55336	8.28688	8.21479	7.83955	7.51537	7.56049	8.58487	8.29223	8.27527	0.73914	4.60777	0.00860508	59.372	0.809437	6.27444	3.87331e-05	81.807	0.500268	0	0.0154769	48.053	0.851416	7.59432	0.000121234	71.592	73.763	71.592	-0.50579
TGVEG_253440;TGME49_253440;TGGT1_253440	cell-cycle-associated protein kinase SRPK, putative;putative cell-cycle-associated protein kinase SRPK	HMM: MVLQRNRRRQRKKKAPGGGGAPAGVVAAVATAG, NN: MVLQRNRRRQRKKKAPGGGGAPAGVVAA	0	___1	S	1442;1443;1443	13		0.449928	0.131665	-0.0635587	0.318116	0.140439	-0.354366	1	1	2	1	8.13027	7.90016	7.74444	8.22451	7.98103	7.8571	8.0054	7.74507	7.65942	7.95332	7.75758	7.513	0.957431	13.5201	0.000117814	72.772	0.943911	12.2605	0.00121246	59.342	0.540546	0.705903	0.00157515	57.525	0.881791	8.72714	0.0555315	40.472	65.057	72.772	-0.42514
TGGT1_218070;TGVEG_218070;TGME49_218070	hypothetical protein	N/A	0	___1	S	1346;1346;1346	3		0.449678	0.410908	0.154574	0.667241	NaN	0.0279906	1	1	NaN	1	7.93637	7.71628	7.53579	7.53784	7.29572	7.16867	NaN	NaN	NaN	7.95822	7.7402	7.55449	0.976857	17.7121	5.59519e-24	177.24	0.787062	6.08879	1.609e-07	130.49	NaN	NaN	NaN	NaN	0.755718	6.69611	1.26182e-08	124.08	155.94	177.24	-0.52149
TGGT1_205500;TGVEG_205500	hypothetical protein;Utp14	N/A	0	___1	T	796;815	3		0.449222	-0.15798	-0.0592996	-0.25666	NaN	0.123795	1	1	NaN	1	7.82145	7.62966	7.37412	7.32785	7.02173	7.03185	NaN	NaN	NaN	7.58128	7.35468	7.19036	0.589143	1.5653	4.08362e-33	199.41	0.578614	1.37745	4.78984e-17	159.95	NaN	NaN	NaN	NaN	0.499986	0	4.57366e-25	180.05	184.21	199.41	1.5369
TGVEG_243200;TGME49_243200;TGGT1_243200	hypothetical protein	N/A	0	___1	S	1106;1106;1106	3		0.447879	-0.106031	-0.269528	0.0375164	-0.0860826	-0.154773	2	2	2	2	8.07555	7.86863	7.65424	7.99871	7.68328	7.71163	7.70335	7.37499	7.42804	8.17211	7.87311	7.86901	0.963373	14.1999	0.000174046	68.481	0.992161	21.0232	0.000119087	75.911	0.926178	10.9851	0.00319118	51.235	0.957504	13.5279	9.85527e-05	76.341	64.136	66.022	-0.032718
TGGT1_268950;TGVEG_268950;TGME49_268950	hypothetical protein;la domain protein	N/A	0	___1	T	34;34;34	7		0.447863	0.138979	0.226129	0.0518292	NaN	0.101413	1	1	NaN	1	7.27759	7.06281	6.8688	7.16797	6.88981	6.84282	NaN	NaN	NaN	7.23588	6.98894	6.87305	0.999964	44.4931	1.78964e-05	84.403	0.998414	27.989	0.00377458	45.618	NaN	NaN	NaN	NaN	0.999999	62.8404	5.75477e-06	97.235	90.549	97.235	0.12331
TGGT1_270790	hypothetical protein	N/A	0	___1	S	209	8		0.446402	0.112152	0.0415292	0.182775	NaN	0.0575592	1	1	NaN	2	8.0773	7.84426	7.69559	8.03683	7.78623	7.6787	NaN	NaN	NaN	8.33748	8.13075	7.9158	0.999998	56.2578	4.70134e-20	156.7	1	73.7333	1.69805e-20	162.71	NaN	NaN	NaN	NaN	0.999741	35.858	1.16918e-10	115.79	154.36	162.71	-0.16398
TGVEG_242070;TGME49_242070;TGGT1_242070	cAMP-dependent protein kinase regulatory subunit	N/A	0	___2	T	380;380;380	6		0.445871	1.65932	NaN	0.612844	2.7058	NaN	NaN	1	1	NaN	NaN	NaN	NaN	8.09174	7.79754	7.78378	7.14035	7.1124	5.93484	NaN	NaN	NaN	NaN	NaN	NaN	NaN	1	58.2684	0.0220987	58.268	1	43.0301	0.0616541	43.03	NaN	NaN	NaN	NaN	23.417	43.03	-2.777
TGVEG_242070;TGME49_242070;TGGT1_242070	cAMP-dependent protein kinase regulatory subunit	N/A	0	___2	Y	382;382;382	8		0.445871	1.65932	NaN	0.612844	2.7058	NaN	NaN	1	1	NaN	NaN	NaN	NaN	8.09174	7.79754	7.78378	7.14035	7.1124	5.93484	NaN	NaN	NaN	NaN	NaN	NaN	NaN	1	58.2684	0.0220987	58.268	1	43.0301	0.0616541	43.03	NaN	NaN	NaN	NaN	23.417	43.03	-2.777
TGVEG_269710;TGME49_269710;TGGT1_269710	hypothetical protein	N/A	0	___1	S	729;729;729	8		0.445835	0.224095	0.0333235	0.036159	0.602803	-0.102867	2	1	2	2	8.43032	8.19665	8.04953	8.16882	7.90693	7.82474	8.09864	7.8383	7.75274	8.34228	8.08877	7.98791	0.997643	26.444	1.48579e-27	171.63	0.985496	18.4716	2.20169e-11	120.13	0.9323	11.5091	1.25961e-08	85.185	0.979592	16.8857	4.73576e-11	114.01	160.03	171.63	0.097801
TGGT1_308810A;TGGT1_308810B	rhoptry neck protein RON9	N/A	0;1	___1	S	422;183	9		0.445703	-0.242871	-0.396115	-0.0896263	NaN	-0.0669976	1	1	NaN	1	8.05668	7.89597	7.54701	7.90881	7.67624	7.52647	NaN	NaN	NaN	7.81315	7.60324	7.39665	0.982689	18.9511	1.50443e-18	141.82	0.744525	5.69474	1.77553e-23	150.64	NaN	NaN	NaN	NaN	0.617947	5.65998	6.84958e-11	95.122	38.765	141.82	0.54066
TGGT1_258540;TGVEG_258540;TGME49_258540	phosphoglycerate mutase family protein	N/A	0	___1	S	1749;1751;1751	8		0.445692	0.0886633	0.0327176	0.144609	NaN	NaN	1	1	NaN	NaN	7.67103	7.41775	7.31635	7.61339	7.26041	7.35873	NaN	NaN	NaN	NaN	NaN	NaN	0.998568	28.4337	2.96493e-08	117	0.995588	23.5348	5.41045e-05	82.349	NaN	NaN	NaN	NaN	NaN	NaN	NaN	NaN	117	117	0.21807
TGGT1_310780;TGVEG_310780;TGME49_310780	dense granule protein GRA4	HMM: MQGTWFSLFVVVMVSHLACGG, NN: MQGTWFSLFVVVMVSHLACGG;HMM: MQGTWFSLFVVVMVSHLAFGG, NN: MQGTWFSLFVVVMVSHLAFGG	0	___1	S	260;260;260	19		0.444981	0.164676	NaN	0.0605545	0.268797	0.150858	NaN	1	1	1	NaN	NaN	NaN	8.00467	7.7667	7.62984	7.40591	7.19078	6.99767	8.02053	7.77469	7.65626	0.496246	0	0.000259316	49.623	0.86033	10.5261	4.68691e-20	125.97	0.669175	4.60985	0.001583	48.405	0.970856	16.7956	1.46137e-20	139.6	136.93	139.6	0.91774
TGVEG_202870;TGME49_202870;TGGT1_202870	SAP domain-containing protein	HMM: MLALLLSLSSVVWFFLFLVTSK, NN: MLALLLSLSSVVWFFLFLVTSK;N/A	1;2	___1	S	488;488;376	3		0.444212	0.415751	0.152297	NaN	0.679205	0.125048	1	NaN	2	1	8.54381	8.31643	8.15403	NaN	NaN	NaN	8.15054	7.98009	7.66195	8.43594	8.18848	8.07379	0.667396	3.0488	4.47015e-05	71.894	NaN	NaN	NaN	NaN	0.951011	12.9681	4.88611e-05	71.853	0.771034	5.27412	3.88563e-06	94.632	72.198	70.452	0.42373
TGVEG_284050;TGGT1_284050;TGME49_284050	DEAD/DEAH box helicase domain-containing protein	N/A	0	___2	S	188;2354;2373	6		0.444065	0.046112	-0.0201343	0.11527	0.0432004	NaN	1	1	1	NaN	8.55437	8.36994	8.09346	8.55782	8.33712	8.15815	8.44099	8.1432	8.13669	NaN	NaN	NaN	0.956535	15.3648	2.54596e-06	104.81	0.99486	23.4767	4.65478e-07	81.803	0.980198	17.0384	2.03011e-06	88.092	NaN	NaN	NaN	NaN	40.581	81.803	-0.14909
TGVEG_301130;TGME49_301130;TGGT1_301130	hypothetical protein;putative transmembrane protein	HMM: MPCCATCCLLLSGFAIVFLLVFGA, NN: MPCCATCCLLLSGFAIVFLLVFGALMAN	2	___1	S	111;111;111	15		0.442988	-0.339141	-0.699852	-0.548488	0.230919	0.0632802	1	1	1	1	8.46895	8.3425	7.87141	7.96814	7.57751	7.74134	7.67412	7.39839	7.3462	8.44102	8.23381	8.02015	0.831296	6.9658	1.77119e-10	112.47	0.742723	5.0702	3.12144e-08	90.084	0.559142	3.94396	0.00107009	48.198	0.990949	20.8934	8.91953e-09	100.92	102.23	100.92	0.27328
TGVEG_273840;TGME49_273840;TGGT1_273840	brix domain-containing protein	N/A	0	___2	S	297;297;297	13		0.439011	-0.257037	-0.0164454	-0.0573119	-0.697354	-0.162605	1	2	2	1	8.08117	7.80507	7.75372	8.21914	7.88422	7.94956	7.943	7.58873	7.68939	8.17774	8.02177	7.65736	0.999996	54.7136	3.18416e-21	146.94	0.976236	16.1544	8.0268e-07	67.913	0.976567	17.11	0.00420207	47.383	0.982254	17.6413	4.98572e-07	74.321	139.94	146.94	-0.40867
TGVEG_273840;TGME49_273840;TGGT1_273840	brix domain-containing protein	N/A	0	___2	S	300;300;300	16		0.439011	-0.257037	-0.0164454	-0.0573119	-0.697354	-0.162605	1	2	2	1	8.08117	7.80507	7.75372	8.21914	7.88422	7.94956	7.943	7.58873	7.68939	8.17774	8.02177	7.65736	0.999486	32.8878	3.18416e-21	146.94	0.998056	26.9713	8.0268e-07	67.913	0.955985	13.5585	0.00420207	47.383	0.986648	21.6787	4.98572e-07	74.321	139.94	146.94	-0.40867
TGVEG_294610;TGME49_294610;TGGT1_294610	histone lysine methyltransferase, SET, putative;putative histone lysine methyltransferase, SET	N/A	0	___1	S	344;344;344	5		0.438802	-0.190954	-0.068047	-0.313862	NaN	0.120243	1	1	NaN	1	7.41486	7.1819	7.03306	7.1491	6.74511	6.93125	NaN	NaN	NaN	7.42599	7.10599	7.14311	0.999763	36.4891	2.62841e-05	87.519	0.999573	33.6943	0.000426998	73.834	NaN	NaN	NaN	NaN	0.999937	42.2774	1.96158e-05	92.265	82.261	92.265	0.39639
TGGT1_217680;TGVEG_217680;TGME49_217680	hypothetical protein	N/A	0	___1	S	695;692;692	5		0.438637	0.159168	0.261665	NaN	0.0566706	NaN	1	NaN	2	NaN	8.19926	7.96782	7.8153	NaN	NaN	NaN	8.04786	7.76252	7.73052	NaN	NaN	NaN	0.958238	13.7951	2.16498e-08	127.32	NaN	NaN	NaN	NaN	0.942897	13.2783	0.000227816	79.337	NaN	NaN	NaN	NaN	101.59	127.32	-0.70074
TGVEG_223940;TGME49_223940;TGGT1_223940	GAP45;GAP45 protein	N/A	0	___1	S	153;153;153	12		0.438094	0.0644829	0.175242	0.00532013	0.0128862	-0.0737247	11	2	8	8	9.21548	8.95602	8.86846	8.25638	7.94624	7.96427	8.87782	8.55272	8.59959	9.1358	8.89248	8.7682	1	63.3021	7.98847e-27	190.55	1	73.6876	4.67468e-05	73.688	1	89.8587	2.15782e-35	214.46	1	55.7449	2.34309e-09	148.69	195.52	55.745	0.1407
TGVEG_248830;TGME49_248830;TGGT1_248830	phosphoinositide phospholipase PIPLC	N/A	0	___1	S	687;687;687	3		0.434529	0.112767	0.0325407	-0.00140953	0.307171	0.190845	2	2	1	2	7.9843	7.76107	7.58844	7.5208	7.25469	7.18179	7.81912	7.55449	7.47836	7.83658	7.59137	7.47148	0.998032	31.1862	4.24751e-05	93.348	0.958855	16.9316	0.000856123	71.879	0.912104	13.3416	0.0128553	54.898	0.996358	27.6616	4.3589e-05	92.99	78.669	93.348	-0.030868
TGGT1_247450;TGVEG_247450;TGME49_247450	hypothetical protein	N/A	0	___1	S	119;119;119	4		0.4345	-0.197875	-0.0689139	NaN	-0.326836	-0.0317833	2	NaN	3	3	7.58346	7.38982	7.13944	NaN	NaN	NaN	7.50374	7.16134	7.24047	8.13348	7.85997	7.80308	0.999994	54.0286	0.000743834	73.722	0.999997	57.7705	0.00287197	78.809	0.999864	41.6337	0.0079579	53.377	0.999987	49.8291	0.00747267	69.456	62.036	78.809	0.17784
TGVEG_260540;TGME49_260540;TGGT1_260540	alveolin domain containing intermediate filament IMC14	N/A	0	___1	S	582;582;582	9		0.433223	0.0269169	-0.0180401	0.0382135	0.0605774	-0.104967	4	4	2	4	8.78192	8.58733	8.33959	8.69297	8.41357	8.36918	7.67469	7.34825	7.39766	8.72289	8.53384	8.27059	1	114.641	1.80477e-06	117.2	1	97.7971	2.14804e-05	97.797	1	95.5698	0.000979046	95.57	1	68.2833	1.80477e-06	117.2	104.85	68.283	0.21385
TGVEG_248420;TGME49_248420;TGGT1_248420	hypothetical protein;putative transporter	N/A	10	___1	S	694;694;694	3		0.432477	0.0213684	0.0221738	-0.0112383	0.0531696	-0.117879	1	1	1	1	8.29776	8.09255	7.87365	7.55812	7.28731	7.22461	7.38557	7.09573	7.07306	7.93863	7.72716	7.52466	0.962589	14.1044	6.15521e-11	115.55	0.832185	6.95388	1.42609e-09	103.75	0.79974	6.01354	1.32471e-05	90.694	0.760087	5.00809	1.05304e-08	94.087	107.83	115.55	-0.27004
TGVEG_260520;TGME49_260520;TGGT1_260520	hypothetical protein	N/A	0	___1	S	187;187;187	11		0.431288	-0.157912	-0.261795	-0.0540285	NaN	-0.056452	1	1	NaN	1	8.05385	7.91522	7.49039	7.70415	7.43761	7.36566	NaN	NaN	NaN	8.00368	7.80004	7.57688	0.994584	22.6577	1.37381e-16	117.52	0.980664	18.1168	4.39527e-20	127.2	NaN	NaN	NaN	NaN	0.989831	21.0433	1.18521e-25	149.54	137.49	74.428	0.27837
TGME49_210980;TGGT1_210980;TGVEG_210980	alternative splicing type 3 and, putative;putative alternative splicing type 3 and	N/A	0	___1	S	320;320;320	5		0.429891	0.242992	0.641515	-0.0852017	0.172662	NaN	2	1	2	NaN	8.2382	7.93817	7.93617	8.07522	7.77228	7.77609	7.98117	7.68045	7.67983	NaN	NaN	NaN	0.999975	47.1156	0.00616922	73.499	0.999984	49.9059	0.00374195	82.261	0.99999	50.2087	0.00257665	89.171	NaN	NaN	NaN	NaN	47.467	89.171	0.70789
TGVEG_269260;TGME49_269260;TGGT1_269260	hypothetical protein;putative transmembrane protein	N/A	5	___1	S	20;20;20	6		0.428468	0.0491161	-0.0359378	0.10413	0.0791565	-0.0373558	2	2	2	2	8.53671	8.35555	8.06956	8.5099	8.27242	8.1344	7.89748	7.7052	7.45102	8.54315	8.33139	8.12966	1	72.69	5.48914e-18	155.25	0.999999	62.9699	1.05746e-12	139.46	0.999997	55.3513	5.57922e-07	101.6	1	66.3651	6.85218e-13	141.69	138.89	155.25	-0.13059
TGVEG_288570;TGME49_288570;TGGT1_288570	hypothetical protein	HMM: MLMRLIGLQGAPSAGSLPAVKSEVLSTAAPVAPLVPAA, NN: MLMRLIGLQGAPSAGSLPAVKSE	0	___1	S	70;70;70	4		0.428396	-0.308358	-0.512936	NaN	-0.103781	NaN	1	NaN	2	NaN	7.74171	7.62153	7.12506	NaN	NaN	NaN	8.08433	7.71776	7.84023	NaN	NaN	NaN	0.997945	27.178	0.00210592	93.424	NaN	NaN	NaN	NaN	0.998846	29.4832	1.03066e-10	130.27	NaN	NaN	NaN	NaN	118.89	97.767	-0.56218
TGVEG_288380;TGME49_288380;TGGT1_288380	heat shock protein HSP90	N/A	0	___1	S	222;222;222	9		0.427784	-0.456375	-0.759696	-0.153054	NaN	-0.146007	2	1	NaN	2	10.5612	10.3523	10.143	10.1509	9.86538	9.83371	NaN	NaN	NaN	10.2784	10.0403	9.90373	1	110.025	2.93532e-47	216.71	1	103.002	1.58786e-36	204.86	NaN	NaN	NaN	NaN	1	131.862	4.13138e-58	236.79	227.04	235.64	0.045451
TGGT1_250820;TGVEG_250820;TGME49_250820	hypothetical protein	N/A	0	___1	S	541;541;541	3		0.427456	-0.109192	-0.0198723	-0.00644496	-0.301259	0.0258669	3	2	1	2	8.98964	8.77592	8.5792	8.62376	8.32584	8.31958	7.61472	7.25295	7.36695	8.90927	8.65638	8.5541	0.999923	43.8024	4.86277e-18	155.39	0.999257	31.2888	5.46078e-25	174.22	0.955494	13.3182	5.4697e-09	109.44	0.996237	24.228	2.54156e-18	164.18	166.71	67.655	-0.017085
TGGT1_245560	hypothetical protein	N/A	0	___1	S	964	3		0.425528	0.484686	0.16041	0.808962	NaN	-0.352944	2	1	NaN	1	8.1321	7.89394	7.75756	7.48659	7.25083	7.1087	NaN	NaN	NaN	7.60288	7.35127	7.2461	0.952833	13.0538	0.000107532	118.19	0.811377	6.33628	0.000712601	96.247	NaN	NaN	NaN	NaN	0.840786	7.22703	2.74102e-06	102.29	100.18	118.19	0.72148
TGGT1_254940;TGVEG_254940;TGME49_254940	MIF4G domain-containing protein	N/A	0	___1	S	985;985;1051	3		0.423614	-0.0650792	-0.104965	0.0488003	-0.139073	-0.071008	4	5	3	3	9.11534	8.9095	8.69219	9.13037	8.8554	8.80162	8.5534	8.19731	8.30123	9.05884	8.8147	8.6923	0.998311	27.758	1.21117e-17	153.31	0.999758	36.1723	9.96982e-25	168.54	0.983801	16.8004	2.41987e-09	122.87	0.999555	33.5044	2.80718e-18	160.67	157.43	168.54	-0.21143
TGGT1_250820	hypothetical protein	N/A	0	___1	S	1116	8		0.422615	0.20847	0.153831	-0.0820471	0.553625	0.132789	2	3	1	3	8.84341	8.63266	8.42828	8.63083	8.35216	8.30621	7.83549	7.58356	7.4791	8.77324	8.51789	8.42114	0.949497	12.8052	4.0443e-10	151.7	0.962463	14.163	3.84838e-10	152.4	0.949497	12.8052	4.0443e-10	151.7	0.961436	14.1338	2.40268e-10	157.56	157.56	152.4	-0.42157
TGGT1_306400	hypothetical protein	N/A	0	___2	S	1044	1		0.419322	0.0624384	-0.0495352	0.118498	0.118352	-0.174314	2	2	4	2	8.92266	8.75236	8.43372	8.81153	8.56404	8.44945	8.48591	8.19396	8.17557	8.47477	8.24462	8.08895	0.99999	50.0674	1.19663e-05	84.94	0.999919	40.8873	0.000127007	76.378	0.999848	38.1685	0.00021496	69.935	1	74.287	6.12427e-06	94.845	89.714	94.845	-0.20926
TGGT1_306400	hypothetical protein	N/A	0	___2	S	1046	3		0.419322	0.0624384	-0.0495352	0.118498	0.118352	-0.174314	2	2	4	2	8.92266	8.75236	8.43372	8.81153	8.56404	8.44945	8.48591	8.19396	8.17557	8.47477	8.24462	8.08895	0.999895	39.7766	1.19663e-05	84.94	0.999919	40.8908	0.000127007	76.378	0.999726	35.6168	0.00021496	69.935	0.999998	56.4272	6.12427e-06	94.845	89.714	94.845	-0.20926
TGVEG_229470;TGME49_229470;TGGT1_229470	CASC3/barentsz eIF4AIII-binding protein;hypothetical protein	N/A	0	___1	S	54;54;54	9		0.418824	0.05047	0.0961286	-0.0401428	0.0954241	0.0912741	1	1	2	1	8.45787	8.27205	7.99959	8.16959	7.82689	7.9066	8.01296	7.74338	7.67805	8.30925	8.06532	7.94247	0.989155	19.6016	6.76654e-08	130.72	0.985675	18.3779	3.55551e-05	95.57	0.992783	21.3864	5.50676e-06	106.14	0.981672	17.2884	5.52768e-08	133.48	113.87	106.14	-0.37706
TGGT1_205320;TGVEG_205320;TGME49_205320	hypothetical protein;putative serine-rich adhesin for platelets family protein	N/A	0	___2	S	16;16;16	3		0.418269	-0.201413	0.116883	-0.211091	-0.510031	0.153636	1	1	1	1	8.01098	7.80686	7.58501	7.5916	7.27049	7.30974	7.45114	7.13149	7.168	7.88607	7.60826	7.56052	0.80334	8.73702	4.93747e-06	96.391	0.819943	9.23351	3.43604e-06	99.092	0.760657	7.74519	7.44571e-05	74.029	0.948341	15.2366	1.03426e-06	103.41	97.092	103.41	-0.42748
TGVEG_252430;TGME49_252430;TGGT1_252430	hypothetical protein;putative START-2 domain protein	N/A	0	___1	S	201;201;201	26		0.415289	0.145476	0.315964	0.234029	-0.113566	-0.12288	1	1	2	1	8.05687	7.83553	7.65819	7.63394	7.2411	7.40868	8.28657	7.95101	8.01753	8.06498	7.82825	7.68847	1	106.244	1.16634e-18	121.98	0.999998	60.6414	3.43388e-08	72.878	0.999999	58.9362	0.000154971	68.41	1	141.856	2.12497e-29	157.4	153.36	157.4	0.153
TGVEG_231640;TGME49_231640;TGGT1_231640	alveolin domain containing intermediate filament IMC1	N/A	0	___1	T	70;70;70	3		0.414963	-0.255509	-0.0791382	-0.43188	NaN	NaN	1	1	1	1	7.82705	7.60514	7.42919	7.64256	7.27107	7.40212	8.26162	7.90403	8.01064	8.27605	8.08063	7.83517	0.996809	24.9473	4.1904e-06	93.623	0.974064	15.7468	0.00950261	70.089	0.539381	0.711692	1.54091e-08	97.771	0	0	NaN	NaN	90.977	93.623	0.39129
TGVEG_204340;TGME49_204340;TGGT1_204340	hypothetical protein;putative transmembrane protein	HMM: MKPSSLRILLVAWTIISDAE, NN: MKPSSLRILLVAWTIISDAE	1	___1	S	144;144;144	7		0.412916	-0.28789	-0.0879523	-0.487827	NaN	0.222301	1	1	NaN	1	8.03076	7.84148	7.5789	7.77687	7.37672	7.55647	NaN	NaN	NaN	7.56029	7.30151	7.21245	1	108.468	5.46614e-07	133.32	0.999996	57.1062	0.00187352	70.54	NaN	NaN	NaN	NaN	1	93.2433	0.000126847	98.942	111.77	98.942	0.44011
TGGT1_234360	putative DNA topoisomerase I	N/A	0	___1	S	123	6		0.410316	0.164459	0.158004	-0.0930583	0.428431	0.143289	1	1	2	1	8.13027	7.92174	7.71156	7.95005	7.64796	7.65008	7.5604	7.28592	7.23109	7.91213	7.65266	7.56514	0.993553	21.9366	0.000348075	118.28	0.99687	25.0358	0.000481387	114.86	0.999399	32.3161	0.000821101	106.16	0.999558	33.5471	5.39508e-05	129.89	85.571	129.89	-0.14906
TGVEG_212210;TGME49_212210;TGGT1_212210	hypothetical protein	N/A	0	___1	S	200;200;200	3		0.41027	-0.329085	-0.788855	-0.436647	0.238246	-0.147635	1	1	1	1	8.40855	8.27671	7.82656	7.86515	7.49118	7.62654	8.07383	7.70621	7.83054	8.32075	8.10914	7.90701	0.74801	7.18576	5.27681e-25	174.63	0.849711	8.15543	2.50441e-18	162.81	0.615195	4.82486	1.14627e-17	151.01	0.693858	5.92391	5.46078e-25	174.22	174.63	162.81	-0.96228
TGVEG_277760;TGME49_277760;TGGT1_277760	adenylosuccinate lyase, putative;putative adenylosuccinate lyase	N/A	0	___1	S	56;56;56	7		0.408627	0.032212	0.0763945	0.044269	-0.0240276	-0.114691	4	6	4	5	9.1815	8.96881	8.76945	8.852	8.57485	8.52571	8.85902	8.55467	8.56128	9.02424	8.81152	8.61219	0.99987	38.8708	5.42365e-18	159.2	0.99999	50.8412	2.02795e-19	165.85	0.998895	29.5796	3.02392e-12	134.15	0.999942	42.8208	2.32091e-18	163.15	145.6	165.85	-0.086905
TGGT1_310900;TGVEG_310900;TGME49_310900	AP2 domain transcription factor AP2XI-2	N/A	0	___1	S	1300;1300;1300	12		0.408055	-0.258443	-0.365673	0.196595	-0.60625	-0.196577	3	3	1	3	8.63011	8.45014	8.16068	8.53074	8.26323	8.19338	8.00886	7.67704	7.7366	8.59496	8.37747	8.19039	1	98.7595	4.73013e-11	129.43	1	75.7735	7.43465e-08	115.53	1	50.7765	0.00184091	50.776	1	92.7921	1.98517e-06	107.65	100.44	92.792	-0.11829
TGVEG_320100;TGME49_320100;TGGT1_320100	RNA recognition motif-containing protein	N/A	0	___1	S	342;342;342	12		0.407026	0.215715	0.219178	-0.130742	0.55871	NaN	2	1	2	NaN	8.6314	8.41544	8.22448	8.05419	7.74397	7.76215	8.07482	7.78586	7.76137	NaN	NaN	NaN	0.996123	24.1614	1.23937e-10	110.01	0.987646	19.4594	0.000600052	51.966	0.989825	22.8906	0.000462002	54.855	NaN	NaN	NaN	NaN	110.01	110.01	1.6224
TGVEG_248360;TGME49_248360;TGGT1_248360	hypothetical protein	N/A	0	___1	S	88;88;88	10		0.406858	0.0927411	0.158328	0.0271536	NaN	-0.0416305	3	1	NaN	2	9.21948	8.998	8.821	9.29743	9.02608	8.96454	NaN	NaN	NaN	9.09642	8.84517	8.73919	0.99827	27.5929	1.40895e-18	160.36	0.937249	12.6776	3.54005e-21	188.39	NaN	NaN	NaN	NaN	0.891868	10.4298	2.36498e-18	156.47	146.26	137.62	-0.43579
TGVEG_255190;TGME49_255190;TGGT1_255190	myosin C	N/A	0	___1	S	28;28;28	2		0.406823	-0.250026	-0.426866	NaN	-0.0731871	NaN	1	NaN	1	NaN	7.67752	7.4659	7.26375	NaN	NaN	NaN	8.10694	7.78347	7.82727	NaN	NaN	NaN	0.636221	2.4277	0.0108083	81.92	NaN	NaN	NaN	NaN	0.545587	0.794133	0.00447954	69.342	NaN	NaN	NaN	NaN	61.713	81.92	-0.15372
TGVEG_265250;TGGT1_265250;TGME49_265250	RNA recognition motif-containing protein	N/A	0	___2	S	592;592;592	3		0.405442	0.0892826	0.0833358	0.235381	-0.0508693	0.0675763	3	3	1	3	8.73666	8.48616	8.37843	8.7291	8.49219	8.35282	7.78211	7.4751	7.487	8.62907	8.40625	8.23259	0.99994	42.1749	6.03019e-13	99.165	0.99999	48.7128	4.04048e-18	111.15	0.998567	27.3563	7.19387e-05	54.553	0.99777	25.8217	1.18029e-08	81.554	111.15	111.15	0.88957
TGVEG_259260;TGME49_259260;TGGT1_259260	membrane protein FtsH1	N/A	1	___1	S	227;227;227	3		0.403867	-0.558699	-0.957392	-0.160005	NaN	-0.182205	2	1	NaN	1	7.88088	7.74868	7.29988	7.53387	7.19326	7.26914	NaN	NaN	NaN	7.73235	7.53505	7.29475	1	58.3203	0.00196953	70.26	1	48.5322	0.0466434	48.532	NaN	NaN	NaN	NaN	1	79.6515	0.000900221	79.652	55.562	79.652	-0.43389
TGVEG_253440;TGME49_253440;TGGT1_253440	cell-cycle-associated protein kinase SRPK, putative;putative cell-cycle-associated protein kinase SRPK	HMM: MVLQRNRRRQRKKKAPGGGGAPAGVVAAVATAG, NN: MVLQRNRRRQRKKKAPGGGGAPAGVVAA	0	___1	S	1439;1440;1440	10		0.403773	0.0636711	0.10912	0.0182218	NaN	NaN	1	2	NaN	NaN	8.24	8.01225	7.85073	8.27207	7.96823	7.97383	NaN	NaN	NaN	NaN	NaN	NaN	0.994444	22.5279	5.35507e-05	80.316	0.990192	20.0416	0.000117814	72.772	0	0	NaN	NaN	NaN	NaN	NaN	NaN	66.898	80.316	-0.17689
TGGT1_313180;TGVEG_313180;TGME49_313180	cell-cycle-associated protein kinase PRP4, putative;putative cell-cycle-associated protein kinase PRP4	N/A	0	___2	S	52;52;52	5		0.402627	-0.102086	-0.028963	NaN	-0.175209	NaN	1	NaN	2	NaN	8.28249	8.07474	7.86247	NaN	NaN	NaN	8.24976	7.91979	7.97585	NaN	NaN	NaN	1	55.9751	0.00536051	55.975	NaN	NaN	NaN	NaN	1	65.0384	0.00300056	65.038	NaN	NaN	NaN	NaN	48.038	65.038	-0.21689
TGGT1_313180;TGVEG_313180;TGME49_313180	cell-cycle-associated protein kinase PRP4, putative;putative cell-cycle-associated protein kinase PRP4	N/A	0	___2	S	54;54;54	7		0.402627	-0.102086	-0.028963	NaN	-0.175209	NaN	1	NaN	2	NaN	8.28249	8.07474	7.86247	NaN	NaN	NaN	8.24976	7.91979	7.97585	NaN	NaN	NaN	1	55.9751	0.00536051	55.975	NaN	NaN	NaN	NaN	1	65.0384	0.00300056	65.038	NaN	NaN	NaN	NaN	48.038	65.038	-0.21689
TGVEG_289880;TGGT1_289880;TGME49_289880	hypothetical protein;putative transmembrane protein	N/A	2	___1	S	741;741;741	9		0.401161	0.134946	0.232036	0.037856	NaN	0.332971	2	2	NaN	1	8.57193	8.28463	8.25672	8.40219	8.03463	8.15884	NaN	NaN	NaN	8.28301	8.09328	7.83195	0.999998	58.0385	3.21915e-09	119.48	0.99989	42.2319	4.25714e-07	113.82	NaN	NaN	NaN	NaN	0.999999	62.6044	9.75609e-10	123.64	110.04	123.64	-0.19206
TGVEG_313910;TGME49_313910;TGGT1_313910	RNA recognition motif 2 protein	N/A	0	___1	S	168;168;168	3		0.399241	-0.234607	-0.064828	-0.404386	NaN	-0.207669	1	1	NaN	1	8.34686	8.08615	8.00139	7.98545	7.71965	7.64608	NaN	NaN	NaN	7.92583	7.6019	7.64656	0.997838	26.5199	2.35079e-07	143.14	0.936787	11.6444	6.64474e-06	96.591	NaN	NaN	NaN	NaN	0.93072	11.187	0.000258404	90.882	119.08	109.32	0.77095
TGVEG_306330;TGME49_306330;TGGT1_306330	phospholipase	N/A	0	___1	S	575;575;575	3		0.399207	-0.138006	0.0811396	-0.127319	-0.367838	0.0811825	1	1	2	1	8.15324	7.95668	7.71434	7.78941	7.51805	7.45653	7.90526	7.55536	7.64814	7.99057	7.67569	7.70296	1	82.9247	0.000635545	82.925	1	91.812	0.000269138	91.812	1	82.6513	0.000673043	82.651	1	103.834	8.18038e-05	103.83	93.485	103.83	-1.0724
TGVEG_219300;TGME49_219300;TGGT1_219300	ran binding protein	N/A	0	___1	S	167;167;167	5		0.397763	0.058774	-0.0271719	0.162406	0.0410881	-0.00940984	4	3	4	3	8.7863	8.55918	8.39615	8.82116	8.51841	8.52184	8.31139	7.9703	8.04704	8.48942	8.19717	8.17944	1	135.912	3.45461e-13	168.99	1	76.117	9.05e-12	135.04	1	62.6482	1.03094e-07	106.75	1	72.5683	4.55573e-06	99.313	149.75	72.568	-0.8327
TGGT1_230940;TGME49_230940;TGVEG_230940	hypothetical protein	N/A	0	___1	T	433;433;433	18		0.397217	-0.209618	-0.60435	0.0145766	-0.0390806	-0.126384	1	1	2	1	8.99087	8.81601	8.51128	8.43185	8.21309	8.02922	8.66171	8.31865	8.399	8.84448	8.62401	8.44445	0.999742	35.9464	1.10584e-13	138.61	0.999803	39.2449	2.11892e-13	135.08	0.996689	25.5131	2.17221e-19	152.88	0.996777	22.8247	2.21976e-14	141.78	146.11	135.08	0.58639
TGVEG_233540;TGME49_233540;TGGT1_233540	transporter, major facilitator family protein	N/A	11	___1	S	12;12;12	4		0.396881	0.905027	-0.801632	1.86237	1.65434	NaN	1	1	2	NaN	7.74284	7.57367	7.25154	7.47166	7.35765	6.83511	7.52242	7.39417	6.93014	NaN	NaN	NaN	0.8482	7.47229	0.00496045	105.52	0.691159	3.49845	0.0140467	93.649	0.715845	4.01275	0.00974753	92.838	NaN	NaN	NaN	NaN	27.789	105.52	-0.077655
TGGT1_233160;TGVEG_233160;TGME49_233160	homeodomain-like domain protein;hypothetical protein	N/A	0	___1	S	611;629;629	12		0.396545	-0.302386	0.129997	-0.194146	-0.843009	NaN	1	1	1	NaN	7.87617	7.64875	7.48644	7.47224	7.09753	7.23419	7.11321	6.75062	6.86609	NaN	NaN	NaN	0.579207	3.86531	8.90724e-25	174	0.642598	3.31891	9.32338e-07	113.7	0.701677	5.01841	3.13032e-08	113.71	0.437364	0	6.39891e-05	65.207	158.81	113.71	0.50088
TGME49_212860;TGGT1_212860;TGVEG_212860	hypothetical protein	N/A	0	___1	S	370;370;370	4		0.395529	0.0971101	0.0260352	0.168185	NaN	0.158086	1	1	NaN	1	7.80642	7.61566	7.35725	7.45215	7.11551	7.18404	NaN	NaN	NaN	7.5527	7.17855	7.31423	1	128.348	0.0107799	128.35	1	108.431	0.0144394	108.43	NaN	NaN	NaN	NaN	1	93.3246	0.0182879	93.325	42.486	93.325	0.51454
TGVEG_233110;TGME49_233110;TGGT1_233110	IMP dehydrogenas;IMP dehydrogenasa	N/A	0	___1	S	446;446;446	8		0.395228	-0.122876	-0.212892	-0.0328602	NaN	-0.00318587	1	1	NaN	1	8.09975	7.91272	7.64376	7.80744	7.5163	7.49629	NaN	NaN	NaN	7.86361	7.58173	7.54253	0.785885	5.64712	2.17848e-09	143.93	0.889597	9.06214	7.31183e-12	150.12	NaN	NaN	NaN	NaN	0.823162	6.67911	2.87002e-08	125.39	110.56	150.12	-0.25558
TGGT1_312100;TGVEG_312100;TGME49_312100	plasma membrane-type Ca(2+)-ATPase A1 PMCAA1	N/A	11	___1	S	450;450;450	3		0.394905	-0.164334	0.0384387	-0.0602037	-0.471237	0.199835	3	2	1	1	8.16239	7.99008	7.67763	7.66805	7.37816	7.35559	7.09068	6.77554	6.80332	7.27478	7.0566	6.87124	0.997461	25.9417	4.66399e-06	109.15	0.956809	13.4543	0.00445144	70.889	0.953284	13.0976	0.015668	63.185	0.999372	32.0185	0.000731349	94.547	86.027	94.547	-0.17754
TGVEG_305750;TGGT1_305750	putative nucleolar gtp-binding protein 2	N/A	0	___1	S	217;217	8		0.393723	-0.357162	-0.0943086	-0.620016	NaN	0.0497265	2	2	NaN	3	8.33375	8.12688	7.91234	7.78307	7.41667	7.53884	NaN	NaN	NaN	7.99832	7.76545	7.61641	0.999685	35.0348	1.28803e-05	88.781	0.998598	28.578	0.00028019	64.705	NaN	NaN	NaN	NaN	0.99962	34.3181	3.18367e-05	83.423	76.058	72.676	-0.056592
TGVEG_289650;TGME49_289650;TGGT1_289650	PEP-carboxykinase I	N/A	0	___2	S	101;101;101	3		0.39018	0.493446	1.37109	-0.255931	0.365178	0.999905	2	1	6	4	9.10762	8.71821	8.87997	8.84055	8.51905	8.55908	9.08483	8.82875	8.73368	9.39138	9.12205	9.05614	0.989029	22.2676	2.20123e-07	103.92	0.897633	11.3224	8.5243e-07	91.556	0.986355	21.5227	1.7519e-18	158.05	0.969633	16.618	3.43015e-07	100.44	145.16	103.92	-0.50869
TGGT1_205380;TGVEG_205380;TGME49_205380	fructose-bisphospatase I	N/A	0	___1	T	379;379;379	6		0.389011	0.0566386	0.0989292	0.0143479	NaN	-0.0141326	3	3	NaN	3	8.42571	8.1924	8.04442	8.23832	7.94818	7.92615	NaN	NaN	NaN	8.29064	8.06096	7.90417	0.999999	59.5723	6.3642e-05	80.632	1	87.0396	1.33484e-10	141.85	NaN	NaN	NaN	NaN	1	91.1935	3.95183e-10	134.14	129.06	134.14	0.1914
TGVEG_262100;TGME49_262100;TGGT1_262100	tetratricopeptide repeat-containing protein	N/A	0	___1	S	438;438;438	14		0.384825	-0.064473	-0.11324	-0.0157058	NaN	-0.280352	3	2	NaN	1	8.70719	8.4918	8.29938	8.58746	8.29962	8.27284	NaN	NaN	NaN	8.02107	7.76109	7.67471	1	69.8052	0.000741865	69.805	1	81.5944	3.5815e-05	81.594	NaN	NaN	NaN	NaN	1	75.3927	3.07516e-05	78.419	63.241	78.419	-0.068985
TGGT1_220240;TGME49_220240	hypothetical protein	HMM: MEVRHRSVQLFWVVGLLGFLIYVVSLHGSPVNAA, NN: MEVRHRSVQLFWVVGLLGFLIYVVSLHGS	2	___2	S	275;275	2		0.384788	0.394882	0.693604	0.0961607	NaN	0.216744	2	2	NaN	1	8.46727	8.19904	8.13075	8.45995	8.15158	8.16616	NaN	NaN	NaN	7.86974	7.59355	7.54236	0.999726	35.0241	0.000240952	69.289	1	65.4709	1.27653e-08	121.45	NaN	NaN	NaN	NaN	0.94593	12.1278	0.000283558	66.201	89.832	121.45	-0.1248
TGGT1_220240;TGME49_220240	hypothetical protein	HMM: MEVRHRSVQLFWVVGLLGFLIYVVSLHGSPVNAA, NN: MEVRHRSVQLFWVVGLLGFLIYVVSLHGS	2	___2	S	278;278	4		0.384788	0.394882	0.693604	0.0961607	NaN	0.216744	2	2	2	3	8.80444	8.58998	8.39517	8.82128	8.53405	8.50598	8.66895	8.33881	8.3952	8.91413	8.67919	8.5351	0.999834	37.8029	6.42425e-09	140.31	0.996292	24.529	6.95201e-09	139.86	0.999915	40.7268	2.08046e-09	157.09	0.999923	41.4919	1.26886e-12	163.33	154.8	124.42	-0.054196
TGVEG_321620;TGME49_321620;TGGT1_321620	dynamin-related protein DRPB	N/A	0	___1	S	828;828;828	5		0.384041	-0.196714	-0.0475581	NaN	-0.345869	-0.186526	1	NaN	1	1	7.13427	6.95881	6.65592	NaN	NaN	NaN	7.08027	6.77964	6.77885	6.84801	6.62085	6.45791	0.828332	6.98364	0.000369063	79.875	NaN	NaN	NaN	NaN	0.844251	7.53443	0.0015286	64.104	0.706614	4.05393	0.00840339	67.234	55.621	64.104	0.19951
TGVEG_289540;TGME49_289540;TGGT1_289540	hypothetical protein	HMM: MSHKTMAKSGGRSTGAVRSHDAGSPSAPVASKSRPWRLGCMVVSLAAFAVAIST, NN: MSHKTMAKSGGRSTGAVRSHDAGSPSAPVASKSRPWRLGCMVVSLAAFAVAI	0	___1	S	887;887;887	3		0.382391	-0.108811	-0.0258825	-0.191739	NaN	0.263657	1	1	NaN	1	7.90822	7.72566	7.44376	7.2891	6.9705	7.00492	NaN	NaN	NaN	7.59278	7.29833	7.28506	0.999999	60.3801	1.44532e-06	103.71	0.999826	37.7037	0.00233876	57.616	NaN	NaN	NaN	NaN	0.999992	50.8162	3.92198e-06	101.78	95.967	103.71	-0.10113
TGVEG_244110;TGME49_244110;TGVEG_244105;TGGT1_244110	hypothetical protein;nucleosome assembly protein (nap) protein	N/A	0;1	___1	S	103;103;295;408	10		0.380394	0.129439	0.0565109	-0.0455006	0.377308	NaN	1	1	2	NaN	8.30952	8.08998	7.90806	8.10182	7.92477	7.62661	8.07518	7.83126	7.70842	NaN	NaN	NaN	0.991841	20.851	2.30631e-14	108.01	0.969547	15.0295	3.70514e-13	137.5	0.970484	15.1702	1.16758e-11	101.75	NaN	NaN	NaN	NaN	125.21	108.01	0.46501
TGVEG_293180;TGME49_293180;TGGT1_293180	NADP-specific glutamate dehydrogenase	N/A	0	___1	T	100;100;100	6		0.377587	0.0462805	0.0104756	0.0820853	NaN	-0.103973	2	2	NaN	3	8.11391	7.9168	7.676	7.69784	7.42343	7.36845	NaN	NaN	NaN	8.18526	7.97681	7.76642	0.932209	11.3957	1.09546e-07	87.091	0.972756	16.3593	1.95679e-06	67.496	NaN	NaN	NaN	NaN	0.931574	13.6765	1.83616e-07	83.318	87.091	54.167	-2.3469
TGGT1_232030;TGVEG_232030;TGME49_232030	hypothetical protein	N/A	0	___1	T	114;114;114	3		0.377285	-0.384809	-1.08809	-0.290136	0.2238	0.00968283	2	4	2	2	8.32137	8.22	7.63982	8.60881	8.28235	8.33181	7.82537	7.52153	7.52714	8.39002	8.14715	8.02181	1	142.396	1.48382e-10	142.4	1	108.435	6.56823e-14	147.17	1	65.7413	3.12384e-06	65.741	1	78.7517	1.01519e-06	78.752	134.54	78.752	0.036068
TGVEG_221660;TGME49_221660;TGGT1_221660	DEAD/DEAH box helicase domain-containing protein	N/A	0	___1	S	13;13;13	3		0.376803	-0.108641	-0.0243842	-0.192897	NaN	0.109419	1	1	NaN	1	7.92895	7.77682	7.39955	7.73233	7.44551	7.41661	NaN	NaN	NaN	7.823	7.61777	7.39888	0.996376	24.5759	3.82223e-05	82.01	0.983196	18.6981	0.00215714	54.355	NaN	NaN	NaN	NaN	0.999492	33.1093	7.38121e-06	95.197	88.511	95.197	1.0069
TGVEG_262150;TGME49_262150;TGGT1_262150	kelch repeat and K+ channel tetramerisation domain containing protein	N/A	0	___1	S	139;139;139	3		0.376739	-0.27404	-0.797899	-0.140189	0.115968	-0.306482	2	1	2	2	8.24677	8.13424	7.60523	7.51568	7.34412	7.0293	7.88578	7.57699	7.59238	8.27589	8.10697	7.78405	1	64.5707	7.10667e-09	115.44	0.997038	25.5767	0.00552182	53.522	0.999866	38.8038	5.03804e-07	68.368	0.999102	30.8097	6.58889e-07	75.114	103.55	115.44	0.17416
TGGT1_258870A;TGVEG_258870;TGME49_258870	hypothetical protein;putative transmembrane protein	N/A	1;2	___1	S	217;217;217	21		0.374222	-0.0723174	-0.12886	-0.0157747	NaN	-0.0990151	1	1	NaN	1	8.23578	8.03695	7.80088	8.17357	7.8968	7.84685	NaN	NaN	NaN	8.14073	7.93623	7.71541	0.729455	4.38616	3.44599e-13	104.54	0.92246	11.7715	2.51114e-18	123.86	NaN	NaN	NaN	NaN	0.662887	4.1243	5.03724e-06	76.029	121.05	123.86	-0.056784
TGVEG_265530;TGME49_265530;TGGT1_265530	RNA recognition motif-containing protein	N/A	0	___1	S	455;455;455	3		0.372685	0.156046	0.468253	0.0209397	-0.021056	0.133287	1	1	2	1	8.15421	7.9175	7.77762	7.4788	7.25628	7.08185	7.92635	7.64691	7.6026	8.01166	7.76388	7.64988	0.989089	19.5807	4.7717e-20	147.52	0.957537	13.5823	1.2496e-10	105.35	0.956853	13.5187	1.20238e-10	106.11	0.994441	22.7471	6.27414e-15	138.54	138.86	138.54	0.48486
TGGT1_205320;TGVEG_205320;TGME49_205320	hypothetical protein;putative serine-rich adhesin for platelets family protein	N/A	0	___2	S	19;19;19	6		0.372461	-0.11754	0.116883	-0.211091	-0.258414	0.153636	1	1	3	1	8.01098	7.80686	7.58501	7.5916	7.27049	7.30974	8.11491	7.76737	7.85591	7.88607	7.60826	7.56052	0.828285	6.88481	4.93747e-06	96.391	0.847608	7.50271	3.43604e-06	99.092	0.805648	6.25882	7.44571e-05	74.029	0.834524	7.02125	1.03426e-06	103.41	97.092	99.092	-0.30971
TGGT1_255240;TGVEG_255240;TGME49_255240	condensin complex subunit 1;hypothetical protein	N/A	0	___1	S	1624;1625;1625	5		0.371757	0.0602931	0.107802	0.0127838	NaN	0.126819	1	1	NaN	1	7.70671	7.47076	7.32909	7.50278	7.2085	7.1949	NaN	NaN	NaN	7.43537	7.14401	7.12444	0.999751	36.0346	4.28135e-06	110.51	0.99872	28.923	4.465e-05	92.65	NaN	NaN	NaN	NaN	0.999067	30.2965	4.03722e-05	94.023	90.667	110.51	0.19298
TGVEG_258410;TGME49_258410;TGGT1_258410	photosensitized INA-labeled protein PHIL1	N/A	0	___1	S	37;37;37	18		0.370845	0.117118	0.209671	0.0245658	NaN	0.117129	1	1	NaN	1	8.28323	8.10677	7.80681	8.05839	7.83391	7.66433	NaN	NaN	NaN	8.03531	7.76219	7.70449	0.999173	30.9634	0.000457114	54.855	0.998537	28.3467	1.87212e-06	69.639	0	0	NaN	NaN	0.999997	54.9025	1.14495e-08	97.542	91.57	97.542	0.043973
TGVEG_267670;TGME49_267670;TGGT1_267670	hypothetical protein;putative NAD-dependent epimerase/dehydratase	N/A	0	___1	S	823;823;823	3		0.368931	0.219688	0.394353	0.0450232	NaN	0.260697	1	1	NaN	1	7.95408	7.70243	7.59733	7.94076	7.68677	7.58696	NaN	NaN	NaN	7.91616	7.64811	7.57945	1	77.882	2.28461e-05	83.423	0.999999	61.4908	0.000196663	64.249	NaN	NaN	NaN	NaN	1	90.6123	7.52901e-06	93.371	85.029	93.371	-0.10378
TGVEG_311400;TGME49_311400;TGGT1_311400	WD domain, G-beta repeat-containing protein	N/A	0	___1	S	764;764;764	3		0.367914	-0.0949837	-0.213431	0.0961421	-0.167663	0.0464147	1	1	1	1	8.52376	8.3167	8.10267	8.25978	7.93535	7.98095	8.13335	7.78089	7.8783	8.44741	8.16176	8.13043	0.994828	22.8407	1.13361e-23	151.28	0.592014	1.61696	2.00335e-14	114.24	0.942142	12.1178	1.77171e-14	115.54	0.5	0	1.63791e-14	116.28	142.33	86.944	0.39919
TGGT1_259200B	Na+/H+ exchanger NHE1	N/A	0	___1	S	932	3		0.367782	-0.0793314	-0.0160275	-0.142635	NaN	-0.112759	2	2	NaN	1	8.84384	8.66267	8.3767	8.6662	8.40605	8.32002	NaN	NaN	NaN	8.79172	8.56464	8.4015	0.976112	19.1236	2.40373e-09	120.42	0.956402	13.677	3.65278e-18	149.32	NaN	NaN	NaN	NaN	0.903451	11.3843	2.90165e-07	100.85	135.95	120.42	0.23062
TGVEG_207370;TGME49_207370;TGGT1_207370	hypothetical protein	N/A	0	___1	S	158;158;158	3		0.366622	0.162567	0.032364	0.29277	NaN	-0.00850099	1	1	NaN	2	7.78307	7.54479	7.40868	7.24147	7.0141	6.85166	NaN	NaN	NaN	7.90927	7.63134	7.58382	0.964007	14.2787	1.26773e-05	97.203	0.977858	16.4506	1.54016e-05	95.264	NaN	NaN	NaN	NaN	0.975801	16.0557	2.70921e-05	86.944	37.046	95.264	-0.053995
TGGT1_247520	hypothetical protein	HMM: MKTETRQRSRGGGKRLSLCVVFALVSISSVSFVTAS, NN: MKTETRQRSRGGGKRLSLCVVFALVSISSVSFVTAS	1	___1	S	244	17		0.366467	0.123885	0.0246139	0.223156	NaN	NaN	1	2	NaN	NaN	8.72332	8.53537	8.26898	8.55676	8.30428	8.20107	NaN	NaN	NaN	NaN	NaN	NaN	0.953701	15.3586	4.52107e-11	113.13	0.633957	4.45473	8.46364e-15	131.95	NaN	NaN	NaN	NaN	0.496475	0.0325089	2.53025e-20	152.15	139.68	113.13	-0.14034
TGVEG_218820;TGME49_218820;TGGT1_218820	alba 2	N/A	0	___1	T	142;142;142	12		0.366295	-0.136664	-0.0270929	NaN	-0.246235	0.0169882	1	NaN	1	1	7.81538	7.66893	7.27212	NaN	NaN	NaN	7.6288	7.34598	7.30874	8.12921	7.88988	7.75623	0.5	0	0.0076965	50.202	NaN	NaN	NaN	NaN	0.5	0	0.000194162	62.589	0.536926	0.64264	0.00490204	57.525	57.618	57.525	-0.5662
TGVEG_272030;TGME49_272030;TGGT1_272030A	kelch repeat-containing protein	N/A	0	___1	S	243;243;243	12		0.36571	0.11826	0.0232673	0.213252	NaN	NaN	1	1	NaN	NaN	8.10438	7.87344	7.7197	7.72418	7.50235	7.32621	NaN	NaN	NaN	NaN	NaN	NaN	0.705835	6.53827	2.52847e-08	128.01	0.61974	4.83273	4.61739e-12	134.32	NaN	NaN	NaN	NaN	NaN	NaN	NaN	NaN	112.64	128.01	1.2574
TGVEG_298020;TGME49_298020;TGGT1_298020	DEAD-family helicase	N/A	0	___1	S	182;182;182	3		0.364686	-1.91184	-3.45257	-0.371119	NaN	0.416775	1	1	NaN	2	8.72276	8.69804	7.4658	7.42922	7.13344	7.12284	NaN	NaN	NaN	8.02177	7.73143	7.70979	0.936287	12.3596	9.48002e-08	126.91	0.98985	21.9675	6.12058e-18	161.08	NaN	NaN	NaN	NaN	0.965397	14.5235	1.26417e-24	168.79	161.28	161.08	0.094548
TGGT1_229010;TGVEG_229010;TGME49_229010	rhoptry neck protein RON4	HMM: MAIKNTLTGSGLLVLLTLACGTTVQSS, NN: MAIKNTLTGSGLLVLLTLACGTTVQSS	0	___1	S	466;466;466	5		0.362748	0.217361	0.0411025	0.393619	NaN	-0.389377	4	3	NaN	2	8.69429	8.46885	8.30168	8.26862	8.04477	7.87366	NaN	NaN	NaN	8.3375	8.10934	7.94886	0.999993	51.9204	3.38311e-17	154.49	0.999975	47.6221	4.6262e-08	117.84	NaN	NaN	NaN	NaN	0.999997	55.0707	4.65486e-24	172.37	159.21	172.37	-0.19227
TGGT1_220900;TGVEG_220900;TGME49_220900	hypothetical protein	N/A	0	___1	S	403;403;403	1		0.36212	-0.128813	-0.0241477	-0.233478	NaN	0.202466	1	1	NaN	1	8.15603	7.96098	7.7145	8.22845	7.91652	7.93805	NaN	NaN	NaN	7.78805	7.5419	7.42418	1	156.62	3.04594e-44	211.96	1	147.294	1.4219e-24	166.59	NaN	NaN	NaN	NaN	1	208.492	1.36572e-68	252.55	231.6	252.55	-0.31553
TGVEG_206590;TGME49_206590;TGGT1_206590	calcium-dependent protein kinase CDPK2A	N/A	0	___1	S	130;130;130	3		0.360867	0.146448	0.0269736	NaN	0.265922	-0.320999	1	NaN	2	1	8.38661	8.19106	7.94598	NaN	NaN	NaN	8.03854	7.82609	7.6261	8.13577	7.94269	7.69073	0.815759	6.46984	0.00424362	69.331	0.821256	6.62287	0.000794616	76.82	0.894787	9.2986	0.00389536	71.354	0.828732	6.84753	1.29631e-05	91.355	61.612	71.354	-0.13155
TGGT1_232190;TGVEG_232190;TGME49_232190	Sec7 domain-containing protein	N/A	0	___1	S	3156;3162;3162	14		0.358627	-0.104987	-0.191258	-0.0187165	NaN	-0.240051	1	1	NaN	1	7.64585	7.44398	7.21611	7.4823	7.24898	7.10102	NaN	NaN	NaN	7.61089	7.38686	7.21622	0.952085	12.9824	6.71307e-08	111.68	0.628105	2.27789	6.71332e-06	95.307	NaN	NaN	NaN	NaN	0.819768	6.58243	0.000110448	65.765	99.783	111.68	-0.58528
TGVEG_232080;TGME49_232080;TGGT1_232080	amine-terminal region of chorein, A TM vesicle-mediated sorter;hypothetical protein	N/A	2	___1	S	990;990;990	10		0.358202	0.348121	0.0616685	0.634574	NaN	0.0244219	2	1	NaN	1	8.12503	7.89044	7.74549	7.67117	7.50645	7.17038	NaN	NaN	NaN	7.97444	7.71564	7.62664	0.999869	38.8702	7.95234e-07	80.031	0.998511	29.1696	0.00247767	60.207	NaN	NaN	NaN	NaN	0.999969	45.1653	1.63827e-08	96.793	89.661	96.793	-0.86545
TGVEG_230690;TGME49_230690;TGGT1_230690	LNS2 (Lipin/Ned1/Smp2) protein	N/A	0	___1	S	214;214;214	3		0.356811	-0.20809	-0.380091	-0.03609	NaN	0.0980806	1	2	NaN	1	8.18921	8.00817	7.72179	8.2481	7.94767	7.94646	NaN	NaN	NaN	8.22474	8.02403	7.79299	0.986767	18.7257	3.25559e-12	142.97	0.991928	20.8952	4.79573e-17	153.21	NaN	NaN	NaN	NaN	0.988796	19.4573	9.8837e-18	163.45	134.57	47.732	0.081453
TGGT1_247450;TGVEG_247450;TGME49_247450	hypothetical protein	N/A	0	___1	S	10;10;10	10		0.351546	0.300611	0.553379	NaN	0.0478431	0.239733	2	1	2	1	8.81465	8.61674	8.37813	8.42195	8.15573	8.08307	8.53647	8.21237	8.25734	8.58111	8.35238	8.19329	1	67.6459	0.000521919	74.147	1	80.7384	0.00138601	80.738	1	43.3257	0.000378151	64.52	1	47.9161	0.00291306	54.281	60.3	47.916	-0.14336
TGGT1_245550	hypothetical protein	HMM: MRLIVKSIWGLDLASWVALVSLYNLLSAT, NN: MRLIVKSIWGLDLASWVALVSLYNLLSAT	4	___1	S	158	6		0.351264	0.40848	0.032086	1.2728	-0.0794413	-0.0696186	2	2	2	3	8.61205	8.40226	8.19537	9.13001	9.04427	8.38313	8.26496	7.95785	7.9699	9.11671	9.02243	8.40707	0.989976	20.1239	3.94675e-11	132.14	0.941428	12.7992	8.91742e-06	97.352	0.994478	23.8065	6.64161e-06	99.371	0.984722	18.4566	4.20432e-06	115.26	117.34	99.371	-0.07382
TGVEG_235130;TGME49_235130;TGGT1_235130	transmembrane protein	HMM: MFVLDPAAICCCAVTCCCGVGSVCAY, NN: MFVLDPAAICCCAVTCCCGVGSVCAY	0	___2	S	401;401;401	3		0.350617	0.227297	0.0355936	0.419001	NaN	0.164267	2	2	NaN	1	8.16613	7.93559	7.7809	7.96662	7.71835	7.60552	NaN	NaN	NaN	7.70386	7.39888	7.40674	1	96.3414	1.9792e-06	96.341	1	80.7858	0.000189134	80.786	NaN	NaN	NaN	NaN	1	76.889	4.27441e-05	76.889	84.744	80.786	-0.1831
TGVEG_235130;TGME49_235130;TGGT1_235130	transmembrane protein	HMM: MFVLDPAAICCCAVTCCCGVGSVCAY, NN: MFVLDPAAICCCAVTCCCGVGSVCAY	0	___2	S	404;404;404	6		0.350617	0.227297	0.0355936	0.419001	NaN	0.164267	2	2	NaN	1	8.16613	7.93559	7.7809	7.96662	7.71835	7.60552	NaN	NaN	NaN	7.70386	7.39888	7.40674	1	96.3414	1.9792e-06	96.341	1	80.7858	0.000189134	80.786	NaN	NaN	NaN	NaN	1	76.889	4.27441e-05	76.889	84.744	80.786	-0.1831
TGVEG_201400;TGME49_201400;TGGT1_201400	Sin3-associated polypeptide SAP18	N/A	0	___1	S	821;821;821	9		0.34986	0.154585	0.483133	0.00867924	-0.0280573	0.220625	6	1	4	1	8.92839	8.64948	8.60404	7.74323	7.36305	7.50912	8.55466	8.23322	8.27312	7.73153	7.45962	7.39928	0.99986	38.5669	4.31969e-34	188.23	0.999975	46.0554	1.63814e-13	144.27	0.999996	53.8479	4.25894e-34	188.49	0.999957	43.7245	6.70645e-19	164.05	178.93	151	-0.28454
TGVEG_293510;TGME49_293510;TGGT1_293510	poly(ADP-ribose) polymerase and DNA-Ligase Zn-finger region domain-containing protein	HMM: MSRLKLTTGFISVIRPIVSL, NN: MSRLKLTTGFISVIRPIVSL	0	___1	T	205;205;205	7		0.349758	0.107232	-0.0764664	0.0814773	0.316684	-0.302487	3	4	4	2	8.93383	8.72761	8.51132	8.77772	8.50834	8.44256	8.82046	8.60256	8.41652	8.77595	8.55813	8.37188	1	75.3038	3.08783e-19	169.06	1	82.0088	1.50098e-12	144.72	1	104.892	2.20668e-19	174.02	1	86.7141	1.7754e-11	133.21	160.45	133.21	0.39466
TGVEG_289880;TGGT1_289880;TGME49_289880	hypothetical protein;putative transmembrane protein	N/A	2	___1	S	174;174;174	3		0.34798	-0.0912435	-0.252933	0.0844832	-0.10528	-0.35289	3	1	1	2	8.66743	8.44579	8.26916	8.43217	8.20531	8.04163	7.4592	7.13615	7.17909	8.24561	8.02727	7.84232	0.946578	12.4844	4.25278e-08	110.03	0.919296	10.6641	3.15915e-12	135.33	0.654417	2.77738	3.08937e-05	73.122	0.949751	12.7649	4.1981e-18	161.51	153.39	122.79	-0.31986
TGVEG_304760;TGGT1_304760;TGME49_304760	RNA recognition motif-containing protein	N/A	0	___1	S	81;81;81	9		0.346657	-0.222341	-0.412319	NaN	-0.032362	-0.333915	4	NaN	2	2	8.9081	8.74623	8.40106	NaN	NaN	NaN	7.93446	7.68788	7.57116	8.63618	8.43651	8.20271	1	109.41	1.77766e-08	109.41	NaN	NaN	NaN	NaN	1	48.9684	0.00164785	50.916	1	109.847	1.4081e-08	109.85	105.15	109.85	-0.30243
TGVEG_203370;TGME49_203370;TGGT1_203370	Dip2/Utp12 family protein;hypothetical protein	N/A	0	___1	S	583;583;583	8		0.346548	0.232349	0.310787	-0.233892	0.620153	0.216997	3	2	1	2	8.54525	8.31336	8.16194	8.07882	7.76931	7.78612	7.5946	7.41634	7.12179	8.45068	8.1611	8.13792	0.999658	34.6699	7.20784e-24	149.16	0.999764	36.6295	5.89943e-24	152.16	0.990063	19.9924	1.2013e-12	128.71	0.992133	21.0106	8.49593e-19	143.54	142.6	152.16	0.014858
TGGT1_219460;TGVEG_219460;TGME49_219460	diphthamide biosynthesis protein 2;hypothetical protein	HMM: MAREASASPALGALLLSGGSVETL, NN: MAREASASPALGALLLSGGSVETL	0	___1	S	70;70;70	3		0.345704	0.156991	0.0224281	0.291555	NaN	NaN	1	1	NaN	NaN	7.8983	7.6867	7.48453	7.83602	7.62413	7.4227	NaN	NaN	NaN	NaN	NaN	NaN	1	81.1216	1.82443e-14	126.45	0.999986	48.5219	1.08983e-06	73.753	NaN	NaN	NaN	NaN	NaN	NaN	NaN	NaN	119.95	126.45	-0.092632
TGVEG_258410;TGME49_258410;TGGT1_258410	photosensitized INA-labeled protein PHIL1	N/A	0	___1	S	24;24;24	5		0.345337	0.0151188	0.0331469	0.0296219	-0.0174123	-0.117879	2	1	2	2	8.62278	8.39148	8.23865	8.39379	8.06718	8.11691	7.99502	7.63827	7.74338	8.59439	8.40724	8.13859	0.499999	0	0.000110266	62.193	0.499985	0	0.000218082	59.912	0.5	0	5.17944e-07	80.786	0.5	0	6.83088e-07	79.426	72.913	79.426	-0.02749
TGVEG_258410;TGME49_258410;TGGT1_258410	photosensitized INA-labeled protein PHIL1	N/A	0	___1	S	26;26;26	7		0.345337	0.0151188	0.0331469	0.0296219	-0.0174123	-0.117879	2	1	2	2	8.62278	8.39148	8.23865	8.39379	8.06718	8.11691	7.99502	7.63827	7.74338	8.59439	8.40724	8.13859	0.499999	0	0.000110266	62.193	0.499985	0	0.000218082	59.912	0.5	0	5.17944e-07	80.786	0.5	0	6.83088e-07	79.426	72.913	79.426	-0.02749
TGVEG_257680;TGME49_257680;TGGT1_257680	myosin light chain MLC1	N/A	0	___1	S	57;57;57	12		0.345262	0.0730305	0.211502	0.0687485	-0.0611587	-0.11024	2	2	2	1	8.77572	8.55602	8.37451	8.35369	8.07328	8.031	8.23404	7.91924	7.94637	7.62843	7.40719	7.22958	0.979236	16.7358	1.10118e-14	145.8	0.986801	18.7368	5.44742e-15	156.06	0.997254	25.6005	3.61259e-11	133.29	0.871645	8.31928	5.48999e-11	126.8	151.53	133.29	-0.049987
TGGT1_312100	plasma membrane-type Ca(2+)-ATPase A1 PMCAA1	N/A	11	___1	S	1146	10		0.344534	0.102571	0.190829	0.0143128	NaN	0.0734575	1	1	NaN	1	8.01828	7.80239	7.61129	7.46552	7.20431	7.12064	NaN	NaN	NaN	7.69628	7.4679	7.30795	0.786241	5.82281	2.48451e-18	162.83	0.975185	17.1799	6.61141e-09	121.48	NaN	NaN	NaN	NaN	0.982443	20.4947	2.80299e-25	180.16	166.3	180.16	-0.29951
TGME49_308060;TGVEG_308060;TGGT1_308060	hypothetical protein	N/A	0	___1	S	1825;1829;1829	11		0.343567	0.259012	0.482597	0.0354272	NaN	0.163798	1	1	NaN	1	7.45177	7.19518	7.10123	6.89771	6.61415	6.57848	NaN	NaN	NaN	7.08831	6.84109	6.72585	1	48.0065	0.007059	48.006	1	43.3696	0.0580371	43.37	NaN	NaN	NaN	NaN	1	56.1208	0.00380648	56.121	47.085	56.121	-0.086037
TGVEG_309190;TGME49_309190;TGGT1_309190	hypothetical protein	N/A	0	___1	S	562;562;562	3		0.343189	0.0869243	-0.0814597	0.24449	0.0977429	0.0119554	1	1	2	1	7.84689	7.6461	7.41532	7.60148	7.32286	7.27683	7.78268	7.46787	7.49499	7.71063	7.42959	7.38863	0.991783	20.924	1.03015e-05	94.203	0.999881	39.2795	5.1366e-11	137.79	0.999339	32.2115	9.13934e-11	131.56	0.999359	34.7962	2.79936e-06	134.14	115.25	137.79	0.58296
TGVEG_308870;TGME49_308870;TGGT1_308870	hypothetical protein	N/A	0	___2	S	153;153;153	3		0.342617	0.108605	NaN	0.0145591	0.202651	0.240178	2	2	2	2	8.43973	8.1924	8.0774	8.78545	8.51578	8.45062	8.20957	7.89721	7.91957	8.80423	8.51809	8.48779	0.995839	25.1855	1.04048e-05	91.401	0.997928	27.7037	3.87331e-05	81.807	0.996422	26.5398	1.15213e-05	89.913	0.996576	26.6121	4.33823e-05	81.51	91.401	81.807	-0.23775
TGGT1_306540;TGVEG_306540;TGME49_306540	phosphotransferase enzyme family protein	N/A	0	___1	S	36;36;36	16		0.341375	0.0816475	0.23164	0.0895504	-0.076248	0.12258	1	1	2	1	8.21101	7.89946	7.92026	7.72363	7.56653	7.20583	7.97957	7.64056	7.71346	8.16667	7.94576	7.76731	0.991136	20.5077	6.93596e-34	193.96	0.995935	23.9033	2.78827e-12	142.41	0.955401	13.3593	1.71584e-12	138.96	0.997382	25.8393	4.41871e-34	198.6	192.17	198.6	0.18563
TGGT1_254940;TGVEG_254940;TGME49_254940	MIF4G domain-containing protein	N/A	0	___1	S	705;705;771	3		0.341349	0.0956459	-0.0845516	0.276503	0.0949858	-0.260891	3	3	3	1	8.50717	8.29726	8.09068	8.46052	8.24834	8.04763	8.1182	7.81501	7.81934	8.04669	7.84016	7.62476	0.981109	17.1572	8.69412e-05	75.608	0.999361	31.9407	1.414e-11	127.37	0.997915	26.8547	2.98386e-05	71.853	0.986769	18.7454	7.75511e-05	67.168	121.84	127.37	-0.29811
TGVEG_321680;TGME49_321680;TGGT1_321680	hyaluronan/mRNA-binding family protein;hypothetical protein	N/A	0	___1	S	212;212;212	6		0.340917	0.176789	0.330746	0.0228312	NaN	NaN	2	2	NaN	NaN	8.04383	7.72846	7.75672	8.1831	7.90044	7.86289	NaN	NaN	NaN	NaN	NaN	NaN	1	143.284	1.06938e-11	143.28	1	138.905	2.94182e-11	138.91	NaN	NaN	NaN	NaN	NaN	NaN	NaN	NaN	126.75	138.91	0.15059
TGVEG_240700;TGME49_240700;TGGT1_240700	ubiquitin family protein	N/A	0	___1	S	11;11;11	3		0.340603	0.203768	0.157495	0.61021	-0.1564	-0.0236675	1	2	1	2	8.4986	8.25069	8.13707	8.47416	8.16465	8.18144	8.37297	8.07631	8.06752	8.24475	7.95798	7.92896	0.770103	5.46185	1.29851e-08	126.07	0.799304	6.17191	6.3046e-05	82.529	0.807486	6.62287	1.12495e-05	91.969	0.78308	5.66393	0.000148493	78.326	109.89	76.82	0.065156
TGVEG_305800;TGME49_305800;TGGT1_305800	6-pyruvoyl tetrahydrobiopterin synthase	N/A	0	___1	S	16;16;16	3		0.339209	0.16433	-0.146966	0.477021	0.162934	-0.0203401	1	1	1	1	8.21527	7.95317	7.87149	8.12594	7.95382	7.64076	7.38593	7.1661	6.98494	8.45492	8.24291	8.04179	0.85293	8.38261	2.50286e-08	78.083	0.970612	15.3863	1.58861e-20	136.48	0.724991	4.35788	1.97897e-05	67.496	0.998663	29.0441	4.59915e-33	171.94	171.94	171.94	0.79067
TGVEG_203220;TGME49_203220;TGGT1_203220	DEAD/DEAH box helicase domain-containing protein	N/A	0	___1	S	133;133;133	4		0.336912	0.608477	1.14552	NaN	0.0714375	NaN	1	NaN	2	NaN	8.19329	7.87138	7.91218	NaN	NaN	NaN	8.10755	7.84407	7.76538	NaN	NaN	NaN	1	186.452	1.02682e-34	223.82	NaN	NaN	NaN	NaN	1	187.87	5.70071e-47	227.06	NaN	NaN	NaN	NaN	219.31	227.06	0.41506
TGVEG_320100;TGME49_320100;TGGT1_320100	RNA recognition motif-containing protein	N/A	0	___1	S	548;548;548	11		0.336838	-0.554519	0.162097	-1.77182	-0.0538368	-0.0123307	3	2	1	2	8.90628	8.50125	8.6891	8.91857	8.34282	8.78449	8.06292	7.70298	7.81378	8.42893	8.18532	8.06172	0.935581	11.6206	9.54139e-07	123.4	0.992483	21.2068	3.52695e-14	146.1	0.850617	7.55432	0.000251849	69.188	0.715579	4.00695	0.000227204	72.583	132.02	140.78	-1.2045
TGGT1_217440;TGVEG_217440;TGME49_217440	HCNGP family protein	N/A	0	___1	S	96;96;96	8		0.335873	-0.205257	-0.023465	-0.38705	NaN	0.147239	1	1	NaN	1	7.57229	7.37186	7.1401	7.12584	6.71211	6.91423	NaN	NaN	NaN	7.36795	7.12281	7.00277	0.942476	12.1445	0.000125936	70.837	0.752055	4.82583	0.0553195	42.118	NaN	NaN	NaN	NaN	0.737879	4.49537	0.0140547	55.453	63.472	70.837	-1.1517
TGVEG_278780;TGME49_278780;TGGT1_278780	hypothetical protein;ubiquitin family protein	N/A	0	___1	S	24;24;24	9		0.335148	-0.0523327	0.0111166	6.96182e-05	-0.168184	0.131505	1	2	2	1	8.03571	7.76916	7.69722	8.0724	7.75581	7.78636	7.6887	7.34955	7.42272	8.11588	7.80401	7.82545	0.999803	39.7662	2.97115e-08	110.6	0.998078	27.7812	2.96384e-08	110.64	0.998586	30.4584	5.13445e-06	86.539	0.999622	34.4026	2.00789e-08	115.42	107.49	110.6	0.1931
TGVEG_270240;TGME49_270240;TGGT1_270240	MAG1;MAG1 protein	HMM: MDCGQCRRQLHAAGVLGLFVTLATATVGLSQ, NN: MDCGQCRRQLHAAGVLGLFVTLATAT	1	___1	S	238;238;238	8		0.334759	0.419249	0.791965	0.0465329	NaN	0.166833	1	2	NaN	1	8.03775	7.79993	7.66273	8.08185	7.81264	7.74646	NaN	NaN	NaN	7.94548	7.67111	7.61604	0.999856	38.4191	3.53597e-08	107.78	0.99999	49.9931	1.28297e-17	152.06	NaN	NaN	NaN	NaN	0.999988	49.085	3.47484e-12	134.29	130.75	152.06	0.15961
TGVEG_243200;TGME49_243200;TGGT1_243200	hypothetical protein	N/A	0	___1	S	252;252;252	3		0.333578	-0.323646	-0.034773	-0.61252	NaN	0.0935203	3	2	NaN	2	8.18986	8.01494	7.71041	7.67331	7.35562	7.38831	NaN	NaN	NaN	7.88946	7.63426	7.53719	0.999989	49.7545	8.04977e-06	122.46	0.994527	22.5943	0.00215851	67.952	NaN	NaN	NaN	NaN	0.999939	42.1772	3.30073e-05	112.02	93.156	122.46	-0.40657
TGVEG_315270;TGME49_315270;TGGT1_315270	hypothetical protein;putative eIF4-gamma/eIF5/eIF2b-epsilon carboxy-terminal domain protein	N/A	0	___1	S	221;221;221	5		0.33112	0.148871	0.480877	-0.0471192	0.0128566	0.0196844	3	1	2	1	8.72081	8.41561	8.42392	8.2442	7.93794	7.94836	8.01766	7.68834	7.74316	8.27554	8.0122	7.93325	0.998826	29.9823	4.35001e-08	83.332	0.723419	4.21377	5.78805e-07	65.244	0.999872	38.9686	3.35198e-07	81.315	0.73592	4.45153	6.2084e-11	88.395	74.18	81.315	0.059075
TGVEG_225160;TGGT1_225160;TGME49_225160	hypothetical protein;putative transmembrane protein	HMM: MDAQRSSRFQQVKASIIQLVYWCLLNATMVLPI, NN: MDAQRSSRFQQVKASIIQLVYWCLLNATMVLPIFCV	2	___1	T	400;400;400	15		0.330816	0.475659	0.904201	NaN	0.0471163	0.556261	1	NaN	2	1	7.75815	7.39877	7.50854	NaN	NaN	NaN	8.02886	7.73206	7.72355	8.006	7.66987	7.73742	0.978475	17.7034	2.34812e-23	169.7	NaN	NaN	NaN	NaN	0.999121	30.5584	7.12706e-50	237.79	0.997594	26.2346	1.90455e-39	215.32	237.79	237.79	0.19146
TGVEG_220320;TGME49_220320;TGGT1_220320	BSD domain-containing protein	N/A	0	___2	S	209;209;209	5		0.330321	-0.112753	0.0297852	-0.00259188	-0.365451	0.0387256	2	2	2	2	8.79137	8.55183	8.41868	8.76925	8.4701	8.46633	8.19731	7.87578	7.91585	8.6729	8.41147	8.3283	0.737711	2.61057	6.23259e-20	152.15	0.69603	1.19126	9.11961e-07	76.294	0.699284	1.24116	3.18466e-07	81.97	0.701483	1.30599	1.67573e-14	129.35	140.55	83.165	-0.058068
TGVEG_220320;TGME49_220320;TGGT1_220320	BSD domain-containing protein	N/A	0	___2	S	210;210;210	6		0.330321	-0.112753	0.0297852	-0.00259188	-0.365451	0.0387256	2	2	2	2	8.79137	8.55183	8.41868	8.76925	8.4701	8.46633	8.19731	7.87578	7.91585	8.6729	8.41147	8.3283	0.737711	2.61057	6.23259e-20	152.15	0.69603	1.19126	9.11961e-07	76.294	0.699284	1.24116	3.18466e-07	81.97	0.701483	1.30599	1.67573e-14	129.35	140.55	83.165	-0.058068
TGVEG_294630;TGME49_294630;TGGT1_294630	hypothetical protein;PH domain protein	N/A	0	___1	S	370;370;370	9		0.328985	-0.111375	0.13887	-0.217155	-0.255839	0.172715	1	1	2	2	8.05918	7.8447	7.64997	7.61196	7.32572	7.29559	7.92921	7.6109	7.64479	8.20809	7.96064	7.84594	0.971906	15.3904	2.29902e-12	136.64	0.996061	24.03	1.79012e-12	138.66	0.999474	32.7886	8.91762e-13	142.23	0.998143	27.3065	1.32497e-17	148.66	135.34	142.23	-0.2655
TGME49_319530;TGVEG_319530;TGGT1_319530	splicing factor SF2	N/A	0	___1	S	290;290;290	7		0.327837	0.0874328	0.00785738	NaN	0.167008	0.0277022	1	NaN	2	2	9.24448	9.00514	8.87151	NaN	NaN	NaN	9.17811	8.89722	8.85597	9.32044	9.07203	8.95951	0.999998	56.4103	1.12463e-05	94.203	1	64.8301	2.62815e-05	129.05	0.999982	47.503	0.000160996	78.95	0.999956	43.5793	1.89155e-05	86.005	102.22	129.05	0.17356
TGVEG_287170;TGME49_287170;TGGT1_287170	hypothetical protein	N/A	0	___1	S	257;257;257	13		0.327814	0.318154	-0.230574	0.188716	0.99632	NaN	2	1	2	NaN	7.95699	7.79882	7.44163	7.84006	7.62784	7.42726	7.54118	7.28037	7.19582	NaN	NaN	NaN	0.999994	52.3482	9.65483e-06	84.975	0.999969	45.0761	6.83856e-06	90.896	0.999996	54.087	1.95218e-06	101.17	NaN	NaN	NaN	NaN	91.478	101.17	-0.22009
TGGT1_217680;TGVEG_217680;TGME49_217680	hypothetical protein	N/A	0	___1	S	806;803;803	2		0.326286	-0.186968	-0.0158969	NaN	-0.358039	0.0765684	1	NaN	3	1	7.60284	7.45361	7.0664	NaN	NaN	NaN	7.44748	7.0404	7.23162	8.51308	8.26005	8.15809	1	67.0193	2.75836e-05	129.29	NaN	NaN	NaN	NaN	1	51.009	2.66739e-05	94.122	1	154.102	4.33636e-08	154.1	115.92	154.1	-1.0673
TGGT1_209850;TGME49_209850;TGVEG_209850B	RNA recognition motif-containing protein	N/A	0	___1	S	1284;1261;461	1		0.326222	0.219071	0.0185825	0.41956	NaN	NaN	1	1	NaN	NaN	7.82867	7.54375	7.51091	7.71554	7.42529	7.40346	NaN	NaN	NaN	NaN	NaN	NaN	1	57.9357	0.00149321	57.936	1	56.8168	0.0107562	56.817	NaN	NaN	NaN	NaN	NaN	NaN	NaN	NaN	50.063	56.817	-0.063566
TGVEG_248360;TGME49_248360;TGGT1_248360	hypothetical protein	N/A	0	___2	T	89;89;89	11		0.326209	-0.0680821	-0.00577235	-0.130392	NaN	-0.170479	2	1	NaN	2	8.49734	8.27035	8.10701	8.37936	8.0721	8.08447	NaN	NaN	NaN	8.21788	7.89592	7.93684	0.968102	14.8281	8.61643e-13	137.62	0.813989	7.08584	1.06152e-06	90.912	NaN	NaN	NaN	NaN	0.742995	5.23865	0.0017842	47.796	126.81	137.62	-0.43579
TGGT1_204160;TGVEG_204160;TGME49_204160	GYF domain-containing protein	N/A	0	___2	S	372;396;396	5		0.325756	1.38412	NaN	0.115383	2.65286	NaN	NaN	1	1	NaN	NaN	NaN	NaN	7.95113	7.69728	7.59715	8.47417	8.41954	7.54684	NaN	NaN	NaN	NaN	NaN	NaN	NaN	0.999998	58.2159	6.98617e-07	80.117	0.99997	45.3734	0.000537895	66.474	NaN	NaN	NaN	NaN	76.889	80.117	0.41732
TGGT1_204160;TGVEG_204160;TGME49_204160	GYF domain-containing protein	N/A	0	___2	S	374;398;398	7		0.325756	1.38412	NaN	0.115383	2.65286	NaN	NaN	1	1	NaN	NaN	NaN	NaN	7.95113	7.69728	7.59715	8.47417	8.41954	7.54684	NaN	NaN	NaN	NaN	NaN	NaN	NaN	0.999998	58.2159	6.98617e-07	80.117	0.999974	46.0926	0.000537895	66.474	NaN	NaN	NaN	NaN	76.889	80.117	0.41732
TGVEG_220500;TGGT1_220500	UBX domain-containing protein	N/A	0	___1	S	292;292	3		0.32546	-0.0897138	-0.199392	0.114516	-0.184265	-0.0667776	2	3	4	2	8.46589	8.28287	8.0023	8.61076	8.3702	8.23945	8.49602	8.15528	8.23139	8.4786	8.2411	8.10312	0.954233	13.1925	0.00130947	61.265	0.996905	25.0797	0.000201048	73.296	0.971277	15.2988	0.000893289	63.462	0.998082	27.1669	0.00025135	70.197	61.091	70.197	0.61701
TGVEG_224660;TGME49_224660;TGGT1_224660	transcription factor s-ii (tfiis), central domain-containing protein	N/A	0	___1	S	281;281;281	16		0.325272	0.0823124	0.157889	0.00673625	NaN	0.0655302	1	1	NaN	1	8.23406	8.00299	7.84961	7.96712	7.63545	7.69471	NaN	NaN	NaN	8.23867	7.99747	7.86827	1	96.0668	2.84852e-14	110.42	1	98.1453	2.87991e-14	110.25	NaN	NaN	NaN	NaN	1	64.8708	2.15573e-07	79.209	101.58	110.25	0.29459
TGVEG_260825;TGME49_260825;TGGT1_260825	hypothetical protein	N/A	0	___1	S	77;77;77	3		0.324909	0.445566	-0.104077	-0.0204857	1.46126	-0.203769	2	2	1	1	8.26349	8.10319	7.75292	8.25763	7.97262	7.93997	7.72015	7.61151	7.06517	7.89527	7.64254	7.53988	0.999973	45.6827	1.90075e-06	105.39	0.998402	28.0168	0.000811029	67.646	0.998486	28.4591	0.0454873	50.131	0.999823	38.2244	0.0267036	57.034	89.593	105.39	-0.074887
TGVEG_214260A;TGME49_214260;TGGT1_214260	alpha-glucan water dikinase 1, putative;putative alpha-glucan water dikinase 1	N/A	0	___1	S	1324;1324;1324	3		0.324675	-0.619235	-1.18896	-0.0495102	NaN	-0.505976	1	1	NaN	1	7.58016	7.42888	7.04871	7.3378	7.00702	7.06461	NaN	NaN	NaN	7.7393	7.5226	7.33351	1	61.235	0.0318274	61.235	1	58.0403	0.00977218	58.04	NaN	NaN	NaN	NaN	1	51.1346	0.0579188	51.135	44.004	51.135	-1.7702
TGVEG_261750;TGME49_261750;TGGT1_261750	rhoptry neck protein RON10	N/A	0	___1	S	195;195;195	9		0.324364	-0.172225	-0.0136002	-0.33085	NaN	0.468124	5	3	NaN	4	8.87844	8.64656	8.49513	8.57735	8.23611	8.31315	NaN	NaN	NaN	8.80098	8.4986	8.50131	1	102.244	9.02743e-65	287.91	0.999951	43.0723	8.92066e-35	211.12	NaN	NaN	NaN	NaN	1	74.3827	1.03664e-51	248.97	263.43	287.91	0.86972
TGGT1_205320;TGVEG_205320;TGME49_205320	hypothetical protein;putative serine-rich adhesin for platelets family protein	N/A	0	___1	S	217;217;217	9		0.323111	0.089833	0.17293	0.00673625	NaN	0.460923	1	2	NaN	1	8.24881	8.05131	7.81161	8.75215	8.41835	8.48159	NaN	NaN	NaN	8.74236	8.43734	8.44528	0.822571	6.66147	5.80774e-05	98.062	0.5	0	3.79486e-06	89.663	NaN	NaN	NaN	NaN	0.5	0	3.40272e-06	91.276	74.836	98.062	0.21633
TGVEG_239790;TGME49_239790;TGGT1_239790	BRCA1 C Terminus (BRCT) domain-containing protein	N/A	0	___1	S	610;610;610	10		0.3215	-0.0466695	-0.00325871	NaN	-0.0900803	0.04081	4	NaN	4	3	8.57071	8.38493	8.11237	NaN	NaN	NaN	8.40724	8.09223	8.11975	8.3776	8.14513	7.99513	1	125.306	1.58026e-37	206.32	NaN	NaN	NaN	NaN	1	72.7665	8.77466e-20	149.07	1	94.6114	1.3512e-27	181.96	185.01	181.96	-0.41618
TGVEG_236660;TGME49_236660;TGGT1_236660	START domain-containing protein	N/A	0	___1	S	754;754;754	18		0.321037	-0.354911	-0.0242528	-0.68557	NaN	-0.075096	1	1	NaN	1	7.55223	7.36886	7.0893	7.16767	6.74301	6.96278	NaN	NaN	NaN	7.35349	7.09012	7.01123	0.999997	55.8422	1.03243e-35	187.17	0.987692	19.0442	0.00734909	53.481	NaN	NaN	NaN	NaN	0.999947	42.7358	4.79503e-14	126.86	176.92	187.17	0.60885
TGVEG_227650;TGME49_227650;TGGT1_227650	microtubule-associated protein RP/EB family, putative;putative microtubule-associated protein RP/EB family	N/A	0	___1	S	190;190;190	15		0.316438	0.197476	0.0105268	NaN	0.384425	0.13761	1	NaN	1	1	8.05258	7.84952	7.62479	NaN	NaN	NaN	7.81119	7.59875	7.39874	7.98935	7.7119	7.66338	0.830309	8.56418	4.12185e-11	123.19	0.497075	3.76682	8.00788e-05	79.172	0.863464	11.655	1.9319e-11	124.39	0.874196	10.9793	1.13056e-19	151.05	136.85	151.05	-0.10064
TGGT1_254940;TGVEG_254940;TGME49_254940	MIF4G domain-containing protein	N/A	0	___1	S	1219;1219;1285	3		0.316083	1.4829	NaN	0.0773014	2.88849	0.0184407	NaN	1	1	1	NaN	NaN	NaN	8.45513	8.16747	8.14032	8.68215	8.64851	7.55457	8.31467	8.07664	7.93994	0.999704	35.2874	0.000400997	75.018	0.9985	28.2311	0.0031719	56.514	0.999408	32.2757	0.0259572	48.216	0.999985	48.3196	0.000391625	69.379	51.084	69.379	0.70882
TGVEG_235750;TGME49_235750;TGGT1_235750	ULK kinase	N/A	0	___1	S	352;352;352	3		0.315944	-0.834725	0.358353	-0.0898881	-2.77264	NaN	1	1	1	NaN	8.14239	7.88692	7.79047	8.10656	7.77931	7.83027	7.87433	7.04821	7.80414	NaN	NaN	NaN	0.910427	10.0911	1.07278e-05	88.319	0.969383	15.0134	8.98929e-06	91.065	0.97919	16.9327	0.0100706	54.103	NaN	NaN	NaN	NaN	91.065	54.103	-0.083573
TGVEG_234280;TGGT1_234280;TGME49_234280	AMP deaminase	N/A	0	___3	S	968;968;972	5		0.315645	0.310951	0.606144	NaN	0.0157573	1.07979	1	1	2	1	8.33359	8.07151	7.98977	8.11163	7.80006	7.82089	8.08095	7.79446	7.76486	8.43621	8.10315	8.16501	1	88.2666	2.00915e-05	96.626	1	76.2819	0.0129216	76.282	1	54.419	0.00999417	54.419	1	74.267	0.000483647	74.267	86.69	74.267	0.046682
TGVEG_290160;TGME49_290160;TGGT1_290160	putative sortilin;sortilin, putative	HMM: MYTSRTPHGGLRRWPLSRSSVSAVASRVLSRSVAFHRRLASFLLSRKKTPLCALSSRPSGLQAS, NN: MYTSRTPHGGLRRWPLSRSSVSAVASRVLSRSVAF	1	___1	S	1011;1011;1011	3		0.315062	-0.119294	0.145541	-0.172619	-0.330802	0.146594	1	1	2	1	8.45116	8.21024	8.08037	8.26387	7.96385	7.96183	7.91355	7.54643	7.66987	8.3353	8.08365	7.97851	0.909763	10.0363	6.83515e-08	130.56	0.909751	10.0363	6.83515e-08	130.56	0.862461	7.99395	0.000192446	82.774	0.979532	16.86	5.13093e-07	123.95	110.8	123.95	-0.016002
TGVEG_212220;TGME49_212220;TGGT1_212220	hypothetical protein	N/A	0	___1	S	314;314;314	3		0.312964	0.0606975	0.203336	0.00235245	-0.0235953	0.0233061	4	3	4	3	8.57153	8.33385	8.19631	8.33518	8.0249	8.04317	8.09552	7.77741	7.81094	8.43629	8.19365	8.06774	1	70.5856	0.000201805	103.69	0.999999	62.0496	0.000216522	103.21	1	70.9818	9.65358e-05	113.22	1	84.5566	5.19392e-06	125.72	69.677	125.72	0.074322
TGVEG_287170;TGME49_287170;TGGT1_287170	hypothetical protein	N/A	0	___2	S	165;165;165	9		0.311823	0.448018	0.0169494	0.879087	NaN	NaN	1	1	NaN	NaN	7.79846	7.60816	7.34844	7.64757	7.42859	7.24532	NaN	NaN	NaN	NaN	NaN	NaN	0.834133	7.00816	0.00115472	57.366	0.815405	6.43819	0.00252417	48.053	NaN	NaN	NaN	NaN	NaN	NaN	NaN	NaN	52.61	57.366	-0.66445
TGVEG_287170;TGME49_287170;TGGT1_287170	hypothetical protein	N/A	0	___2	S	170;170;170	14		0.311823	0.448018	0.0169494	0.879087	NaN	NaN	1	1	NaN	NaN	7.79846	7.60816	7.34844	7.64757	7.42859	7.24532	NaN	NaN	NaN	NaN	NaN	NaN	0.998738	28.1946	0.00115472	57.366	0.997498	25.1175	0.00252417	48.053	NaN	NaN	NaN	NaN	NaN	NaN	NaN	NaN	52.61	57.366	-0.66445
TGGT1_273370;TGVEG_273370;TGME49_273370	coatomer gamma 2-subunit protein, putative;putative coatomer gamma 2-subunit protein	N/A	0	___1	S	710;710;710	1		0.311456	0.917244	1.80093	NaN	0.0335546	NaN	1	NaN	2	NaN	7.90966	7.50251	7.69384	NaN	NaN	NaN	7.74468	7.44323	7.44408	NaN	NaN	NaN	0.979289	16.779	1.60698e-16	170.14	NaN	NaN	NaN	NaN	0.886565	8.99342	4.18943e-17	148.19	NaN	NaN	NaN	NaN	146.91	170.14	-0.66965
TGVEG_281580;TGGT1_281580;TGME49_281580	PP2C, putative;putative PP2C	N/A	0	___1	S	263;263;263	1		0.310685	-0.587165	-1.15439	-0.0199363	NaN	-0.254136	1	1	NaN	2	7.44578	7.25988	6.98764	6.9496	6.57894	6.70857	NaN	NaN	NaN	7.70917	7.51175	7.2718	1	70.8373	0.000125936	70.837	1	65.4225	0.00016669	65.423	NaN	NaN	NaN	NaN	1	52.1849	0.000274582	78.554	59.31	52.185	0.20462
TGVEG_223940;TGME49_223940;TGGT1_223940	GAP45;GAP45 protein	N/A	0	___1	S	163;163;163	3		0.310193	0.14375	0.282862	0.00463879	NaN	0.037846	3	1	NaN	2	9.14653	8.91905	8.75691	8.38748	8.1245	8.04474	NaN	NaN	NaN	8.68091	8.43829	8.31237	1	68.0763	4.64338e-18	166.01	0.999961	44.1319	1.58188e-18	159.98	NaN	NaN	NaN	NaN	0.999998	57.3857	2.63318e-25	172.75	166.47	148.89	-0.94741
TGGT1_220900;TGVEG_220900;TGME49_220900	hypothetical protein	N/A	0	___1	S	186;186;186	4		0.309976	0.301271	-0.411013	0.577521	0.737305	-0.49501	1	1	2	1	8.79219	8.61052	8.32601	8.48752	8.24264	8.12199	8.50393	8.18452	8.22053	8.68977	8.47716	8.27759	1	107.191	5.15179e-18	160.98	1	124.639	1.256e-17	153.6	1	103.896	1.39002e-17	152.27	1	79.9585	1.04962e-24	168.68	156.48	93.404	-0.88304
TGVEG_231640;TGME49_231640;TGGT1_231640	alveolin domain containing intermediate filament IMC1	N/A	0	___3	S	65;65;65	11		0.309643	0.0897812	0.29767	0.0307241	-0.0590504	0.0345684	1	2	1	2	9.61373	9.39903	9.20483	9.68666	9.39398	9.37712	9.04906	8.72265	8.772	9.80279	9.55933	9.43538	1	151.389	4.62318e-20	157.9	1	130.946	1.34725e-20	163.72	1	69.2885	4.17964e-11	122.39	1	144.678	3.41987e-27	176.1	138.16	144.68	-1.3583
TGVEG_231640;TGME49_231640;TGGT1_231640	alveolin domain containing intermediate filament IMC1	N/A	0	___3	S	68;68;68	1		0.309643	0.0897812	0.29767	0.0307241	-0.0590504	0.0345684	1	1	1	2	9.62187	9.40695	9.21333	9.64433	9.35463	9.33167	8.97671	8.65306	8.69719	9.72298	9.48229	9.35185	0.966149	14.5548	4.62318e-20	157.9	0.958531	13.6351	1.15605e-19	146.67	0.940225	11.8839	3.48779e-10	105.79	0.957568	13.157	7.11916e-20	154.14	145.52	89.035	-0.010767
TGVEG_231640;TGME49_231640;TGGT1_231640	alveolin domain containing intermediate filament IMC1	N/A	0	___3	T	62;62;62	8		0.309643	0.0897812	0.29767	0.0307241	-0.0590504	0.0345684	5	4	1	4	9.48792	9.26319	9.0943	9.52551	9.22243	9.22652	9.08156	8.75204	8.80725	9.68041	9.43495	9.31561	1	151.389	4.34556e-14	151.39	1	130.946	1.48513e-13	152.94	1	69.2885	3.48779e-10	105.79	1	77.3895	1.31547e-19	149.73	139.84	148.15	0.77033
TGVEG_309220;TGME49_309220;TGGT1_309220	GTPase activating protein for Arf protein	N/A	0	___1	S	213;213;213	13		0.30882	-0.0340633	0.0457648	-0.059803	-0.0881518	0.0327008	7	5	3	6	8.86935	8.65314	8.46283	8.58979	8.31258	8.26357	8.46771	8.1825	8.1503	8.76228	8.51754	8.39657	0.999986	48.683	2.6398e-72	275.41	0.995271	23.2338	7.54877e-24	169.62	0.995234	23.1996	8.16337e-08	114.55	0.997703	26.3781	5.11231e-50	233.89	252.57	275.41	0.53205
TGVEG_289650;TGME49_289650;TGGT1_289650	PEP-carboxykinase I	N/A	0	___2	S	104;104;104	6		0.308213	0.435098	1.37109	-0.430976	0.365178	0.999905	3	2	1	1	8.93559	8.45206	8.76266	8.75057	8.42854	8.46959	7.75502	7.51857	7.37811	8.91984	8.57902	8.65526	0.954058	14.2017	2.20123e-07	101.73	0.850195	10.3069	8.5243e-07	91.556	0.560814	1.22106	1.12867e-05	67.827	0.932321	11.0978	5.93392e-06	76.899	94.97	86.701	-0.13408
TGVEG_234560;TGME49_234560;TGGT1_234560	hypothetical protein	N/A	0	___1	S	927;927;927	3		0.308053	-0.462607	-0.0745609	0.243294	-1.55655	-0.201472	2	1	2	2	8.27836	8.06748	7.86344	8.03555	7.81166	7.64063	8.16244	7.64113	8.00685	8.16631	7.90632	7.81997	0.972493	15.4844	2.05013e-06	118.71	0.990915	20.377	7.1027e-06	104.78	0.973723	15.6886	0.000118903	91.845	0.982801	17.5698	1.35182e-05	101.2	97.931	104.78	0.31402
TGVEG_203990;TGGT1_203990;TGME49_203990	rhoptry protein ROP12	HMM: MARVLPCVFLVAYLSCFLLAGELTHTTAL, NN: MARVLPCVFLVAYLSCFLLAG	1	___1	S	46;46;46	12		0.307534	-0.33553	-0.00774473	-0.663315	NaN	0.13988	1	1	NaN	1	8.17915	7.98127	7.74256	7.42959	7.0114	7.22074	NaN	NaN	NaN	8.10558	7.85086	7.75271	0.968921	15.096	4.15853e-25	180.63	0.884039	10.6918	1.80211e-05	81.144	NaN	NaN	NaN	NaN	0.962341	14.1792	7.57448e-25	175.86	180.63	180.63	-0.20019
TGVEG_291330;TGME49_291330;TGGT1_291330	RNA recognition motif-containing protein	N/A	0	___1	S	86;86;86	4		0.305645	-0.0509096	-0.164202	0.0471265	-0.0356537	0.131582	3	3	3	2	8.05042	7.85147	7.61571	8.06633	7.78343	7.74638	7.55674	7.22461	7.28475	8.063	7.75893	7.76495	0.999966	47.4438	0.000135115	88.385	0.996273	24.2897	0.00470315	65.231	0.998563	29.2588	0.00293705	63.691	0.999781	38.3716	3.10468e-05	83.37	71.144	88.385	-0.02253
TGVEG_305850;TGME49_305850;TGGT1_305850	RNA recognition motif-containing protein	N/A	0	___1	S	62;62;62	4		0.305262	0.342652	0.680124	0.00518036	NaN	0.383539	3	2	NaN	1	8.28928	7.96272	8.01233	8.10823	7.79419	7.81983	NaN	NaN	NaN	7.82705	7.55557	7.49432	0.996053	28.0465	0.000161119	81.327	0.940112	12.4993	2.71826e-05	87.519	NaN	NaN	NaN	NaN	0.990651	21.2935	1.50747e-06	106.3	77.511	50.102	-0.27039
TGVEG_308870;TGME49_308870;TGGT1_308870	hypothetical protein	N/A	0	___1	S	153;153;153	3		0.304192	-0.0745681	0.102134	-0.129373	-0.196465	0.0480818	2	2	2	2	8.43973	8.1924	8.0774	8.78545	8.51578	8.45062	8.20957	7.89721	7.91957	8.80423	8.51809	8.48779	0.995839	25.1855	1.04048e-05	91.401	0.997928	27.7037	3.87331e-05	81.807	0.996422	26.5398	1.15213e-05	89.913	0.996576	26.6121	4.33823e-05	81.51	91.401	81.807	-0.23775
TGVEG_249390;TGME49_249390;TGGT1_249390	glutamate/leucine/phenylalanine/valine dehydrogenase family protein	HMM: MVHVSASLPFSFFPRFFLSQPRGTRSF, NN: MVHVSASLPFSFFPRFFLSQPRGTRSF;HMM: MVHVSASLPFSFFPRLFLSQPRGTRSI, NN: MVHVSASLPFSFFPRLFLSQPRGTRSI	0	___1	S	137;137;137	14		0.303888	-0.117131	-0.233062	-0.00120082	NaN	0.000346541	1	1	NaN	1	8.41293	8.23596	7.93754	8.30311	8.06741	7.92517	NaN	NaN	NaN	8.27715	8.05461	7.88024	0.518325	3.30314	5.84226e-21	121.41	0.681518	5.22465	3.49018e-28	135.47	0.353725	0	9.1965e-16	104.84	0.702004	4.89322	5.84226e-21	121.41	128.72	121.41	-0.0062519
TGGT1_240980;TGVEG_240980;TGME49_240980	hypothetical protein	N/A	0	___1	S	682;682;682	3		0.301534	-0.298285	-0.0005427	-0.596028	NaN	0.182484	2	1	NaN	1	8.06974	7.84525	7.67579	7.49326	7.11707	7.25631	NaN	NaN	NaN	7.5985	7.30675	7.28796	0.997489	25.9902	0.00338022	58.848	0.9585	13.6354	0.00892029	65.808	NaN	NaN	NaN	NaN	0.998833	29.3242	0.00718701	51.225	48.179	51.225	-0.45066
TGGT1_230940;TGME49_230940;TGVEG_230940	hypothetical protein	N/A	0	___1	S	329;329;329	21		0.30103	0.1071	0	0.214201	NaN	NaN	1	1	NaN	NaN	8.01845	7.81801	7.58631	7.51347	7.20382	7.22089	NaN	NaN	NaN	NaN	NaN	NaN	0.673202	3.15949	1.55847e-14	119.65	0.70726	3.83142	2.23709e-11	101.86	NaN	NaN	NaN	NaN	NaN	NaN	NaN	NaN	103.92	101.86	0.52592
TGME49_286160;TGVEG_286160C;TGGT1_286160B	non-specific serine/threonine protein kinase	N/A	0	___1	S	2525;1024;1569	6		0.30103	-0.0519828	-0.103966	0	NaN	-0.16244	1	1	NaN	1	7.56628	7.37896	7.11079	7.14467	6.92732	6.73984	NaN	NaN	NaN	7.47634	7.22577	7.11817	0.975434	17.8645	0.00119477	60.09	0.920979	10.8282	0.000120253	71.592	NaN	NaN	NaN	NaN	0.994851	25.1383	1.21113e-05	93.381	66.969	93.381	0.12379
TGME49_216750;TGGT1_216750;TGVEG_216750	Paf1/RNA polymerase II complex component LEO1	N/A	0	___1	S	86;86;86	4		0.300742	0.0333494	0.0667336	-3.47793e-05	NaN	-0.03658	3	1	NaN	3	8.45	8.1924	8.10075	7.67618	7.45194	7.28183	NaN	NaN	NaN	8.37999	8.15281	7.98992	0.999742	35.8792	1.05761e-15	159.2	0.998938	29.7334	7.16427e-27	170.18	NaN	NaN	NaN	NaN	0.998469	28.1436	1.04526e-35	186.92	177.17	159.2	-0.020457
TGVEG_212980;TGGT1_212980	hypothetical protein;KH domain protein	N/A	1	___1	S	38;38	4		0.299975	0.121476	-0.000465095	0.243418	NaN	-0.078885	1	1	NaN	1	8.07011	7.90947	7.56038	7.78247	7.49611	7.46624	NaN	NaN	NaN	8.08547	7.82903	7.73478	0.985448	18.3071	1.34446e-15	125.62	0.975884	16.0709	5.30633e-07	102.21	NaN	NaN	NaN	NaN	0.992231	21.0628	3.51824e-21	148.3	143.29	148.3	0.16579
TGVEG_214575;TGME49_214575;TGGT1_214575	hypothetical protein	N/A	0	___1	S	23;23;23	2		0.299641	0.10349	0.207503	-0.000522226	NaN	0.159573	3	1	NaN	2	8.19273	7.97553	7.78773	7.92584	7.62613	7.62349	NaN	NaN	NaN	7.98742	7.68547	7.6873	0.999937	42.0153	2.57823e-07	122.33	0.999346	31.8446	9.03401e-06	99.796	0.882745	8.76704	0.036873	42.639	0.998084	27.1669	1.56789e-05	95.067	112.53	122.33	-0.29198
TGVEG_247440;TGME49_247440;TGGT1_247440	hypothetical protein;putative transmembrane protein	HMM: MRHQERFDLRTGVLLCIGLVGWSGFVVQH, NN: MRHQERFDLRTGVLLCIGLVGWSG	4	___1	S	68;68;68	7		0.29798	0.143348	0.482782	-0.114767	0.0620298	NaN	1	1	2	NaN	8.07773	7.8418	7.70006	7.7882	7.45222	7.51951	8.01431	7.71055	7.71597	NaN	NaN	NaN	0.95338	13.1069	8.58006e-07	114.31	0.961896	14.0216	1.34226e-05	96.673	0.845583	7.38462	2.12863e-05	91.076	NaN	NaN	NaN	NaN	91.425	96.673	-1.0507
TGVEG_241170;TGME49_241170;TGGT1_241170	hypothetical protein;KH domain protein	HMM: MAAAATLLAVSPPGDFSH, NN: MAAAATLLAVSPPGDFSHSK	0	___2	S	638;638;638	3		0.297503	0.0922707	-0.134747	0.228205	0.183355	-0.260111	2	2	2	3	9.05065	8.86416	8.59362	8.97411	8.74173	8.5915	8.42336	8.15088	8.09177	9.04072	8.82554	8.6326	0.999984	47.9511	1.39454e-05	100.4	0.99988	39.2098	0.000467365	72.583	0.99998	46.8979	0.000731419	63.691	0.999989	49.5404	0.000357611	75.911	84.457	69.979	-0.0030963
TGVEG_241170;TGME49_241170;TGGT1_241170	hypothetical protein;KH domain protein	HMM: MAAAATLLAVSPPGDFSH, NN: MAAAATLLAVSPPGDFSHSK	0	___2	S	640;640;640	5		0.297503	0.0922707	-0.134747	0.228205	0.183355	-0.260111	2	2	2	3	9.05065	8.86416	8.59362	8.97411	8.74173	8.5915	8.42336	8.15088	8.09177	9.04072	8.82554	8.6326	0.999855	38.3815	1.39454e-05	100.4	0.999828	37.6491	0.000467365	72.583	0.999964	44.404	0.000731419	63.691	0.999977	46.3439	0.000357611	75.911	84.457	69.979	-0.0030963
TGVEG_297830;TGME49_297830;TGGT1_297830	hypothetical protein;putative armadillo/beta-catenin-like repeat protein	N/A	0	___1	S	1254;1254;1254	9		0.297163	0.267879	0.539548	-0.00379056	NaN	0.26738	1	1	NaN	1	7.65424	7.39365	7.30863	7.07755	6.76265	6.78995	NaN	NaN	NaN	7.52371	7.24915	7.19449	1	139.444	2.55214e-12	139.44	1	48.9684	0.00250123	48.968	NaN	NaN	NaN	NaN	1	124.691	2.03746e-09	124.69	130.65	124.69	0.852
TGVEG_203380;TGME49_203380;TGGT1_203380	DnaJ domain-containing protein	N/A	0	___1	S	84;84;84	5		0.297121	-0.0685637	0.0443127	-0.0149305	-0.235073	0.0452752	3	2	2	3	8.5935	8.40269	8.14439	8.25539	7.98999	7.91557	7.88375	7.54305	7.61906	8.65086	8.39914	8.2942	1	66.0036	1.79025e-31	196.18	0.998431	28.0361	3.04305e-50	229.98	1	75.6206	1.61376e-17	160.57	0.999999	61.8511	4.27973e-17	151.42	202.14	160.57	-0.41251
TGVEG_273560;TGME49_273560;TGGT1_273560	kinesin heavy chain, putative;putative kinesin heavy chain	N/A	0	___1	S	791;791;791	3		0.296093	-0.642947	0.370353	-0.0782261	-2.22097	0.0618924	2	1	2	1	8.96629	8.77435	8.51922	8.45156	8.1692	8.13101	8.80149	7.87151	8.7472	8.48769	8.24998	8.11247	0.999991	50.5118	3.3305e-11	140.77	0.999473	32.7803	4.63985e-06	100.43	0.994276	22.398	0.00685107	78.249	0.997041	25.2751	1.20364e-10	127.66	107.84	140.77	0.56251
TGVEG_204490;TGME49_204490;TGGT1_204490	hypothetical protein	N/A	0	___1	S	44;44;44	2		0.295986	0.31992	0.645764	-0.00592488	NaN	0.484897	1	1	NaN	1	7.94017	7.67114	7.6046	7.25713	7.02465	6.87469	NaN	NaN	NaN	7.85476	7.54771	7.55966	1	99.7173	9.46265e-08	112.82	1	65.3672	2.49407e-05	84.653	NaN	NaN	NaN	NaN	1	87.2303	5.90697e-06	100.02	105.56	100.02	-0.27726
TGVEG_287480;TGGT1_287480;TGME49_287480	hypothetical protein;putative transmembrane protein	HMM: MTAPPVSVAPGAPSPPAPYFPASLVPATAASHLQAA, NN: MTAPPVSVAPGAPSPPAPYFPASLVPATAAS;N/A	0;4	___1	S	3745;3745;4017	9		0.294957	0.260399	-0.00582415	0.526622	NaN	NaN	2	2	NaN	NaN	7.77623	7.60639	7.28634	7.38288	7.14479	7.00822	NaN	NaN	NaN	NaN	NaN	NaN	0.941778	12.0886	2.15855e-06	118.08	0.712806	3.9481	9.68701e-06	103.88	NaN	NaN	NaN	NaN	NaN	NaN	NaN	NaN	91.668	118.08	0.53983
TGVEG_265010;TGGT1_265010;TGME49_265010	glutamate 5-kinase domain-containing protein	N/A	0	___1	S	524;544;549	3		0.294778	-0.331026	0.00762612	-0.669677	NaN	0.273701	1	1	NaN	1	7.5937	7.37346	7.19332	7.39347	7.09029	7.09458	NaN	NaN	NaN	7.52872	7.20693	7.24751	1	129.706	3.34461e-17	152.28	0.999916	40.7691	0.00370099	46.569	NaN	NaN	NaN	NaN	0.999994	52.3566	0.00151853	57.484	140.35	152.28	-0.14235
TGVEG_280410;TGME49_280410;TGGT1_280410	3'5'-cyclic nucleotide phosphodiesterase domain-containing protein	N/A	6	___1	S	1074;1074;1074	3		0.294599	-0.155576	0.00368923	-0.314842	NaN	-0.2373	2	1	NaN	2	7.92141	7.65655	7.58091	7.4709	7.14264	7.19548	NaN	NaN	NaN	7.8194	7.59112	7.43091	1	65.8078	0.000331494	65.808	1	65.4225	0.00661932	65.423	NaN	NaN	NaN	NaN	1	73.6876	0.00020588	73.688	68.047	73.688	-0.36241
TGME49_280800;TGGT1_280800;TGVEG_280800	SWI2/SNF2 SRCAP/Ino80	N/A	0	___1	S	1197;1197;1227	3		0.294351	0.318476	-0.00784862	0.6448	NaN	-0.216746	1	1	NaN	1	7.50147	7.22922	7.16965	7.2276	7.05896	6.73523	NaN	NaN	NaN	7.35034	7.1014	6.99008	0.998177	28.2779	2.10016e-07	122.97	0.998751	30.2209	9.99263e-07	112.42	NaN	NaN	NaN	NaN	0.984385	18.2077	5.22815e-06	102.5	99.509	112.42	-0.05146
TGGT1_311230;TGVEG_311230;TGME49_311230	hypothetical protein;putative transmembrane protein	N/A	1	___2	S	3909;3996;3996	4		0.293937	-0.12838	-0.260123	0.00336421	NaN	NaN	2	2	NaN	4	8.49826	8.29121	8.07711	8.45427	8.17351	8.13197	NaN	NaN	NaN	8.69338	8.44932	8.32677	0.999981	47.2124	6.04157e-08	105.99	0.999988	49.3631	3.25951e-08	114.96	NaN	NaN	NaN	NaN	0.970175	15.1227	7.77962e-08	128.46	117.6	58.024	0.28767
TGGT1_311230;TGVEG_311230;TGME49_311230	hypothetical protein;putative transmembrane protein	N/A	1	___2	S	3910;3997;3997	5		0.293937	-0.12838	-0.260123	0.00336421	NaN	NaN	1	1	NaN	NaN	7.60364	7.37033	7.22235	7.66146	7.38337	7.3362	NaN	NaN	NaN	NaN	NaN	NaN	0.999941	42.2559	0.0135334	50.358	0.999977	46.3678	0.00192112	58.024	NaN	NaN	NaN	NaN	NaN	NaN	NaN	NaN	58.024	58.024	0.28767
TGVEG_228400;TGME49_228400;TGGT1_228400	WD domain, G-beta repeat-containing protein	N/A	0	___1	S	616;616;616	10		0.293113	0.102022	0.285026	-0.144668	0.165709	0.216401	2	1	1	1	8.48801	8.25828	8.10164	8.08994	7.73175	7.8394	7.6573	7.33927	7.37264	7.94465	7.72132	7.54891	0.999996	54.0382	5.29824e-09	97.771	0.998413	27.9865	1.65552e-06	66.972	0.999863	38.6363	4.32037e-05	83.236	0.99998	47.032	9.17536e-11	105.79	101.94	97.771	0.2589
TGGT1_209850;TGME49_209850;TGVEG_209850B	RNA recognition motif-containing protein	N/A	0	___1	S	1074;1066;251	3		0.292522	0.0175147	0.0466155	-0.0256774	0.0316061	0.0733975	1	2	2	2	8.3875	8.17211	7.97969	8.58672	8.33201	8.23383	8.17806	7.77719	7.95812	8.58294	8.37972	8.15549	0.999998	56.5569	4.42381e-08	111.82	0.999986	48.6172	5.70013e-06	92.563	0.999993	51.7891	2.721e-05	79.467	1	69.1317	3.59788e-08	114.37	88.783	114.37	-0.34169
TGGT1_259200B;TGVEG_259200B;TGME49_259200	Na+/H+ exchanger NHE1	N/A	0;12	___1	S	1366;1356;2204	7		0.290988	-0.0675647	0.00252926	-0.137659	NaN	-0.0470025	2	1	NaN	1	8.14752	7.94759	7.71445	7.74653	7.46156	7.42883	NaN	NaN	NaN	7.84877	7.62661	7.45131	1	111.257	0.000138569	111.26	1	135.859	3.48911e-05	135.86	NaN	NaN	NaN	NaN	1	139.433	2.34791e-05	139.43	116.32	111.26	-0.89392
TGVEG_239490;TGME49_239490;TGGT1_239490	dehydrogenase E1 component family protein	N/A	0	___2	S	459;459;459	5		0.290941	0.460557	0.938438	-0.0173238	NaN	0.759776	2	2	NaN	1	8.78071	8.46356	8.49523	8.67402	8.45591	8.27045	NaN	NaN	NaN	9.02383	8.66851	8.77107	0.940175	11.128	1.14711e-20	114.22	0.943202	11.1679	1.08077e-20	114.87	NaN	NaN	NaN	NaN	0.829679	6.12384	1.72006e-20	108.61	112.86	114.87	0.29246
TGVEG_202770;TGME49_202770;TGGT1_202770	RNA recognition motif-containing protein	N/A	0	___1	S	418;418;418	3		0.289893	0.177923	-0.246545	0.522789	0.257525	-0.41153	3	2	3	2	8.78364	8.52204	8.43924	8.62601	8.37871	8.26366	8.70617	8.43662	8.37122	8.83172	8.62314	8.41308	0.812332	6.36343	9.4625e-12	100.37	0.797316	5.94811	2.37042e-15	121.39	0.807505	6.22724	1.16032e-07	76.937	0.837999	7.13726	2.96517e-19	142.18	135.43	142.18	-0.14715
TGVEG_214090;TGGT1_214090;TGME49_214090	signal peptidase	N/A	0	___1	T	1636;1636;1636	6		0.289462	0.0513181	-0.00222343	0.10486	NaN	0.184926	3	1	NaN	3	8.59863	8.39266	8.17569	8.4292	8.14814	8.10724	NaN	NaN	NaN	8.5845	8.33618	8.22347	1	132.762	4.11825e-12	132.76	1	101.477	1.1046e-06	101.48	NaN	NaN	NaN	NaN	1	103.919	3.86504e-08	107.25	120.97	103.92	-0.053402
TGGT1_230940;TGME49_230940;TGVEG_230940	hypothetical protein	N/A	0	___1	S	458;458;458	8		0.288453	-0.053073	-0.143024	-0.0955372	0.0793423	-0.0308817	5	2	2	2	8.85575	8.65022	8.43212	8.45921	8.16185	8.15448	8.47494	8.16602	8.18167	8.30563	8.07878	7.91508	0.987235	15.8738	0.000187728	65.809	0.949378	12.731	0.00052389	74.475	0.985009	18.9044	6.88015e-06	96.096	0.964167	14.2986	3.87456e-05	90.412	85.868	45.916	1.225
TGVEG_265420;TGME49_265420;TGGT1_265420	hypothetical protein	N/A	0	___1	S	121;121;121	11		0.288179	0.140898	0.288604	-0.00680888	NaN	-0.411111	1	2	NaN	2	8.46503	8.24702	8.06126	8.59872	8.3665	8.2159	NaN	NaN	NaN	8.70539	8.51434	8.25674	0.998827	29.8479	2.05662e-25	171.29	0.997592	27.6204	6.57216e-09	112.48	NaN	NaN	NaN	NaN	0.999754	37.0712	7.01525e-15	156.41	171.29	156.41	-0.21505
TGVEG_304760;TGGT1_304760;TGME49_304760	RNA recognition motif-containing protein	N/A	0	___1	S	469;469;469	3		0.287937	-0.061071	-0.127082	0.0942079	-0.150339	-0.0827729	4	3	1	3	8.89057	8.67366	8.48512	8.83403	8.59904	8.45507	7.57825	7.24912	7.30363	8.85956	8.58268	8.53296	0.95251	13.0238	8.53241e-05	76.586	0.961422	13.9677	0.000101122	75.018	0.812359	6.38112	0.000292759	67.646	0.939537	11.9306	8.5558e-05	80.411	63.2	74.732	0.027189
TGVEG_238130;TGME49_238130;TGGT1_238130	HXXEE motif protein;hypothetical protein	N/A	7	___1	S	67;67;67	11		0.287375	-0.129503	-0.265672	0.0066663	NaN	NaN	2	1	NaN	NaN	8.44855	8.25259	8.00864	8.14934	7.92122	7.76066	NaN	NaN	NaN	NaN	NaN	NaN	0.999999	59.9327	2.38404e-12	145.43	0.999997	55.8531	2.28165e-11	142.35	NaN	NaN	NaN	NaN	NaN	NaN	NaN	NaN	124.67	145.43	-0.5534
TGVEG_248700;TGME49_248700;TGGT1_248700	alveolin domain containing intermediate filament IMC12	N/A	0	___1	S	200;200;200	3		0.287037	-0.152011	-0.243239	-0.433943	0.22115	0.345292	3	2	2	2	8.53396	8.33317	8.1024	8.33122	7.99515	8.06262	8.68782	8.42682	8.3427	8.37701	8.10677	8.04285	1	71.2439	2.76065e-05	86.578	1	75.8048	8.72963e-05	82.709	1	107.309	7.80901e-07	113.13	1	85.3318	7.86977e-07	115.26	90.905	92.236	-0.45145
TGVEG_311320;TGME49_311320;TGGT1_311320	hypothetical protein;snare region anchored in the vesicle membrane carboxy-terminal protein	N/A	0	___1	S	114;114;114	3		0.286677	-0.527681	-1.08398	NaN	0.0286137	-0.529373	1	NaN	1	1	7.06722	6.97108	6.36517	NaN	NaN	NaN	7.18887	6.87776	6.89769	6.84502	6.66346	6.37862	0.835019	7.04265	0.00830342	76.073	NaN	NaN	NaN	NaN	0.790306	5.77052	0.0337257	57.414	0.940603	11.9965	0.00875069	75.088	48.975	75.088	-0.086961
TGME49_206670;TGVEG_206670;TGGT1_206670	hypothetical protein;RNA recognition motif (A.K.A RRM, RBD, or RNP domain) protein	N/A	0	___1	S	1786;1787;1787	3		0.285903	0.159826	-0.164173	0.540204	0.103446	-0.195879	1	2	2	1	8.58111	8.3843	8.14267	8.64137	8.42279	8.23845	8.44011	8.19067	8.08052	8.45787	8.24942	8.03906	1	63.1805	0.00240122	63.181	1	83.5305	0.000295219	83.53	1	69.3521	0.0013344	69.352	1	82.0687	0.000402356	82.069	71.472	82.069	0.75965
TGVEG_243460;TGME49_243460;TGGT1_243460	hypothetical protein	N/A	0	___1	S	674;674;674	3		0.285283	-0.348538	0.020825	NaN	-0.717901	NaN	1	NaN	1	NaN	7.44431	7.25816	6.98661	NaN	NaN	NaN	6.89165	6.42042	6.71259	NaN	NaN	NaN	0.999519	33.1732	0.00249308	75.416	NaN	NaN	NaN	NaN	0.996935	25.1229	0.0864623	42.788	0.998243	27.5451	0.0408611	58.274	28.686	75.416	0.23482
TGVEG_295360;TGME49_295360;TGGT1_295360	hypothetical protein	N/A	0	___1	S	161;161;161	3		0.285276	-0.266296	-0.633669	-0.583766	0.418546	-0.114373	2	2	2	2	8.66122	8.52204	8.09927	8.6145	8.27314	8.35036	7.65497	7.33782	7.36946	8.55763	8.34044	8.15256	0.959661	13.7738	5.75309e-11	164.15	0.988311	19.273	6.98638e-13	168.67	0.994674	22.7327	2.61123e-07	140.03	0.995729	23.7564	5.20266e-10	157.23	114.33	157.23	-0.20324
TGGT1_311230;TGVEG_311230;TGME49_311230	hypothetical protein;putative transmembrane protein	N/A	1	___1	S	3724;3811;3811	3		0.285086	-0.196674	-0.405254	0.0119058	NaN	-0.140555	1	1	NaN	2	8.2463	8.08217	7.74419	8.09191	7.79734	7.78431	NaN	NaN	NaN	8.46244	8.24075	8.06423	0.987342	19.1875	0.0072874	54.898	0.999805	37.2383	0.000935702	71.08	NaN	NaN	NaN	NaN	0.999627	34.3049	0.000395746	79.652	54.799	71.08	-0.39766
TGGT1_247520	hypothetical protein	HMM: MKTETRQRSRGGGKRLSLCVVFALVSISSVSFVTAS, NN: MKTETRQRSRGGGKRLSLCVVFALVSISSVSFVTAS	1	___1	T	239	12		0.28481	0.147356	-0.201381	0.191298	0.452151	NaN	1	1	1	NaN	8.5314	8.32517	8.10894	8.69854	8.44588	8.34305	8.10755	7.87572	7.72417	NaN	NaN	NaN	0.842637	9.71523	7.30857e-11	107.01	0.612535	3.15403	2.98274e-07	80.664	0.833602	9.6047	3.02079e-11	117.83	0	0	NaN	NaN	111.59	107.01	-0.20145
TGGT1_209850;TGME49_209850;TGVEG_209850B	RNA recognition motif-containing protein	N/A	0	___1	S	1047;1039;224	3		0.284238	0.111581	0.397514	-0.0624564	-0.000315012	NaN	1	1	2	NaN	8.08425	7.80342	7.76203	8.09103	7.77329	7.80611	8.25573	7.95301	7.9564	NaN	NaN	NaN	1	67.3338	0.00787742	67.334	1	92.2389	0.00225249	92.239	1	72.2004	0.00652913	72.2	NaN	NaN	NaN	NaN	51.357	72.2	-2.1745
TGVEG_248420;TGME49_248420;TGGT1_248420	hypothetical protein;putative transporter	N/A	10	___1	S	54;54;54	3		0.282506	-0.624599	-1.29348	0.044287	NaN	0.00556648	1	1	NaN	1	7.33341	7.25749	6.5386	7.64757	7.36586	7.32632	NaN	NaN	NaN	7.66273	7.37221	7.35095	0.809086	6.30331	0.000131041	86.539	0.819361	6.56778	2.93021e-05	102.07	NaN	NaN	NaN	NaN	0.81321	6.38856	6.68251e-12	135.18	125.9	102.07	-0.64474
TGVEG_304760;TGGT1_304760;TGME49_304760	RNA recognition motif-containing protein	N/A	0	___1	S	191;191;191	14		0.281428	-0.122265	-0.253734	0.0092048	NaN	0.0161575	2	1	NaN	1	8.32348	8.14746	7.84624	8.17199	7.92399	7.81055	NaN	NaN	NaN	8.00634	7.77177	7.62684	0.999874	38.9882	4.68589e-06	88.176	0.99854	28.3497	1.87998e-05	78.708	NaN	NaN	NaN	NaN	0.999985	48.2911	3.38256e-06	92.932	87.118	92.932	-0.19745
TGGT1_205250	rhoptry protein ROP18	HMM: MFSVQRPPLTRTVVRMGLATLLPKTACLAGLNVALVFLLFQVQDGTGI, NN: MFSVQRPPLTRTVVRMGLATLLPKTACLAGLNVALVFLLFQVQDGTGI	0	___1	S	187	3		0.280804	-0.170785	-0.354863	0.0132933	NaN	0.0915896	2	2	NaN	1	8.30421	8.09562	7.88559	8.24633	7.86029	8.01636	NaN	NaN	NaN	7.88581	7.64921	7.50911	1	92.0388	0.00245571	92.039	1	73.8909	0.000180644	101.45	NaN	NaN	NaN	NaN	1	89.5068	0.000428206	89.507	67.911	89.507	-0.040646
TGVEG_268770;TGME49_268770;TGGT1_268770	dual specificity phosphatase, catalytic domain-containing protein	HMM: MSRTSAGLVPAGGPSSPAFSFFAHFSPLSGH, NN: MSRTSAGLVPAGGPSSPAFSF	0	___1	S	699;699;699	3		0.280543	-0.192336	0.0724201	-0.694849	0.0454216	0.354834	1	2	3	1	7.61473	7.38645	7.22626	7.50481	7.14041	7.25907	7.72741	7.42734	7.42542	7.55816	7.36734	7.10911	0.999996	53.7419	1.94771e-06	138.63	0.999968	44.9576	0.000417885	110.08	0.999944	42.5066	0.000132932	108.35	0.999994	52.1568	3.57134e-06	132.17	96.278	138.63	0.015365
TGGT1_313370	hypothetical protein	N/A	0	___1	S	464	1		0.28017	0.193402	-0.0155573	NaN	0.402362	NaN	1	NaN	2	NaN	7.5105	7.2382	7.17872	NaN	NaN	NaN	7.84275	7.60817	7.46322	NaN	NaN	NaN	0.998414	28.1434	3.99635e-08	82.998	NaN	NaN	NaN	NaN	0.99543	24.3059	1.6094e-05	69.149	NaN	NaN	NaN	NaN	78.575	82.998	0.46906
TGGT1_308810A	rhoptry neck protein RON9	N/A	0	___1	S	239	13		0.279499	-0.178785	-0.372446	0.0148757	NaN	-0.131414	1	1	NaN	1	7.87988	7.73289	7.33798	7.70757	7.37774	7.43355	NaN	NaN	NaN	7.61673	7.40298	7.20634	0.826786	8.83716	4.98888e-10	130.19	0.843697	7.74507	4.51832e-07	103.29	NaN	NaN	NaN	NaN	0.842933	9.57029	2.5122e-06	94.259	113.27	103.29	1.0645
TGGT1_205320;TGVEG_205320;TGME49_205320	hypothetical protein;putative serine-rich adhesin for platelets family protein	N/A	0	___1	S	218;218;218	12		0.277974	-0.0752387	-0.157214	0.00673625	NaN	0.460923	3	2	NaN	1	8.77884	8.54311	8.40092	8.75215	8.41835	8.48159	NaN	NaN	NaN	8.74236	8.43734	8.44528	0.800424	6.03214	1.63832e-11	131.67	0.5	0	3.79486e-06	89.663	NaN	NaN	NaN	NaN	0.5	0	3.40272e-06	91.276	120.01	72.568	0.90219
TGVEG_216000;TGME49_216000;TGGT1_216000	alveolin domain containing intermediate filament IMC3	N/A	0	___1	S	338;338;338	14		0.277262	-0.107642	-0.379788	-0.0431706	0.100034	-0.155474	2	1	1	2	9.20178	9.01309	8.74881	8.97935	8.73319	8.6155	8.57273	8.28192	8.26122	9.14233	8.89977	8.77372	0.963893	14.6474	2.84061e-19	124.55	0.986705	19.6076	2.55817e-18	117.36	0.882728	9.53369	2.14084e-08	76.899	0.995539	23.5572	7.38828e-30	162.89	152.98	151.67	0.25339
TGGT1_230940;TGME49_230940;TGVEG_230940	hypothetical protein	N/A	0	___2	T	429;429;429	14		0.277006	0.223719	0.595395	0.436543	-0.36078	-0.392131	2	2	2	1	8.7739	8.58322	8.32457	8.21059	8.00243	7.79129	8.48643	8.14529	8.22212	8.57041	8.35407	8.16406	0.990137	20.4594	1.42058e-13	138.61	0.999207	33.6507	2.11892e-13	135.08	0.987102	19.0995	1.4087e-09	115.54	0.963822	17.3511	2.12769e-09	110.47	138.61	135.08	0.58639
TGGT1_230940;TGME49_230940;TGVEG_230940	hypothetical protein	N/A	0	___2	T	433;433;433	18		0.277006	0.223719	0.595395	0.436543	-0.36078	-0.392131	1	1	2	1	8.99087	8.81601	8.51128	8.43185	8.21309	8.02922	8.66171	8.31865	8.399	8.84448	8.62401	8.44445	0.999742	35.9464	1.10584e-13	138.61	0.999803	39.2449	2.11892e-13	135.08	0.996689	25.5131	2.17221e-19	152.88	0.996777	22.8247	2.21976e-14	141.78	146.11	135.08	0.58639
TGVEG_225160;TGGT1_225160	hypothetical protein;putative transmembrane protein	HMM: MDAQRSSRFQQVKASIIQLVYWCLLNATMVLPI, NN: MDAQRSSRFQQVKASIIQLVYWCLLNATMVLPIFCV	2	___2	S	69;69	4		0.27665	-0.756148	-1.58419	0.0718927	NaN	NaN	1	1	NaN	NaN	8.64977	8.56547	7.89638	8.98505	8.69314	8.67471	NaN	NaN	NaN	NaN	NaN	NaN	0.987896	19.0204	1.46986e-05	82.726	0.959879	13.7095	8.61956e-08	82.126	NaN	NaN	NaN	NaN	NaN	NaN	NaN	NaN	75.309	82.726	-0.26279
TGVEG_225160;TGGT1_225160	hypothetical protein;putative transmembrane protein	HMM: MDAQRSSRFQQVKASIIQLVYWCLLNATMVLPI, NN: MDAQRSSRFQQVKASIIQLVYWCLLNATMVLPIFCV	2	___2	S	71;71	6		0.27665	-0.756148	-1.58419	0.0718927	NaN	NaN	1	2	NaN	NaN	8.64977	8.56547	7.89638	8.95206	8.64144	8.6604	NaN	NaN	NaN	NaN	NaN	NaN	0.978033	16.4319	1.46986e-05	82.726	0.996033	24.2036	3.25212e-05	76.415	NaN	NaN	NaN	NaN	NaN	NaN	NaN	NaN	75.309	53.264	0.95454
TGVEG_243960;TGME49_243960;TGGT1_243960	nuclear transport factor 2 (ntf2) domain-containing protein	N/A	0	___1	S	343;343;343	9		0.275741	-0.0305737	-0.0246995	0.0366232	-0.103645	-0.0164468	3	1	1	2	9.19296	8.98924	8.7663	8.77401	8.52691	8.41138	8.45466	8.13539	8.17114	9.02694	8.80928	8.62262	0.99707	25.1363	1.38522e-06	120.84	0.983787	16.821	1.39077e-05	102.52	0.966349	14.7333	3.7449e-06	112.42	0.95931	13.7272	8.11491e-08	127.71	111.85	57.288	1.4003
TGVEG_244280;TGGT1_244280	hypothetical protein;putative transmembrane protein	HMM: MEICQLPRVRHLRMMVAVALGALLFLSICGE, NN: MEICQLPRVRHLRMMVAVALGALLFLSICGE	1	___1	T	120;120	6		0.275665	0.0479733	0.174121	-0.0307653	0.000564309	0.173814	2	3	2	3	9.48605	9.23256	9.13162	9.03711	8.7428	8.72924	9.18261	8.8335	8.92489	9.1284	8.85146	8.80187	1	146.806	2.93738e-22	189.87	1	175.394	2.43384e-22	193.27	1	168.083	4.73929e-23	168.08	1	82.6092	5.69568e-27	205.78	184.94	82.609	0.41012
TGVEG_226320;TGME49_226320;TGGT1_226320	hypothetical protein	N/A	0	___1	S	678;678;678	3		0.275646	0.152174	-0.0151135	0.319462	NaN	-0.0550328	2	2	NaN	4	7.93464	7.70476	7.54849	7.89234	7.67688	7.48464	NaN	NaN	NaN	8.40076	8.17111	8.01427	0.999998	56.9557	0.000242404	80.632	0.999999	59.7971	0.00430654	73.386	NaN	NaN	NaN	NaN	1	79.4686	0.000507632	79.469	63.42	79.469	-0.50741
TGVEG_244280;TGGT1_244280;TGME49_244280	hypothetical protein;putative transmembrane protein	HMM: MEICQLPRVRHLRMMVAVALGALLFLSICGE, NN: MEICQLPRVRHLRMMVAVALGALLFLSICGE	1	___3	S	100;100;100	20		0.275045	-0.0769216	-0.119316	0.117761	-0.22921	-0.293989	1	1	1	1	8.71858	8.52312	8.27779	8.6017	8.35034	8.24457	8.54083	8.18458	8.28879	8.33915	8.11544	7.944	0.715337	4.06431	1.51574e-09	78.906	0.665908	0	2.94045e-05	50.891	0.672288	3.75964	3.02786e-07	75.343	0.736041	0	3.39359e-05	48.798	72.837	48.798	0.041452
TGVEG_244280;TGGT1_244280;TGME49_244280	hypothetical protein;putative transmembrane protein	HMM: MEICQLPRVRHLRMMVAVALGALLFLSICGE, NN: MEICQLPRVRHLRMMVAVALGALLFLSICGE	1	___3	S	102;102;102	22		0.275045	-0.0769216	-0.119316	0.117761	-0.22921	-0.293989	1	1	1	1	8.53228	8.33995	8.0859	8.6017	8.35034	8.24457	8.5951	8.23449	8.34645	8.33915	8.11544	7.944	0.712774	0.698914	1.7464e-05	56.407	0.665908	0	2.94045e-05	50.891	0.646169	0	3.53421e-09	75.343	0.736041	0	3.39359e-05	48.798	71.788	48.798	0.041452
TGVEG_244280;TGGT1_244280;TGME49_244280	hypothetical protein;putative transmembrane protein	HMM: MEICQLPRVRHLRMMVAVALGALLFLSICGE, NN: MEICQLPRVRHLRMMVAVALGALLFLSICGE	1	___3	S	105;105;105	25		0.275045	-0.0769216	-0.119316	0.117761	-0.22921	-0.293989	1	2	1	1	8.86071	8.68327	8.38627	9.01565	8.76687	8.65525	8.54083	8.18458	8.28879	8.33915	8.11544	7.944	0.804395	2.42045	2.57488e-14	89.66	0.871561	8.72904	1.34165e-10	94.92	0.685288	0.769487	1.44686e-05	57.932	0.736041	0	3.39359e-05	48.798	91.076	75.613	-0.89474
TGVEG_244280;TGGT1_244280;TGME49_244280	hypothetical protein;putative transmembrane protein	HMM: MEICQLPRVRHLRMMVAVALGALLFLSICGE, NN: MEICQLPRVRHLRMMVAVALGALLFLSICGE	1	___3	S	106;106;106	26		0.275045	-0.0769216	-0.119316	0.117761	-0.22921	-0.293989	1	1	1	1	9.0425	8.88542	8.52469	8.92233	8.65069	8.58977	8.5951	8.23449	8.34645	8.81177	8.59692	8.40312	0.804395	2.42045	9.84179e-10	80.07	0.964759	14.8514	2.13954e-09	75.613	0.685288	0.769487	3.53421e-09	69.625	0.745191	4.78063	3.37492e-09	68.58	76.3	75.613	-0.89474
TGGT1_286450;TGME49_286450;TGVEG_286450	dense granule protein GRA5	HMM: MASVKRVVVAVMIVNVLALIFVGVAGS, NN: MASVKRVVVAVMIVNVLALIFVGVAGS	2	___1	S	105;105;105	6		0.274815	-0.15801	0.257089	-0.42606	-0.305059	0.169226	2	1	2	1	9.2039	8.98686	8.79867	8.82502	8.47709	8.56632	9.02849	8.66613	8.78122	9.23216	8.97243	8.88549	0.99789	26.7958	1.69107e-46	207.24	0.99877	29.0961	5.22335e-59	232.69	0.998935	29.7224	1.29876e-47	225.56	0.983368	17.7178	4.43864e-59	234.9	234.9	219.18	-0.047495
TGME49_213392;TGVEG_213392;TGGT1_213392	surface antigen repeat-containing protein	N/A	0	___1	S	449;449;449	3		0.274012	0.157507	0.331752	-0.0167387	NaN	0.156956	2	2	NaN	2	8.19678	7.89447	7.89702	8.10226	7.85875	7.73489	NaN	NaN	NaN	8.21762	7.92674	7.90617	0.99774	26.4484	5.94633e-09	121.48	0.998906	29.6048	2.67833e-08	107.56	NaN	NaN	NaN	NaN	0.999816	37.3571	3.41339e-06	92.565	105.42	92.565	0.17156
TGVEG_295710;TGGT1_295710;TGME49_295710	HECT-domain (ubiquitin-transferase) domain-containing protein	N/A	0	___1	S	6478;6478;6478	2		0.273962	0.100424	0.299959	-0.154666	0.155979	-0.0672837	2	2	1	1	8.52149	8.27545	8.15749	8.42542	8.15002	8.09715	7.89698	7.56149	7.62788	6.9995	6.78308	6.59327	0.999966	44.6701	0.000417272	76.378	0.998429	28.0309	0.025706	42.044	0.999805	37.1041	0.0278955	58.164	1	86.6339	2.92636e-06	115.34	102.25	115.34	-0.03967
TGVEG_249900;TGME49_249900;TGGT1_249900	adenine nucleotide translocator, putative;putative adenine nucleotide translocator	N/A	4	___1	S	7;7;7	6		0.272731	1.8811	3.97247	-0.210263	NaN	0.28917	1	1	NaN	1	9.06036	7.41504	9.05042	7.55451	7.14245	7.34185	NaN	NaN	NaN	7.61366	7.3043	7.32081	0.987632	19.0228	0.00175859	77.746	0.996439	24.4683	0.000106806	79.804	NaN	NaN	NaN	NaN	0.992226	21.0598	0.000347443	66.674	44.205	79.804	-0.16226
TGGT1_247450;TGVEG_247450;TGME49_247450	hypothetical protein	N/A	0	___1	S	1051;1051;1051	5		0.272038	-0.274358	-0.580204	0.0314892	NaN	NaN	1	1	NaN	NaN	7.53157	7.35453	7.05629	7.68888	7.36284	7.4115	NaN	NaN	NaN	NaN	NaN	NaN	1	40.3775	0.0467561	40.377	1	53.2374	0.0131973	53.237	NaN	NaN	NaN	NaN	NaN	NaN	NaN	NaN	30.218	53.237	0.19938
TGME49_255160	hypothetical protein	N/A	0	___1	S	55	6		0.270999	0.299694	-0.0357525	0.635141	NaN	0.78949	1	1	NaN	1	8.15579	7.97138	7.69486	7.86017	7.59499	7.52006	NaN	NaN	NaN	7.82646	7.49379	7.55493	0.999455	33.7596	0.000114572	64.705	0.975336	16.0083	0.00060002	99.413	NaN	NaN	NaN	NaN	0.984608	21.3145	0.00548468	47.726	70.321	64.705	-0.80634
TGME49_271460;TGGT1_271460;TGVEG_271460	protein c14orf29, putative;putative protein c14orf29	N/A	0	___1	S	538;538;538	3		0.270788	-0.181483	0.0218176	-0.384785	NaN	NaN	2	2	NaN	NaN	8.40907	8.16566	8.04155	8.28203	7.96723	7.99434	NaN	NaN	NaN	NaN	NaN	NaN	0.994179	22.7465	0.00345309	73.881	0.952889	13.893	0.00542107	65.179	NaN	NaN	NaN	NaN	NaN	NaN	NaN	NaN	42.666	73.881	0.35032
TGVEG_295000;TGME49_295000;TGGT1_295000	hypothetical protein;Sec1 family protein	N/A	0	___1	S	8;8;8	8		0.270692	-0.180949	-0.383726	NaN	0.0218289	0.106027	1	NaN	1	1	7.21299	6.98622	6.82234	NaN	NaN	NaN	6.78365	6.45758	6.50629	7.32954	7.06599	6.98749	0.603893	1.83479	0.000421958	104.81	NaN	NaN	NaN	NaN	0.821041	6.63037	0.01747	54.343	0.837765	7.13077	0.0362827	83.204	86.181	83.204	0.25953
TGVEG_251840;TGME49_251840;TGGT1_251840	hypothetical protein	N/A	0	___2	S	457;457;457	7		0.270538	0.116684	NaN	-0.014155	0.247523	0.0479598	NaN	1	1	1	NaN	NaN	NaN	8.07203	7.8336	7.69785	7.54158	7.24217	7.23892	8.19061	7.94034	7.83209	NaN	NaN	NaN	NaN	0.894374	10.173	1.51632e-06	85.191	0.698529	4.41172	0.000198904	76.294	0.718035	5.35103	9.34523e-06	71.117	77.164	85.191	-0.36909
TGGT1_203310;TGME49_203310;TGVEG_203310	dense granule protein GRA7	HMM: MARHAIFFALCVLGLVAAALPQFATAA, NN: MARHAIFFALCVLGLVAAALPQFATAA;HMM: MARHAIFSALCVLGLVAAALPQFATAA, NN: MARHAIFSALCVLGLVAAALPQFATAA	2	___1	T	70;70;70	7		0.268523	0.459078	0.977926	-0.0597695	NaN	0.689355	1	1	1	1	8.59977	8.28326	8.3137	8.49812	8.21625	8.17705	7.84692	7.72551	7.23409	8.05862	7.75781	7.75735	0.992387	21.1642	8.84997e-16	201.65	0.727025	4.30973	5.09307e-06	102.26	0.671186	0	0.00249397	57.798	0.973157	15.6525	0.000937773	114.33	165.85	201.65	-0.35585
TGVEG_224850;TGGT1_224850	putative polyadenylate binding protein	N/A	0	___1	S	337;337	13		0.26841	0.115425	0.245936	-0.0150856	NaN	0.10786	6	5	NaN	5	9.72796	9.50919	9.32535	9.59707	9.35376	9.22948	NaN	NaN	NaN	9.40973	9.18159	9.02107	1	143.782	3.07539e-51	224.06	1	143.268	6.62691e-110	288.37	NaN	NaN	NaN	NaN	1	123.474	2.02626e-50	207.12	272.41	166.97	-0.52047
TGVEG_250770;TGME49_250770;TGGT1_250770	eukaryotic initiation factor-4A, putative;putative eukaryotic initiation factor-4A	N/A	0	___1	T	145;145;145	8		0.267684	0.042412	0.115477	-0.0718627	0.0836215	-0.102416	2	2	2	2	8.53246	8.31169	8.13293	8.26131	7.92925	7.98924	8.51452	8.19426	8.2319	8.51002	8.33538	8.03003	1	66.7766	9.90501e-05	66.777	1	44.788	0.00368983	44.788	1	60.3343	0.000103677	65.808	1	72.359	7.23884e-05	72.359	53.779	72.359	-0.18223
TGVEG_211710;TGME49_211710;TGGT1_211710	TB2/DP1, HVA22 family protein	HMM: MISLLGNFLGSLLVLGVSFVYPA, NN: MISLLGNFLGSLLVLGVSFVYPA	3	___1	S	155;155;155	3		0.266636	0.11776	-0.0975389	0.0174287	0.43339	-0.0804168	5	4	2	3	9.06558	8.87777	8.61098	8.71586	8.46975	8.35195	8.27985	8.02971	7.92118	8.83429	8.58336	8.47661	0.999934	41.7755	4.95394e-20	171.79	0.998915	29.8066	1.31225e-08	134.97	0.924409	10.8815	0.000121335	72.359	0.99863	28.7084	2.46e-08	125.5	147.3	171.79	0.88463
TGVEG_256900;TGME49_256900;TGGT1_256900	DEAD/DEAH box helicase domain-containing protein	N/A	0	___1	S	274;274;274	10		0.266034	0.28975	-0.040952	0.620452	NaN	0.0453159	1	1	NaN	1	7.4658	7.271	7.02383	6.73444	6.4996	6.35528	NaN	NaN	NaN	7.21471	6.98467	6.8288	0.52294	0.398803	4.36145e-12	156.57	0.795525	5.94407	0.00137188	91.932	NaN	NaN	NaN	NaN	0.750132	4.77605	9.58395e-09	137.61	96.022	91.932	0.026783
TGVEG_279380;TGME49_279380;TGGT1_279380	hypothetical protein;putative hydrolase family or acyltransferase family	N/A	0	___1	S	221;221;221	3		0.266031	-0.961017	-2.05787	0.13584	NaN	-0.206408	1	1	NaN	1	7.36678	7.31561	6.41261	7.13335	6.83516	6.82946	NaN	NaN	NaN	7.62953	7.38911	7.25804	0.999863	38.6279	0.0093781	120.87	0.997461	25.943	0.0132578	97.635	NaN	NaN	NaN	NaN	0.999641	34.4452	0.00469793	107.69	31.84	120.87	-0.17259
TGGT1_246090	hypothetical protein	N/A	0	___1	S	215	6		0.265024	0.207174	-0.0302287	0.444576	NaN	NaN	1	1	NaN	NaN	7.51194	7.26019	7.15531	7.36167	7.16215	6.9279	NaN	NaN	NaN	NaN	NaN	NaN	0.962983	15.2156	0.00160072	80.623	0.867539	10.4617	0.0586117	65.234	NaN	NaN	NaN	NaN	NaN	NaN	NaN	NaN	46.733	80.623	-0.31262
TGME49_310010;TGGT1_310010;TGVEG_310010A	rhoptry neck protein RON1	HMM: MARSSRAAPSGAFAHGVAKASFTWISGMKTPFGCVFFFCLIALWGFSAAL, NN: MARSSRAAPSGAFAHGVAKASFTWISGMKTPFGCVFFFCLIALWGFSAAL	1	___1	S	722;722;722	11		0.264229	-0.149134	0.0223009	-0.320569	NaN	-0.174053	2	2	NaN	2	9.38317	9.20077	8.9184	8.39893	8.11321	8.08203	NaN	NaN	NaN	8.98134	8.76486	8.57521	0.835158	7.04699	8.64168e-26	184.38	0.5	0	8.7483e-06	78.708	NaN	NaN	NaN	NaN	0.931607	11.3422	1.14048e-82	275.21	194.46	275.21	-0.42534
TGVEG_205130;TGGT1_205130;TGME49_205130	hypothetical protein;putative glyoxalase	N/A	0	___1	S	4395;4389;4399	2		0.264039	0.0901836	0.339409	-0.0327751	-0.0360826	0.193364	4	3	3	3	8.61471	8.36197	8.25931	8.24856	7.96327	7.93122	8.14476	7.84657	7.8409	8.46193	8.17222	8.14931	1	94.5998	1.19615e-06	109.79	1	85.9871	7.3307e-06	101.01	1	72.0198	1.61943e-05	91.317	1	93.6107	1.19615e-06	109.79	100.31	109.79	0.083079
TGGT1_220900;TGVEG_220900;TGME49_220900	hypothetical protein	N/A	0	___1	S	208;208;208	3		0.263177	-0.0842022	-0.0430531	-0.303741	0.0941878	-0.233936	4	2	2	4	9.29041	9.12424	8.79276	9.17441	8.87472	8.872	8.253	7.94981	7.95413	9.482	9.27579	9.05949	0.969657	15.0456	0.00614462	89.698	0.704502	3.77327	0.0285585	75.696	0.992387	21.1515	0.00406041	60.157	0.991025	20.4307	0.00542986	96.111	96.111	60.157	-0.56346
TGVEG_290310;TGGT1_290310	hypothetical protein	HMM: MAAVAASVRLRSASLAEGVTSAA, NN: MAAVAASVRLRSASLAE	0	___1	S	1731;1732	3		0.262286	0.117131	0.252825	-0.0185618	NaN	0.247257	1	1	NaN	1	7.3543	7.09346	7.00898	6.80955	6.63631	6.32666	NaN	NaN	NaN	7.19654	6.95153	6.83117	0.99986	39.9997	4.01647e-05	94.09	0.987211	20.1649	0.00992127	50.102	NaN	NaN	NaN	NaN	0.976158	16.3555	0.00446875	59.198	67.978	94.09	-0.19062
TGVEG_216000;TGME49_216000;TGGT1_216000	alveolin domain containing intermediate filament IMC3	N/A	0	___2	S	332;332;332	8		0.261795	-0.0532009	-0.17166	-0.0710673	0.0831247	0.00248712	2	1	1	1	9.2704	9.09093	8.79999	9.04829	8.81178	8.67149	8.21558	7.91002	7.91903	8.98857	8.77428	8.57905	0.949045	12.8095	3.9261e-29	149	0.990064	21.5592	2.15963e-18	118.62	0.557467	1.03628	3.86706e-08	67.829	0.991704	20.7822	6.45722e-30	163.29	156.42	151.67	0.25339
TGVEG_289570;TGME49_289570;TGGT1_289570	phosphatidylinositol transfer protein	N/A	4	___1	S	201;201;201	7		0.261455	0.279676	0.604752	-0.0453993	NaN	0.37519	1	1	NaN	1	7.66265	7.36048	7.36277	7.52012	7.223	7.21514	NaN	NaN	NaN	7.59648	7.34361	7.24127	0.942232	12.3104	5.2823e-12	141.23	0.73094	4.95918	5.10562e-05	81.01	NaN	NaN	NaN	NaN	0.760077	5.02698	1.35801e-11	134.08	116.04	141.23	0.23816
TGVEG_214880;TGGT1_214880;TGME49_214880	hypothetical protein	N/A	0	___1	T	717;717;717	9		0.26122	0.0928355	0.200843	-0.0151718	NaN	0.00523156	2	2	NaN	2	8.47923	8.27038	8.06104	8.31046	8.028	7.99002	NaN	NaN	NaN	8.2611	8.04646	7.85208	0.992132	22.2485	5.73725e-10	125.23	0.992132	22.2485	5.73725e-10	125.23	NaN	NaN	NaN	NaN	0.993285	22.7178	4.35431e-12	134.29	122.91	134.29	0.38939
TGVEG_209450;TGME49_209450;TGGT1_209450	TLD protein	N/A	0	___1	S	344;344;344	5		0.260757	0.0928485	-0.0153747	0.201072	NaN	NaN	1	1	NaN	NaN	8.06138	7.85435	7.64022	7.92355	7.66725	7.57265	NaN	NaN	NaN	NaN	NaN	NaN	0.999911	41.9804	4.28835e-09	83.917	0.999854	38.7734	1.33898e-05	74.45	NaN	NaN	NaN	NaN	NaN	NaN	NaN	NaN	80.206	83.917	-0.8342
TGME49_236110;TGVEG_236110;TGGT1_236110	autophagy-related protein 3 atg3, putative;putative autophagy-related protein 3 atg3	N/A	0	___1	S	56;57;57	3		0.260311	-0.362408	0.226527	-1.37246	0.0587142	NaN	1	1	4	NaN	8.07737	7.84767	7.6909	8.01536	7.47966	7.86585	7.97868	7.68362	7.67159	NaN	NaN	NaN	0.999993	51.7093	5.15786e-06	118.32	0.99999	49.917	3.98331e-07	104.88	0.99992	40.9581	2.04826e-11	127.53	NaN	NaN	NaN	NaN	116.76	118.32	-0.11177
TGVEG_294710;TGME49_294710;TGGT1_294710	RNA recognition motif-containing protein	N/A	0	___1	S	759;759;759	2		0.25968	0.0774933	0.289154	0.0148405	-0.0715147	0.184316	3	3	4	3	8.77695	8.53156	8.41209	8.64747	8.36834	8.32336	8.48187	8.168	8.19332	8.82783	8.5751	8.47245	0.997117	25.3889	0.00798288	83.438	0.999887	39.4853	0.00774276	99.53	0.99958	33.7617	0.0012986	126.39	0.999929	41.4757	0.00653381	104.05	71.324	98.523	-0.015089
TGVEG_301130;TGME49_301130;TGGT1_301130	hypothetical protein;putative transmembrane protein	HMM: MPCCATCCLLLSGFAIVFLLVFGA, NN: MPCCATCCLLLSGFAIVFLLVFGALMAN	2	___1	S	121;121;121	5		0.259526	-0.113389	0.18541	-0.167652	-0.357925	0.0887677	1	1	1	1	8.06807	7.85654	7.65422	7.72343	7.449	7.39408	8.01414	7.5706	7.82023	8.44959	8.23842	8.03511	0.731925	4.40646	0.000609224	91.245	0.735066	4.51864	0.00301642	73.082	0.897913	9.4398	0.000893417	68.42	0.852816	7.59731	0.000791878	82.437	81.141	68.42	0.14935
TGGT1_234360;TGVEG_234360;TGME49_234360	DNA topoisomerase I, putative;putative DNA topoisomerase I	N/A	0	___1	S	176;176;176	6		0.25938	0.0882915	-0.0151918	0.191775	NaN	-0.172987	2	3	NaN	3	8.46945	8.25854	8.05454	8.40557	8.13609	8.07048	NaN	NaN	NaN	8.49004	8.21966	8.15603	0.989408	19.7041	0.000315866	100.02	0.906454	9.86318	0.000459202	95.417	NaN	NaN	NaN	NaN	0.930773	11.2857	0.00083288	81.565	75.933	94.402	0.19477
TGVEG_205220;TGME49_205220;TGGT1_205220	putative U5 snRNP-associated subunit;U5 snRNP-associated subunit, putative	N/A	0	___1	T	1047;1047;1047	4		0.256945	0.258645	-0.0475047	0.564794	NaN	-0.418111	1	1	NaN	1	7.96504	7.72056	7.59897	7.81137	7.59229	7.40926	NaN	NaN	NaN	8.00152	7.72394	7.67566	1	82.5896	0.000138515	82.59	1	82.3489	0.000149476	82.349	NaN	NaN	NaN	NaN	1	84.5076	5.11682e-05	84.508	64.304	84.508	-0.37208
TGVEG_261570;TGME49_261570;TGGT1_261570	ribosomal protein RPL7A	N/A	0	___1	S	130;130;130	9		0.256029	-0.0289247	0.00544035	-0.0632898	NaN	-0.1028	2	1	NaN	2	8.27277	8.06198	7.85771	7.85488	7.5975	7.50534	NaN	NaN	NaN	8.29763	8.05599	7.92778	1	95.4997	6.612e-09	123.06	1	145.044	3.06429e-13	145.04	NaN	NaN	NaN	NaN	1	144.947	3.46506e-13	144.95	114.97	144.95	0.43942
TGVEG_272030;TGME49_272030;TGGT1_272030B	kelch repeat-containing protein	N/A	0	___1	S	768;768;283	9		0.255018	0.0714165	-0.0137827	NaN	0.156616	-0.0764022	1	NaN	1	1	8.08934	7.88526	7.66327	NaN	NaN	NaN	7.74789	7.46504	7.42786	8.344	8.04825	8.03763	0.99925	31.2456	6.41933e-18	147.11	NaN	NaN	NaN	NaN	0.951032	12.8828	1.20612e-05	69.765	0.99684	24.9894	1.12136e-06	94.259	134.44	147.11	0.17177
TGVEG_308870;TGME49_308870;TGGT1_308870	hypothetical protein	N/A	0	___2	S	159;159;159	9		0.254669	0.0923369	NaN	-0.0179774	0.202651	0.162428	NaN	1	1	1	NaN	NaN	NaN	7.74184	7.43382	7.4477	7.83955	7.51537	7.56049	7.77596	7.48317	7.46653	NaN	NaN	NaN	NaN	0.587863	1.53183	0.00300099	68.168	0.500268	0	0.0154769	48.053	0.540278	0	0.00235997	56.017	50.156	68.168	-1.056
TGVEG_224210;TGGT1_224210;TGME49_224210	hypothetical protein;putative pseudouridylate synthase 1	N/A	0;3	___1	S	1023;1023;1204	11		0.254171	0.105876	-0.159722	0.36495	0.1124	NaN	2	1	1	NaN	8.27951	8.13213	7.73855	7.93919	7.68556	7.58495	7.42957	7.10806	7.14811	NaN	NaN	NaN	0.974037	15.7585	9.73655e-12	132.67	0.906865	9.8851	2.88292e-08	119.54	0.982085	17.3912	9.74613e-08	105.46	NaN	NaN	NaN	NaN	111.72	105.46	-0.23707
TGVEG_235930;TGME49_235930;TGGT1_235930	domain K- type RNA binding proteins family protein	N/A	0	___2	S	513;513;513	1		0.251958	0.0408158	-0.0518095	0.0241762	0.150081	-0.11335	2	2	2	2	9.07276	8.84778	8.67948	9.09008	8.81343	8.76324	9.06989	8.74427	8.7921	8.94042	8.69593	8.57437	1	71.0342	0.00436953	111.61	1	65.4951	0.00680204	97.965	1	65.5735	0.00678426	98.044	1	95.4885	0.0018629	133.13	88.785	133.13	-0.25169
TGVEG_235930;TGME49_235930;TGGT1_235930	domain K- type RNA binding proteins family protein	N/A	0	___2	S	511;511;511	1		0.251958	0.0408158	-0.0518095	0.0241762	0.150081	-0.11335	1	1	3	1	8.65135	8.42648	8.25789	8.72434	8.45868	8.3848	8.78444	8.45602	8.50918	8.47355	8.23431	8.10044	0.999857	40.5286	0.0125348	51.286	0.999894	41.8182	0.0115855	52.576	0.999861	39.7729	0.0128202	55.188	0.99989	41.8182	0.0115855	52.576	45.993	52.576	0.38703
TGGT1_226220;TGME49_226220	alveolin domain containing intermediate filament IMC9	N/A	0	___1	S	734;704	20		0.251488	0.0305158	-0.00642085	0.0674525	NaN	-0.0361706	1	1	NaN	1	7.75429	7.5061	7.3931	7.04933	6.80438	6.68391	NaN	NaN	NaN	7.68034	7.42428	7.32913	0.995738	23.7069	2.05464e-20	158.1	0.978805	16.7157	0.00158704	64.002	NaN	NaN	NaN	NaN	0.996867	25.0712	1.14118e-09	104.05	150.69	104.05	-0.16265
TGGT1_316650;TGVEG_316650;TGME49_316650	hypothetical protein	N/A	0	___1	S	1107;1144;1144	8		0.251327	0.264847	0.585634	-0.0559391	NaN	0.336369	1	1	NaN	1	7.71841	7.39592	7.43783	7.63816	7.26529	7.39876	NaN	NaN	NaN	7.51143	7.22549	7.19476	0.998389	27.9216	3.45688e-06	146.79	0.971934	15.4018	0.00134096	75.378	NaN	NaN	NaN	NaN	0.997968	26.9111	0.000287783	117.7	103.81	146.79	0.22017
TGVEG_219170;TGME49_219170;TGGT1_219170	hypothetical protein	N/A	0	___1	S	138;138;138	6		0.250137	0.113843	-0.0247258	0.252411	NaN	0.014058	3	3	NaN	3	8.56253	8.36293	8.12892	8.41785	8.15842	8.07081	NaN	NaN	NaN	8.51374	8.26687	8.15085	1	82.7333	1.11192e-17	146.6	1	87.2237	5.02248e-18	157.3	NaN	NaN	NaN	NaN	1	83.5269	1.14612e-07	124.51	136.91	157.3	0.32325
TGVEG_214970;TGME49_214970;TGGT1_214970	DNA replication licensing factor, putative;putative DNA replication licensing factor	N/A	0	___1	S	36;36;36	5		0.249851	0.0527708	0.199516	-0.0593184	0.0181146	-0.0263819	3	3	5	5	8.94899	8.68569	8.60664	8.61581	8.36457	8.25854	8.44612	8.12843	8.16113	8.71814	8.49105	8.32795	1	111.645	5.86688e-26	200.6	1	202.601	3.73371e-34	202.6	1	78.7803	1.56163e-25	184.32	1	223.652	7.14818e-45	223.65	210.48	223.65	0.11451
TGME49_221180;TGVEG_221180;TGGT1_221180	hypothetical protein;putative transmembrane protein	HMM: MAGSIHRASGVCRCIFFFLVASLAAPREGCAV, NN: MAGSIHRASGVCRCIFFFLVASLAAPREGCAV	5	___1	S	765;788;788	11		0.249394	0.147326	-0.279935	0.394329	0.327584	-0.642573	1	1	2	1	8.28459	8.08906	7.84391	8.36579	8.16116	7.94063	7.82722	7.56808	7.47982	7.91368	7.63399	7.5902	0.985217	19.2617	0.000271715	66.809	0.981356	18.098	1.1073e-05	87.429	0.758283	6.16028	0.00263185	55.755	0.965009	17.4223	0.000190751	72.433	51.136	66.809	0.036958
TGVEG_211040;TGME49_211040;TGGT1_211040	Sec61beta family protein	N/A	1	___1	S	49;49;49	5		0.248617	0.138672	0.540631	-0.104844	-0.0197702	0.369965	3	3	2	3	9.50669	9.24544	9.16188	9.21712	8.93407	8.89735	8.7355	8.4036	8.46331	8.88208	8.61218	8.54752	0.986743	18.7175	3.92911e-07	124.38	0.89435	9.27639	1.53317e-06	105.66	0.909394	10.016	5.21906e-06	107.17	0.887807	8.98354	2.22422e-05	99.844	101.26	124.38	-0.030275
TGVEG_268570;TGME49_268570;TGGT1_268570	zinc finger (CCCH type) motif-containing protein	N/A	0	___2	S	368;368;368	1		0.247764	0.0579066	-0.105438	0.179202	0.0999555	-0.21455	2	2	2	1	9.36747	9.1891	8.89487	9.2461	9.01284	8.86478	8.85777	8.56827	8.54489	9.01961	8.7687	8.66191	1	62.6582	6.45671e-06	94.281	1	60.0624	9.24397e-07	103.66	1	72.359	0.000105284	77.969	1	78.6737	9.56681e-05	78.674	92.342	78.674	0.18817
TGVEG_268570;TGME49_268570;TGGT1_268570	zinc finger (CCCH type) motif-containing protein	N/A	0	___2	S	370;370;370	3		0.247764	0.0579066	-0.105438	0.179202	0.0999555	-0.21455	2	2	2	1	9.36747	9.1891	8.89487	9.2461	9.01284	8.86478	8.85777	8.56827	8.54489	9.01961	8.7687	8.66191	1	62.6582	6.45671e-06	94.281	1	60.0624	9.24397e-07	103.66	1	72.359	0.000105284	77.969	1	78.6737	9.56681e-05	78.674	92.342	78.674	0.18817
TGGT1_272770;TGVEG_272770;TGME49_272770	hypothetical protein	N/A	0	___1	S	604;610;615	4		0.247426	0.0667201	0.148853	-0.015413	NaN	0.255445	5	3	NaN	3	8.55587	8.31406	8.18625	8.18851	7.93132	7.83868	NaN	NaN	NaN	8.41774	8.12837	8.10473	0.999935	41.8991	1.9897e-08	129.38	0.999897	39.8755	0.00012759	81.148	NaN	NaN	NaN	NaN	0.999994	52.2229	1.85706e-08	130.47	114.3	130.47	0.0022823
TGVEG_248700;TGME49_248700;TGGT1_248700	alveolin domain containing intermediate filament IMC12	N/A	0	___1	S	246;246;246	6		0.247367	0.500127	1.05641	-0.953791	1.39776	0.810603	1	1	1	1	8.81145	8.58469	8.42076	8.76239	8.49032	8.43033	8.96737	8.63728	8.69357	8.77538	8.52025	8.42305	0.999999	60.6876	7.33909e-12	146.67	1	74.9627	1.55316e-12	161.99	0.999985	46.0349	4.43994e-24	171.08	0.999999	57.8773	1.72679e-09	154.31	155.36	86.357	-0.1528
TGGT1_222660	leucine rich repeat-containing protein	HMM: MFRRWRKGGASPSAATAAPTGPGRSA, NN: MFRRWRKGGASPSAATAA	0	___1	S	11	4		0.247318	0.227959	0.508705	-0.052787	NaN	0.0960381	1	1	NaN	1	7.55479	7.2867	7.21812	7.28427	7.04751	6.9078	NaN	NaN	NaN	7.52304	7.17228	7.26663	0.998473	28.1543	2.3261e-08	116.73	0.998107	27.2214	0.000231007	81.226	NaN	NaN	NaN	NaN	0.991002	20.4198	2.80456e-05	77.668	110.92	116.73	0.39
TGVEG_243960;TGME49_243960;TGGT1_243960	nuclear transport factor 2 (ntf2) domain-containing protein	N/A	0	___1	S	400;400;400	19		0.246154	-0.0547792	-0.053417	-0.195257	0.084336	-0.00329119	3	3	3	3	8.74382	8.50089	8.3757	8.43135	8.09639	8.16179	8.27914	7.92057	8.02894	8.59003	8.35162	8.21582	0.999338	31.7862	5.9024e-12	153.2	0.989963	19.9402	1.35271e-08	134.25	0.985954	18.4629	3.66042e-07	150.39	0.999929	41.4651	9.75085e-11	130.95	134.25	114.68	0.38494
TGVEG_214320;TGME49_214320;TGGT1_214320	facilitative glucose transporter GT1	N/A	12	___1	S	526;526;526	8		0.245706	-0.189983	-0.425547	0.0455802	NaN	NaN	4	1	NaN	NaN	8.23962	8.04536	7.7967	7.7038	7.40565	7.39986	NaN	NaN	NaN	NaN	NaN	NaN	0.979704	19.3039	9.40521e-08	105.28	0.978582	19.4736	0.00227992	80.738	NaN	NaN	NaN	NaN	NaN	NaN	NaN	NaN	88.391	83.758	-0.36106
TGVEG_269180;TGGT1_269180	MIF4G domain-containing protein	N/A	0	___1	S	1312;1312	4		0.245228	0.0411527	-0.0372893	0.160945	-0.000197824	-0.0419333	5	4	1	5	9.35054	9.16233	8.8967	9.178	8.92434	8.82382	8.61792	8.33137	8.30192	9.36625	9.13159	8.98685	1	111.999	3.37232e-08	112	1	75.9453	2.84183e-06	93.583	1	76.7443	2.04457e-05	76.744	1	102.658	5.5819e-12	139.75	111.71	102.66	-0.73219
TGVEG_211040;TGME49_211040;TGGT1_211040	Sec61beta family protein	N/A	1	___1	S	13;13;13	12		0.244906	0.440784	0.989161	-0.107594	NaN	0.754556	3	1	NaN	2	8.64524	8.33171	8.35635	8.40511	8.15494	8.04646	NaN	NaN	NaN	8.505	8.19634	8.21149	0.788367	5.72495	1.11478e-10	110.57	0.751995	4.81786	9.88856e-11	111.3	NaN	NaN	NaN	NaN	0.788437	5.71501	8.29843e-09	97.395	100.54	96.881	-0.13587
TGVEG_265250;TGGT1_265250;TGME49_265250	RNA recognition motif-containing protein	N/A	0	___2	S	598;598;598	8		0.240999	0.0267169	0.0833358	0.0476841	-0.0508693	0.0675763	1	2	1	3	8.75442	8.50691	8.39235	8.7291	8.49219	8.35282	7.78211	7.4751	7.487	8.62907	8.40625	8.23259	1	65.4664	6.03019e-13	99.165	0.983913	17.8495	4.04048e-18	111.15	0.732401	4.45373	7.19387e-05	54.553	0.967335	14.7001	1.18029e-08	81.554	111.15	73.834	-0.093532
TGME49_319530;TGVEG_319530;TGGT1_319530	splicing factor SF2	N/A	0	___1	S	299;299;299	1		0.239543	0.0201034	0.0753651	0.0142952	-0.0293499	-0.064689	5	6	6	6	9.60033	9.37365	9.20954	9.46199	9.18698	9.13328	9.12001	8.81108	8.82677	9.38297	9.13405	9.02272	1	95.3223	4.21514e-15	171.78	1	94.4954	8.62212e-15	149.19	1	76.0045	6.82245e-08	111.77	1	81.8642	4.00503e-20	174.59	157.03	101.53	0.58131
TGVEG_233190;TGME49_233190;TGGT1_233190	SKIP/SNW domain-containing protein	N/A	0	___2	S	276;276;276	8		0.239313	0.148326	NaN	0.337301	-0.0406484	0.441224	NaN	1	1	1	NaN	NaN	NaN	7.8196	7.60463	7.41115	7.157	6.64397	6.99781	8.19997	7.89048	7.90726	NaN	NaN	NaN	NaN	1	40.0668	0.0141547	40.067	1	46.2729	0.0207471	46.273	1	50.0291	0.000768107	50.029	45.7	50.029	0.80447
TGVEG_233190;TGME49_233190;TGGT1_233190	SKIP/SNW domain-containing protein	N/A	0	___2	S	284;284;284	16		0.239313	0.148326	NaN	0.337301	-0.0406484	0.441224	NaN	1	1	1	NaN	NaN	NaN	7.8196	7.60463	7.41115	7.157	6.64397	6.99781	8.19997	7.89048	7.90726	NaN	NaN	NaN	NaN	1	40.0668	0.0141547	40.067	1	46.2729	0.0207471	46.273	1	50.0291	0.000768107	50.029	45.7	50.029	0.80447
TGVEG_239490;TGME49_239490;TGGT1_239490	dehydrogenase E1 component family protein	N/A	0	___2	T	460;460;460	6		0.238928	0.42356	0.964088	-0.116968	NaN	0.759776	1	1	NaN	1	8.78071	8.46356	8.49523	8.67402	8.45591	8.27045	NaN	NaN	NaN	8.77355	8.39347	8.53936	0.791404	5.60934	1.14711e-20	114.22	0.79701	5.62925	1.08077e-20	114.87	NaN	NaN	NaN	NaN	0.829679	6.12384	1.72006e-20	108.61	112.86	108.61	-0.015403
TGVEG_294640;TGME49_294640;TGGT1_294640	ribonucleoside-diphosphate reductase large chain	N/A	0	___1	S	8;8;8	8		0.23873	0.126515	0.509213	-0.0850376	-0.0446318	-0.053397	1	1	2	1	7.86186	7.56874	7.55278	7.35069	7.05388	7.04536	7.54028	7.22889	7.24939	7.94323	7.66995	7.61256	0.843427	8.21906	0.000183062	71.08	0.811318	7.61544	0.00211536	60.549	0.820617	7.06892	0.000414237	91.355	0.849977	8.41537	9.94913e-05	77.746	71.678	77.746	0.33284
TGME49_270770;TGGT1_270770;TGVEG_270770	PWI domain-containing protein	HMM: MHPGALPFVPGGAVPPSAGMAGLVAPGVGSF, NN: MHPGALPFVPGGAVPPSAGM	0	___1	S	427;430;431	3		0.238658	-0.466448	-1.0624	0.129503	NaN	NaN	1	1	NaN	NaN	7.48456	7.36886	6.85352	7.34009	6.97649	7.09374	NaN	NaN	NaN	NaN	NaN	NaN	1	91.6395	0.00173886	91.64	1	71.8787	0.00701857	71.879	NaN	NaN	NaN	NaN	NaN	NaN	NaN	NaN	66.454	71.879	0.54093
TGVEG_214090;TGGT1_214090;TGME49_214090	signal peptidase	N/A	0	___1	S	1279;1279;1279	3		0.238245	0.0805491	-0.0225463	0.183645	NaN	-0.0407443	1	1	NaN	2	8.80022	8.61543	8.33997	8.75427	8.46522	8.44092	NaN	NaN	NaN	9.01452	8.76515	8.65489	0.999988	49.2677	5.00304e-10	96.387	0.999996	53.6713	5.77988e-12	108.72	NaN	NaN	NaN	NaN	0.999996	53.5913	5.86089e-16	133.61	127.98	108.72	0.10249
TGVEG_260310;TGME49_260310;TGGT1_260310	ATP-binding cassette transporter ABC.B1	N/A	7	___1	S	29;29;29	9		0.237067	0.59299	1.35583	-0.169851	NaN	NaN	1	1	NaN	NaN	7.6988	7.32234	7.46202	7.13884	6.76619	6.89927	NaN	NaN	NaN	NaN	NaN	NaN	0.897099	10.5944	4.1869e-05	116.95	0.784347	9.62748	0.000213273	69.935	NaN	NaN	NaN	NaN	NaN	NaN	NaN	NaN	76.007	116.95	-0.22099
TGME49_300270;TGVEG_300270;TGGT1_300270	hypothetical protein	N/A	0	___1	S	348;356;356	5		0.23667	-0.0747281	0.0257561	-0.302472	0.0525312	0.078002	1	1	1	1	8.1738	7.93614	7.79851	8.17929	7.86967	7.88668	7.48067	7.14129	7.21484	8.08892	7.81896	7.75439	0.98955	19.7634	1.00485e-30	193.5	0.951949	12.9691	3.25451e-07	114.01	0.49991	0	0.00857502	41.69	0.942262	12.1271	1.39254e-20	163.32	172.9	193.5	0.64049
TGVEG_201400;TGME49_201400;TGGT1_201400	Sin3-associated polypeptide SAP18	N/A	0	___3	S	79;79;79	3		0.236467	0.0994931	-0.0288312	0.227817	NaN	-0.100208	2	1	NaN	1	9.13383	8.93749	8.69456	9.16447	8.92612	8.79014	NaN	NaN	NaN	9.01178	8.77637	8.6334	1	95.5234	8.26004e-07	95.523	1	89.186	2.63035e-07	101.04	NaN	NaN	NaN	NaN	1	62.0516	2.63035e-07	101.04	88.143	62.052	-0.063932
TGVEG_201400;TGME49_201400;TGGT1_201400	Sin3-associated polypeptide SAP18	N/A	0	___3	S	81;81;81	5		0.236467	0.0994931	-0.0288312	0.227817	NaN	-0.100208	1	2	NaN	2	9.13383	8.93749	8.69456	9.16447	8.92612	8.79014	NaN	NaN	NaN	9.01178	8.77637	8.6334	1	95.5234	8.26004e-07	95.523	1	89.186	2.63035e-07	101.04	NaN	NaN	NaN	NaN	1	62.0516	2.63035e-07	101.04	88.143	62.052	-0.063932
TGVEG_201400;TGME49_201400;TGGT1_201400	Sin3-associated polypeptide SAP18	N/A	0	___3	S	86;86;86	10		0.236467	0.0994931	-0.0288312	0.227817	NaN	-0.100208	2	1	NaN	1	8.4788	8.30231	8.00251	8.7834	8.55105	8.40075	NaN	NaN	NaN	8.5735	8.32976	8.20645	1	95.5234	8.26004e-07	95.523	1	89.186	7.40898e-07	96.287	NaN	NaN	NaN	NaN	1	62.0516	1.05247e-06	89.055	77.681	62.052	-0.063932
TGVEG_231640;TGME49_231640;TGGT1_231640	alveolin domain containing intermediate filament IMC1	N/A	0	___1	S	281;281;281	11		0.236148	-0.0242382	0.0498382	-0.0577469	-0.0648059	-0.0253982	4	4	2	3	8.90118	8.70069	8.4691	8.68286	8.40168	8.36105	8.05595	7.71997	7.78728	8.84943	8.60936	8.47745	1	159.143	1.86764e-26	194.77	1	131.09	1.16912e-19	176.49	1	205.282	2.30173e-27	205.28	1	140.731	9.88626e-20	178.03	205.28	140.73	-0.1361
TGVEG_284780;TGGT1_284780;TGME49_284780	fusaric acid resistance-like protein;hypothetical protein	N/A	11	___1	S	773;773;773	4		0.235608	-0.320795	-0.736096	0.0945053	NaN	-0.196938	1	1	NaN	1	8.54114	8.40526	7.97035	8.52554	8.31576	8.10884	NaN	NaN	NaN	8.59435	8.39254	8.1645	1	76.0727	0.000841823	76.073	1	69.0301	0.001358	69.03	NaN	NaN	NaN	NaN	1	78.3239	0.000676828	78.324	66.405	78.324	0.23245
TGVEG_288380;TGME49_288380;TGGT1_288380	heat shock protein HSP90	N/A	0	___1	T	220;220;220	7		0.234671	-0.105004	-0.241497	0.0314892	NaN	-0.619766	2	1	NaN	1	10.5581	10.3486	10.1411	10.1504	9.86606	9.8319	NaN	NaN	NaN	10.2685	10.0298	9.8946	1	83.2582	6.56647e-47	206.93	1	82.5805	1.58786e-36	204.86	NaN	NaN	NaN	NaN	1	88.4364	4.13138e-58	236.79	227.04	235.64	0.045451
TGVEG_320450;TGME49_320450;TGGT1_320450	ribosome biogenesis regulatory protein (rrs1) protein	N/A	0	___1	S	183;183;183	3		0.234359	-0.239748	0.0723217	-0.551817	NaN	NaN	1	1	NaN	NaN	7.80896	7.53977	7.47357	7.6042	7.333	7.27112	NaN	NaN	NaN	NaN	NaN	NaN	0.818897	6.55304	9.26292e-06	97.271	0.821123	6.61853	7.14264e-06	99.092	NaN	NaN	NaN	NaN	NaN	NaN	NaN	NaN	82.168	99.092	-0.41414
TGGT1_306400;TGME49_306400;TGVEG_306400	hypothetical protein	N/A	0	___1	S	837;827;827	4		0.232472	-0.124314	-0.459706	0.208838	-0.122073	NaN	1	1	2	NaN	8.35151	8.22087	7.76606	8.5891	8.3659	8.19318	8.88474	8.58198	8.58543	NaN	NaN	NaN	1	61.2648	0.00158288	61.265	1	50.0398	0.00533735	50.04	1	64.2439	0.000256991	74.966	NaN	NaN	NaN	NaN	66.567	64.244	1.1813
TGVEG_201130;TGME49_201130;TGGT1_201130	rhoptry kinase family protein ROP33	HMM: MASPRRFPCSTMARLCVLLLFFTLCLTTASSLAA, NN: MASPRRFPCSTMARLCVLLLFFTLCLTTASSLAA	1	___1	S	257;257;257	6		0.231413	0.340155	0.788679	-0.108369	NaN	0.0667542	1	1	NaN	1	7.34721	7.04427	7.04805	7.1185	6.83275	6.80164	NaN	NaN	NaN	7.11681	6.87022	6.75352	0.580092	1.40343	1.06078e-05	98.676	0.751705	4.81081	0.00405354	69.331	NaN	NaN	NaN	NaN	0.716945	4.03616	0.000335661	76.358	77.617	69.331	-1.2345
TGVEG_263090;TGME49_263090;TGGT1_263090	14-3-3 protein	N/A	0	___1	S	279;279;279	14		0.230616	-0.241038	0.0779127	-0.559989	NaN	0.556261	3	1	NaN	1	8.3733	8.13814	7.99457	7.96278	7.58343	7.72809	NaN	NaN	NaN	7.698	7.37361	7.41913	0.997338	25.7369	3.30246e-12	132.65	0.99988	39.1953	2.35521e-26	185.45	NaN	NaN	NaN	NaN	0.713226	3.95722	5.64189e-05	91.166	170.76	185.45	-0.43532
TGGT1_306660	RNA pseudouridine synthase superfamily protein	N/A	0	___1	S	5143	1		0.230478	-0.0442624	0.0143428	-0.102868	NaN	-0.0980255	1	1	NaN	1	7.96258	7.69386	7.62665	7.57087	7.25008	7.28872	NaN	NaN	NaN	7.9288	7.67332	7.57688	0.499999	0	0.00176154	71.558	0.5	0	0.00130734	75.683	NaN	NaN	NaN	NaN	0.499997	0	0.00320965	63.662	61.189	75.683	0.21519
TGGT1_306660	RNA pseudouridine synthase superfamily protein	N/A	0	___1	S	5144	2		0.230478	-0.0442624	0.0143428	-0.102868	NaN	-0.0980255	1	1	NaN	1	7.96258	7.69386	7.62665	7.57087	7.25008	7.28872	NaN	NaN	NaN	7.9288	7.67332	7.57688	0.499999	0	0.00176154	71.558	0.5	0	0.00130734	75.683	NaN	NaN	NaN	NaN	0.499997	0	0.00320965	63.662	61.189	75.683	0.21519
TGVEG_289950;TGME49_289950;TGGT1_289950	hypothetical protein	N/A	0	___1	S	271;271;271	5		0.230305	0.0899771	0.209202	-0.0292476	NaN	0.535455	3	1	NaN	2	8.26312	8.03751	7.87077	8.43947	8.12694	8.14965	NaN	NaN	NaN	7.91418	7.61448	7.61182	1	66.5344	4.25175e-11	131.57	0.999997	55.5047	2.08422e-05	87.388	NaN	NaN	NaN	NaN	1	71.5497	5.92825e-11	125.96	97.487	125.96	0.18393
TGGT1_229010;TGVEG_229010;TGME49_229010	rhoptry neck protein RON4	HMM: MAIKNTLTGSGLLVLLTLACGTTVQSS, NN: MAIKNTLTGSGLLVLLTLACGTTVQSS	0	___1	S	977;977;977	9		0.229742	0.286535	-0.094088	0.667158	NaN	-0.151386	1	1	NaN	2	7.65697	7.42292	7.27674	7.25765	7.02987	6.86852	NaN	NaN	NaN	7.67718	7.42924	7.31566	0.810588	6.76123	5.32927e-12	154.46	0.77331	6.20851	0.00276726	60.489	NaN	NaN	NaN	NaN	0.638431	5.47953	3.26842e-06	86.182	136.91	154.46	0.8924
TGVEG_201140;TGME49_201140;TGGT1_201140	hypothetical protein	N/A	0	___1	S	97;97;97	2		0.229246	-0.170028	-0.396387	0.05633	NaN	NaN	1	1	NaN	NaN	7.45876	7.28158	6.98379	6.94183	6.80593	6.37109	NaN	NaN	NaN	NaN	NaN	NaN	0.999996	53.5227	0.0219053	59.709	0.999885	39.3913	0.0104522	49.216	NaN	NaN	NaN	NaN	NaN	NaN	NaN	NaN	50.351	59.709	-0.071446
TGGT1_247760;TGVEG_247760;TGME49_247760	AMP-binding enzyme domain-containing protein	N/A	0	___1	S	181;181;181	14		0.228453	-0.0985005	0.0330963	-0.230097	NaN	0.0495033	2	1	NaN	2	7.95276	7.73673	7.54594	7.66195	7.34823	7.37326	NaN	NaN	NaN	7.99356	7.76305	7.6083	0.945141	14.0731	1.37934e-06	70.761	0.890176	9.60606	0.000125158	61.417	NaN	NaN	NaN	NaN	0.983221	18.0095	3.39072e-08	92.886	85.312	92.886	-0.13554
TGVEG_205340;TGME49_205340;TGGT1_205340	ribosomal protein RPS12	N/A	0	___2	S	2;2;2	1		0.228417	0.0532737	0.216401	0.00682375	-0.0634042	0.0411164	3	3	1	1	8.53337	8.38175	8.00273	9.1065	8.84503	8.76195	9.02661	8.73329	8.7177	9.51651	9.2733	9.14876	1	74.0737	2.35334e-06	78.906	1	78.8012	1.75306e-08	79.867	1	102.669	2.21717e-18	115.44	1	110.569	2.63498e-18	113.77	113.92	113.77	-0.61935
TGVEG_205340;TGME49_205340;TGGT1_205340	ribosomal protein RPS12	N/A	0	___2	S	6;6;6	5		0.228417	0.0532737	0.216401	0.00682375	-0.0634042	0.0411164	3	3	5	5	8.53337	8.38175	8.00273	9.1065	8.84503	8.76195	8.83301	8.54586	8.51766	9.46564	9.21998	9.10113	1	72.9271	2.35334e-06	78.906	1	77.9957	1.75306e-08	79.867	1	101.973	4.13829e-18	113.22	1	107.24	2.63498e-18	113.77	112.4	113.77	-0.61935
TGVEG_240250;TGME49_240250;TGGT1_240250	macro domain-containing protein	N/A	0	___1	S	709;709;709	14		0.228375	0.089722	-0.185195	0.285855	0.168506	-0.139004	3	2	2	2	8.59106	8.39596	8.14965	8.19789	7.95957	7.82357	7.69166	7.31016	7.45847	8.495	8.25823	8.11853	0.873257	8.38342	1.09312e-31	198.98	0.674345	3.19984	2.08551e-24	178.84	0.946883	12.5108	1.83026e-12	143.4	0.887137	9.02178	2.88609e-24	175.93	188.42	143.4	-0.48218
TGVEG_220320;TGME49_220320;TGGT1_220320	BSD domain-containing protein	N/A	0	___2	S	207;207;207	3		0.22699	-0.089094	0.100761	-0.00259188	-0.365451	0.158519	1	2	2	1	8.79137	8.55183	8.41868	8.76925	8.4701	8.46633	8.19731	7.87578	7.91585	8.6729	8.41147	8.3283	0.885462	5.87301	6.23259e-20	152.15	NaN	NaN	NaN	NaN	0	0	NaN	NaN	0.8317	3.92865	1.67573e-14	129.35	140.55	152.15	-0.14701
TGVEG_306600;TGME49_306600;TGGT1_306600	RNA recognition motif-containing protein	N/A	0	___2	S	138;138;138	2		0.22679	-0.115019	-0.477148	0.0245303	0.107561	0.0148898	2	2	1	1	8.54251	8.36765	8.06292	8.48342	8.23495	8.12254	7.89048	7.61006	7.5678	8.25525	8.00937	7.89104	0.999972	46.8736	0.00319465	76.341	0.999964	45.5612	3.90198e-05	87.138	0.996518	24.925	0.00708956	47.916	0.999993	52.0001	5.0573e-05	103.13	77.157	103.13	-0.19544
TGGT1_220090;TGVEG_220090;TGME49_220090	hypothetical protein	N/A	0	___1	S	188;189;189	3		0.226551	0.0620036	0.214354	0.0941336	-0.122477	0.150404	3	2	1	1	8.45559	8.23835	8.05069	8.39074	8.11297	8.06513	7.60239	7.25698	7.34161	8.07449	7.77216	7.77477	0.974793	15.8999	7.46728e-06	94.188	0.798928	6.19904	6.46915e-05	74.776	0.810983	6.34458	6.84805e-05	74.029	0.937002	11.8716	9.58505e-05	68.639	87.238	84.551	0.65268
TGGT1_313180;TGVEG_313180;TGME49_313180	cell-cycle-associated protein kinase PRP4, putative;putative cell-cycle-associated protein kinase PRP4	N/A	0	___1	S	281;281;281	6		0.226101	0.0510798	-0.10925	0.107408	0.155081	0.325949	3	3	2	1	8.18523	7.92184	7.84298	8.19937	7.85123	7.94084	8.17079	7.92277	7.80938	7.581	7.37552	7.15731	1	108.984	0.000340656	115.33	1	75.0877	0.000562038	86.114	0.99999	49.9312	9.14412e-08	106.75	1	134.754	6.80443e-05	134.75	75.555	134.75	-0.42299
TGVEG_258180;TGME49_258180;TGGT1_258180	ELMO/CED-12 family protein;hypothetical protein	N/A	1	___1	S	254;254;254	13		0.226034	0.197246	0.463634	NaN	-0.0691422	0.322879	1	NaN	1	1	7.97083	7.63896	7.69859	NaN	NaN	NaN	7.55108	7.27798	7.22021	7.86616	7.59575	7.53219	0.987816	19.0893	1.18972e-07	131.25	NaN	NaN	NaN	NaN	0.981571	17.7078	9.02338e-05	97.384	0.990793	20.3227	1.09673e-11	164.5	146.32	164.5	-1.2574
TGVEG_257090;TGME49_257090	NAC domain-containing protein	N/A	0	___1	S	339;339	21		0.225506	0.124328	0.292638	-0.0439814	NaN	0.335287	1	1	NaN	1	8.2266	8.01237	7.81698	8.31496	8.05956	7.9629	NaN	NaN	NaN	7.8654	7.56222	7.56651	0.990837	20.3395	2.33743e-27	170.93	0.974861	15.8859	4.73789e-21	164.26	NaN	NaN	NaN	NaN	0.998016	27.017	3.15085e-36	189.27	178.36	189.27	-0.047728
TGVEG_249610;TGME49_249610;TGGT1_249610	hypothetical protein;putative nuclear cap-binding protein	N/A	0	___1	S	844;844;851	1		0.225315	0.0817713	0.318328	-0.132522	0.0595081	0.159798	3	3	2	3	8.40635	8.16191	8.04029	8.34171	8.04669	8.03459	7.75894	7.40622	7.5041	8.59521	8.34098	8.24172	0.998399	27.9497	7.03511e-32	202.6	0.961266	13.9476	3.58674e-24	179.09	0.960272	13.8331	1.60975e-11	128.38	0.997217	25.5429	1.08055e-28	214.46	187.19	202.6	-0.49016
TGVEG_313080;TGME49_313080;TGGT1_313080	hypothetical protein;putative transmembrane protein	HMM: MAASVPRLPPLFLSTALLLCLAA, NN: MAASVPRLPPLFLSTALLLCLAA	1	___2	S	428;428;428	13		0.225027	0.424458	1.00031	-0.151394	NaN	0.76114	2	1	NaN	1	8.75239	8.37322	8.51757	8.66038	8.33151	8.38552	NaN	NaN	NaN	8.5606	8.21421	8.30064	0.733514	4.29802	2.64716e-08	106.72	0.583928	1.47842	1.18714e-05	67.88	NaN	NaN	NaN	NaN	0.581279	1.38858	5.32028e-06	77.939	98.44	106.72	-1.2533
TGGT1_313270;TGVEG_313270;TGME49_313270	hypothetical protein;putative collagen alpha-1(III) chain, related protein	N/A	0	___1	S	1774;1774;1774	11		0.224841	0.0371848	-0.070432	0.135037	0.0469497	-0.222224	4	3	3	5	8.74857	8.536	8.33634	8.46468	8.21291	8.10809	8.20712	7.85001	7.95576	8.80272	8.56875	8.42234	0.999851	38.2897	9.88793e-16	135.02	0.999983	49.2781	2.13072e-10	103.27	0.999995	53.0517	2.08387e-09	104.83	0.999995	53.8124	1.31405e-11	105.51	120.92	101.43	0.13707
TGGT1_247450;TGVEG_247450;TGME49_247450	hypothetical protein	N/A	0	___2	S	465;465;465	5		0.224841	-0.0318999	-0.075214	0.0114143	NaN	-0.00592542	2	2	NaN	2	8.27462	8.09892	7.79673	8.4775	8.14928	8.20205	NaN	NaN	NaN	8.50861	8.26112	8.1465	0.895926	9.33334	9.11802e-09	136.63	0.955671	13.3362	6.27044e-12	149.97	NaN	NaN	NaN	NaN	0.945052	12.3515	1.22134e-14	114.47	125.97	149.97	-0.21432
TGGT1_247450;TGVEG_247450;TGME49_247450	hypothetical protein	N/A	0	___2	S	467;467;467	7		0.224841	-0.0318999	-0.075214	0.0114143	NaN	-0.00592542	2	2	NaN	2	8.27462	8.09892	7.79673	8.4775	8.14928	8.20205	NaN	NaN	NaN	8.50861	8.26112	8.1465	0.979614	19.4543	9.11802e-09	136.63	0.999897	42.1412	6.27044e-12	149.97	NaN	NaN	NaN	NaN	0.997406	26.5196	1.22134e-14	114.47	125.97	149.97	-0.21432
TGGT1_306400;TGME49_306400;TGVEG_306400	hypothetical protein	N/A	0	___1	S	1108;1098;1098	6		0.224496	-0.186854	-0.440964	NaN	0.0672556	NaN	1	NaN	3	NaN	8.52612	8.36508	8.01724	NaN	NaN	NaN	8.49546	8.1749	8.21315	NaN	NaN	NaN	1	101.304	1.1781e-05	101.3	NaN	NaN	NaN	NaN	1	58.0786	0.000191394	94.287	NaN	NaN	NaN	NaN	85.46	58.079	0.69073
TGVEG_265330;TGME49_265330;TGGT1_265330	cell-cycle-associated protein kinase GSK, putative;putative cell-cycle-associated protein kinase GSK	N/A	0	___1	Y	211;211;211	11		0.224395	-0.0253744	0.0554175	-0.0573789	-0.0741617	0.183151	2	3	2	3	9.5607	9.33339	9.17082	9.22024	8.95205	8.8837	8.98669	8.67635	8.69477	9.29464	9.04151	8.93975	0.997504	26.0349	5.02968e-31	198.95	0.929876	11.5968	7.51494e-09	124.07	0.917142	10.5658	5.48187e-13	145.52	0.977112	16.6043	2.51887e-11	135.57	179.7	198.95	0.54048
TGVEG_285250;TGME49_285250;TGGT1_285250	hypothetical protein	N/A	0	___2	S	143;143;143	4		0.223375	0.170431	0.403385	-0.0625231	NaN	-0.375576	1	1	NaN	1	8.08073	7.82298	7.73166	7.8054	7.53634	7.46985	NaN	NaN	NaN	7.76696	7.59434	7.28278	0.638465	5.15313	3.47318e-05	99.454	0.611107	3.96465	1.32339e-11	150.72	NaN	NaN	NaN	NaN	0.724703	4.70761	5.84867e-06	97.5	138.52	97.5	-1.015
TGVEG_285250;TGME49_285250;TGGT1_285250	hypothetical protein	N/A	0	___2	S	146;146;146	7		0.223375	0.170431	0.403385	-0.0625231	NaN	NaN	1	1	NaN	NaN	8.08073	7.82298	7.73166	7.8054	7.53634	7.46985	NaN	NaN	NaN	NaN	NaN	NaN	0.889678	8.47666	3.47318e-05	99.454	0.97887	16.2576	1.32339e-11	150.72	NaN	NaN	NaN	NaN	NaN	NaN	NaN	NaN	138.52	150.72	-0.8246
TGVEG_278440;TGGT1_278440;TGME49_278440	putative SWI2/SNF2 Brahma;SWI2/SNF2 Brahma-like putative	N/A	0	___1	S	2502;2502;2503	7		0.221951	0.316171	0.75114	-0.118797	NaN	0.0659919	1	1	NaN	1	7.82636	7.58509	7.45602	7.51709	7.24027	7.19042	NaN	NaN	NaN	7.50626	7.24765	7.15821	1	124.564	1.01386e-21	205.15	1	97.129	3.94637e-21	191.97	NaN	NaN	NaN	NaN	1	119.862	4.42171e-21	189.84	157.51	189.84	1.1154
TGVEG_289710;TGME49_289710;TGGT1_289710	AP2 domain transcription factor AP2IX-5	HMM: MAWPPTPTASPSAKQTPLASLLPLHQFFPSSPGC, NN: MAWPPTPTASPSAKQTPLASLLPLHQFFPSSPGC	0	___1	S	280;280;280	3		0.221634	-0.127572	-0.303333	0.0481881	NaN	0.104367	1	1	NaN	1	7.41936	7.25385	6.9203	7.26593	7.04415	6.8679	NaN	NaN	NaN	7.49449	7.21793	7.16752	0.999598	33.9583	0.0106202	112.11	0.985373	18.2843	0.00567841	102.07	NaN	NaN	NaN	NaN	0.999838	37.9149	0.0103887	113.74	9.8678	113.74	-0.14863
TGME49_218300;TGGT1_218300;TGVEG_218300	zinc finger (CCCH type) motif-containing protein	N/A	0	___1	S	317;317;317	1		0.221536	0.227015	0.539921	-0.0858909	NaN	0.677583	1	1	NaN	2	7.44531	7.15201	7.1364	6.84865	6.59585	6.49336	NaN	NaN	NaN	7.37712	7.05396	7.09715	0.560195	1.05079	1.44697e-08	122.49	0.556718	0.989559	8.16121e-08	108.71	NaN	NaN	NaN	NaN	0.560195	1.05079	1.62811e-06	122.49	100.44	122.49	-0.026413
TGGT1_306400;TGME49_306400;TGVEG_306400	hypothetical protein	N/A	0	___1	S	936;926;926	3		0.221458	0.191648	-0.0726037	0.455899	NaN	-0.243528	1	1	NaN	1	7.73418	7.51053	7.33893	7.75734	7.49697	7.41143	NaN	NaN	NaN	7.60821	7.40931	7.17336	1	93.1623	0.000132577	93.162	1	120.603	0.000148375	120.6	NaN	NaN	NaN	NaN	1	126.344	5.67517e-07	126.34	102.62	126.34	-0.10604
TGGT1_311230;TGVEG_311230;TGME49_311230	hypothetical protein;putative transmembrane protein	N/A	1	___2	S	3840;3927;3927	3		0.220876	0.290345	-0.111062	0.691752	NaN	NaN	2	3	4	3	8.96982	8.779	8.52073	8.69539	8.42267	8.36408	8.2407	7.90376	7.97282	8.9109	8.70514	8.48766	1	93.2324	1.67534e-05	121.91	1	88.9745	1.54626e-11	129.07	1	75.6437	4.79599e-06	83.395	1	93.1128	6.0244e-08	115.54	116.69	98.968	0.47543
TGGT1_311230;TGVEG_311230;TGME49_311230	hypothetical protein;putative transmembrane protein	N/A	1	___2	T	3850;3937;3937	13		0.220876	0.290345	-0.111062	0.691752	NaN	NaN	2	1	NaN	NaN	8.10971	7.9358	7.62817	7.72407	7.45083	7.39335	NaN	NaN	NaN	NaN	NaN	NaN	0.993348	21.7414	1.67534e-05	121.91	0.962467	14.0897	0.000529488	98.968	NaN	NaN	NaN	NaN	NaN	NaN	NaN	NaN	105.32	121.91	0.94683
TGGT1_233230	RNA-binding protein 8A family protein	N/A	0	___2	S	16	15		0.220108	0.0649984	0.155177	NaN	-0.0251801	NaN	2	NaN	1	NaN	8.08239	7.83459	7.7207	NaN	NaN	NaN	7.77913	7.44215	7.51131	NaN	NaN	NaN	0.515606	0	0.000180682	63.225	NaN	NaN	NaN	NaN	0.581662	1.09253	0.00139658	50.752	NaN	NaN	NaN	NaN	63.225	50.752	-0.19434
TGME49_211420;TGVEG_211420;TGGT1_211420	RNA recognition motif-containing protein	N/A	0	___1	S	150;150;150	8		0.219884	0.154732	0.656932	-0.146117	-0.0466194	0.663595	2	2	2	2	8.808	8.53821	8.47331	8.67826	8.34768	8.4049	8.62681	8.31988	8.33163	8.66346	8.3061	8.41228	0.999998	58.26	5.37284e-14	145.71	0.999999	61.1226	9.79817e-12	132.67	0.999991	52.0141	3.52186e-05	80.541	0.999346	32.0418	0.000403616	62.617	137.05	132.67	-0.18627
TGVEG_214270;TGGT1_214270;TGME49_214270	putative translation initiation factor IF-2;translation initiation factor IF-2, putative	N/A	0	___2	S	17;17;17	5		0.218559	0.0360025	0.153343	-0.0354276	-0.00990802	0.0564082	1	1	2	1	8.33638	8.13357	7.9082	8.24802	8.03011	7.84407	8.26188	7.93623	7.98414	8.1365	7.79734	7.8705	1	136.425	4.08586e-11	136.43	1	142.941	1.24156e-11	142.94	1	108.446	2.06187e-08	118.96	1	104.837	2.47801e-07	104.84	129.09	104.84	-0.33536
TGVEG_214270;TGGT1_214270;TGME49_214270	putative translation initiation factor IF-2;translation initiation factor IF-2, putative	N/A	0	___2	S	18;18;18	6		0.218559	0.0360025	0.153343	-0.0354276	-0.00990802	0.0564082	1	1	2	1	8.33638	8.13357	7.9082	8.24802	8.03011	7.84407	8.26188	7.93623	7.98414	8.1365	7.79734	7.8705	1	136.425	4.08586e-11	136.43	1	142.941	1.24156e-11	142.94	1	108.446	2.06187e-08	118.96	1	104.837	2.47801e-07	104.84	129.09	104.84	-0.33536
TGGT1_220900;TGVEG_220900;TGME49_220900	hypothetical protein	N/A	0	___1	S	315;315;315	7		0.217713	-0.21712	-0.521698	0.0874585	NaN	-0.479375	5	3	NaN	3	9.29931	9.06674	8.91696	9.17589	8.89849	8.84989	NaN	NaN	NaN	9.17479	8.998	8.69906	1	68.4053	4.71875e-09	122.44	0.999998	59.5932	2.72581e-06	93.633	NaN	NaN	NaN	NaN	0.999997	57.1243	3.70048e-06	108.5	114.34	101.75	-0.58485
TGVEG_231640;TGME49_231640;TGGT1_231640	alveolin domain containing intermediate filament IMC1	N/A	0	___2	S	68;68;68	1		0.216104	-0.0511535	0.0744577	-0.0150512	-0.212867	0.0828694	1	1	1	2	9.62187	9.40695	9.21333	9.64433	9.35463	9.33167	8.97671	8.65306	8.69719	9.72298	9.48229	9.35185	0.966149	14.5548	4.62318e-20	157.9	0.958531	13.6351	1.15605e-19	146.67	0.940225	11.8839	3.48779e-10	105.79	0.957568	13.157	7.11916e-20	154.14	145.52	89.035	-0.010767
TGVEG_244910;TGME49_244910;TGGT1_244910	MIZ/SP-RING zinc finger domain-containing protein	N/A	0	___1	T	163;163;163	3		0.215545	0.126864	-0.0529076	0.306636	NaN	-0.388992	1	1	NaN	1	7.93988	7.72236	7.53536	7.68766	7.41095	7.36088	NaN	NaN	NaN	7.9564	7.7082	7.59521	0.999999	58.6027	1.72281e-05	84.946	0.999971	45.3303	0.000127472	67.563	NaN	NaN	NaN	NaN	0.999993	51.7369	0.000117731	69.088	62.12	84.946	0.27346
TGVEG_313080;TGME49_313080;TGGT1_313080	hypothetical protein;putative transmembrane protein	HMM: MAASVPRLPPLFLSTALLLCLAA, NN: MAASVPRLPPLFLSTALLLCLAA	1	___1	S	425;425;425	10		0.213732	0.424627	1.03148	-0.182226	NaN	0.420374	2	2	NaN	4	8.93357	8.5486	8.70285	8.92962	8.60656	8.64956	NaN	NaN	NaN	8.99668	8.67678	8.71374	0.979636	17.9545	1.62839e-08	113.93	0.979603	17.9545	3.11861e-12	131.17	NaN	NaN	NaN	NaN	0.997864	27.8406	1.01455e-19	186.13	165.53	119.18	-0.27686
TGGT1_240850;TGVEG_240850;TGME49_240850	WD domain, G-beta repeat-containing protein	N/A	0	___1	S	164;164;164	7		0.213498	-0.150237	0.0647097	-0.365183	NaN	0.129183	4	2	NaN	2	8.22922	8.02886	7.79695	7.62621	7.25947	7.38223	NaN	NaN	NaN	8.09663	7.877	7.69536	1	72.8575	6.28521e-15	154.51	1	80.9423	5.1907e-11	127.83	NaN	NaN	NaN	NaN	0.999955	43.5132	2.43775e-06	96.379	145	127.83	1.9193
TGVEG_310170;TGME49_310170;TGGT1_310170	hypothetical protein	N/A	0	___1	S	726;726;726	6		0.213238	-0.101884	0.0440621	-0.24783	NaN	NaN	1	1	NaN	NaN	7.76474	7.56902	7.32441	7.56901	7.25229	7.28312	NaN	NaN	NaN	NaN	NaN	NaN	0.999994	51.9803	0.000558641	70.197	1	85.8782	1.10036e-06	111.07	NaN	NaN	NaN	NaN	NaN	NaN	NaN	NaN	98.871	111.07	-1.9318
TGGT1_220900;TGVEG_220900;TGME49_220900	hypothetical protein	N/A	0	___1	S	461;461;461	6		0.213232	-0.292471	-0.711438	0.126497	NaN	-1.36488	1	1	NaN	2	7.83795	7.66745	7.34943	7.71002	7.36239	7.45106	NaN	NaN	NaN	8.419	8.28477	7.84365	0.525703	0.446911	0.000802847	57.216	0.573696	1.28985	0.00212383	44.582	NaN	NaN	NaN	NaN	1	42.7176	0.00183229	47.371	52.312	42.718	0.56109
TGVEG_257350;TGME49_257350;TGGT1_257350	eukaryotic translation initiation factor, putative;putative eukaryotic translation initiation factor	N/A	0	___1	S	382;382;382	14		0.213204	0.335904	0.817153	-0.145346	NaN	NaN	2	1	NaN	NaN	8.32201	8.03615	8.00531	8.00741	7.6988	7.71379	NaN	NaN	NaN	NaN	NaN	NaN	0.994901	22.9588	1.66523e-05	84.436	0.997429	25.9102	9.26671e-05	89.353	NaN	NaN	NaN	NaN	NaN	NaN	NaN	NaN	70.773	89.353	0.32549
TGVEG_275650;TGGT1_275650;TGME49_275650	hypothetical protein	N/A	0	___1	S	26;26;26	11		0.211999	-0.0569216	0.0250962	NaN	-0.138939	0.00608945	2	NaN	1	1	8.77728	8.57191	8.3534	NaN	NaN	NaN	7.97369	7.59453	7.73886	8.25188	8.01528	7.87517	0.881052	10.8889	1.04924e-24	167.89	0.491843	0.373543	4.78821e-12	130.73	0.754438	8.04075	1.28716e-17	155.53	0.826546	9.00461	4.23911e-12	135.26	160.85	167.89	0.060909
TGVEG_214270;TGGT1_214270	putative translation initiation factor IF-2	N/A	0	___1	S	257;263	22		0.211138	0.120629	-0.2635	0.434141	0.191246	-0.346252	5	3	4	4	9.02189	8.83523	8.5652	8.60314	8.35731	8.2389	8.63456	8.32993	8.3371	8.85714	8.64398	8.44582	0.999997	54.6147	6.44353e-29	147.36	0.999919	41.1179	1.17892e-29	162.68	0.999974	46.5365	3.6147e-18	117.8	0.999975	46.0944	2.55881e-24	143.48	159.57	137.38	0.0089931
TGVEG_201400;TGME49_201400;TGGT1_201400	Sin3-associated polypeptide SAP18	N/A	0	___3	S	170;170;170	4		0.211024	0.0453108	-0.100915	0.0774851	0.159362	-0.152646	1	3	2	2	8.09248	7.90098	7.64459	8.84514	8.61456	8.45995	8.10312	7.81305	7.79088	8.61726	8.39566	8.21896	0.999169	30.7118	0.000775335	74.408	0.999933	41.7388	5.945e-06	91.733	0.999989	49.4396	0.00175587	51.301	1	65.584	7.82262e-06	87.457	74.492	74.876	-0.10211
TGVEG_201400;TGME49_201400;TGGT1_201400	Sin3-associated polypeptide SAP18	N/A	0	___3	S	172;172;172	6		0.211024	0.0453108	-0.100915	0.0774851	0.159362	-0.152646	1	3	2	2	8.09248	7.90098	7.64459	8.84514	8.61456	8.45995	8.10312	7.81305	7.79088	8.61726	8.39566	8.21896	0.998607	28.4674	0.000775335	74.408	0.999872	38.936	5.945e-06	91.733	0.99998	46.9965	0.00175587	51.301	0.999999	60.3939	7.82262e-06	87.457	74.492	74.876	-0.10211
TGVEG_201400;TGME49_201400;TGGT1_201400	Sin3-associated polypeptide SAP18	N/A	0	___3	S	174;174;174	8		0.211024	0.0453108	-0.100915	0.0774851	0.159362	-0.152646	1	3	2	2	8.09248	7.90098	7.64459	8.84514	8.61456	8.45995	8.10312	7.81305	7.79088	8.61726	8.39566	8.21896	0.985368	18.2478	0.000775335	74.408	0.999245	31.2179	5.945e-06	91.733	0.999721	35.5476	0.00175587	51.301	0.999979	46.7853	7.82262e-06	87.457	74.492	74.876	-0.10211
TGVEG_208450;TGME49_208450;TGGT1_208450	protease inhibitor PI2	HMM: MGKNPFLFLAGVLVCSFSVAVFAS, NN: MGKNPFLFLAGVLVCSFSVAVFAS;HMM: MGKNPLLFLAGVLVCSFSVAVFAS, NN: MGKNPLLFLAGVLVCSFSVAVFAS	0	___1	S	166;166;166	10		0.210258	0.05138	0.0834821	-0.113512	0.18417	0.0938746	3	3	4	3	8.90706	8.71645	8.45759	8.31044	8.04481	7.97085	8.61329	8.33925	8.2835	8.85208	8.59604	8.50085	1	87.0831	2.3607e-18	151	1	67.9436	8.97349e-20	148.09	1	89.9982	6.1745e-36	189.09	1	120.665	5.36379e-40	198.4	184.77	198.4	-0.60745
TGVEG_289880;TGGT1_289880;TGME49_289880	hypothetical protein;putative transmembrane protein	N/A	2	___1	S	172;172;172	1		0.209819	-0.0368212	-0.162264	0.0301195	0.0216802	NaN	1	1	1	NaN	8.35447	8.12545	7.9671	7.96741	7.70314	7.62622	7.39102	7.12238	7.055	NaN	NaN	NaN	0.6357	2.41831	1.23351e-12	141.7	0.638907	2.47845	5.35027e-11	144.18	0.574444	1.47458	0.00465317	59.242	0.498955	0	4.1981e-18	161.51	153.39	144.18	-0.25685
TGGT1_236570	lysine decarboxylase family protein	N/A	0	___1	S	35	8		0.209794	-0.0427367	-0.104965	0.0194919	NaN	-0.0243937	1	1	NaN	1	7.66738	7.48719	7.19833	7.89397	7.61847	7.56582	NaN	NaN	NaN	8.12018	7.83357	7.80421	0.943023	13.3185	3.53431e-05	91.416	0.932322	12.6864	6.95048e-11	91.599	NaN	NaN	NaN	NaN	0.606183	5.28973	7.36476e-07	66.828	88.878	91.416	0.32846
TGVEG_214970;TGME49_214970;TGGT1_214970	DNA replication licensing factor, putative;putative DNA replication licensing factor	N/A	0	___1	S	21;21;21	5		0.209085	-0.268527	-0.660857	NaN	0.123802	NaN	1	NaN	2	NaN	7.44989	7.21735	7.06752	NaN	NaN	NaN	7.9735	7.67188	7.67307	NaN	NaN	NaN	1	72.4844	2.12595e-11	126.84	NaN	NaN	NaN	NaN	0.999401	32.2236	3.80974e-08	119.18	NaN	NaN	NaN	NaN	111.95	126.84	0.2937
TGGT1_239740;TGVEG_239740;TGME49_239740	dense granule protein GRA14	HMM: MQAIARGDRSSGWSSCSWLFYFSFLLLTSEAVAAAA, NN: MQAIARGDRSSGWSSCSWLFYFSFLLLTSEAVAAA	0	___1	S	392;392;392	11		0.209072	-0.36426	0.167972	NaN	-0.896491	-0.209174	1	4	1	1	8.88296	8.7209	8.37634	8.95795	8.60433	8.70382	8.32027	7.96568	8.06692	8.81124	8.59874	8.39889	0.99873	28.998	9.13817e-06	73.11	0.999714	35.4378	0.000126839	62.696	0.999014	30.0612	9.25947e-07	89.434	0.999777	37.1353	7.54531e-06	75.524	89.434	67.848	-0.31214
TGGT1_205320;TGVEG_205320;TGME49_205320	hypothetical protein;putative serine-rich adhesin for platelets family protein	N/A	0	___1	S	402;402;402	8		0.20814	-0.166738	-0.408817	-0.495134	0.403738	0.238327	3	3	4	3	9.05219	8.88951	8.54691	8.84182	8.46385	8.60612	8.79662	8.55511	8.42661	9.16158	8.93447	8.77143	0.999452	32.6848	1.24934e-50	238.79	0.999703	35.7666	2.82111e-50	227.95	0.998511	28.9727	9.16544e-33	206.11	0.999865	39.6466	1.65516e-40	221.86	220.32	221.86	0.33136
TGVEG_240220;TGME49_240220;TGGT1_240220	hypothetical protein	N/A	0	___1	S	1127;1127;1148	8		0.207941	-0.0929031	0.153622	-0.391967	-0.0403636	NaN	2	2	3	NaN	7.93276	7.69099	7.56308	7.67029	7.43374	7.29352	7.87269	7.52863	7.6108	NaN	NaN	NaN	1	65.9527	4.49359e-06	143.21	0.999999	62.238	8.11943e-07	127.27	0.999998	56.7734	6.6571e-05	111.12	1	67.2909	0.000544931	119.87	87.008	119.87	-0.054289
TGVEG_311480;TGME49_311480;TGGT1_311480	hypothetical protein	N/A	0	___1	S	313;313;313	3		0.207317	-0.0749074	0.174991	-0.143629	-0.256084	0.240712	2	2	3	3	8.99418	8.77663	8.58973	8.47653	8.19857	8.15112	8.55503	8.14965	8.33808	9.10779	8.84639	8.76317	0.884641	8.84715	1.1759e-56	231.4	0.814489	6.42516	7.03454e-45	216.64	0.943056	12.1909	3.12505e-25	173.4	0.992797	21.3935	2.79594e-69	258.27	239.16	246.31	-0.38628
TGVEG_235470;TGME49_235470;TGGT1_235470	myosin A	N/A	0	___1	S	21;21;21	3		0.205851	-0.263089	-0.902857	-0.506945	0.620536	0.210712	2	5	3	5	10.0685	9.944	9.46519	10.0902	9.73877	9.8342	9.539	9.32449	9.12982	10.1188	9.85255	9.78	0.794122	5.86278	2.36719e-50	233.85	0.884974	8.86137	9.51805e-32	201.13	0.789879	5.75103	2.84106e-08	130.19	0.88532	8.87612	3.00376e-40	219.22	219.91	219.22	-0.43744
TGVEG_219270;TGME49_219270;TGGT1_219270	multi-pass transmembrane protein	N/A	6	___1	S	348;348;348	3		0.205458	-0.200445	-0.79091	-0.225295	0.414869	0.184704	2	1	1	2	7.9532	7.86589	7.21357	8.01687	7.7173	7.71437	7.85625	7.67599	7.38735	8.15969	7.86558	7.8516	0.959756	14.3705	0.00251571	44.081	0.703141	3.75248	0.00254491	53.794	0.978971	16.8188	0.000215488	57.155	0.694387	5.9404	0.00235548	42.344	52.299	57.155	-1.4483
TGVEG_235380;TGME49_235380;TGGT1_235380	hypothetical protein	N/A	0	___1	S	501;501;501	8		0.204821	-0.0818261	-0.158799	0.194462	-0.281141	NaN	1	1	1	NaN	8.01389	7.80469	7.59621	7.91801	7.67258	7.5532	7.49886	7.20159	7.19404	NaN	NaN	NaN	0.961085	13.9296	4.09191e-06	100.43	0.985231	18.6237	1.80243e-06	103.13	0.908578	12.4968	0.00416854	46.892	NaN	NaN	NaN	NaN	94.088	103.13	0.25931
TGGT1_230210	alveolin domain containing intermediate filament IMC10	N/A	0	___1	T	402	19		0.204357	-0.153482	0.0759534	-0.382917	NaN	0.148339	3	1	NaN	1	8.96379	8.7315	8.58105	8.71075	8.41752	8.40178	NaN	NaN	NaN	8.82638	8.58913	8.45056	0.90662	9.9214	6.00264e-09	104.01	0.786709	5.67586	7.56133e-09	91.1	NaN	NaN	NaN	NaN	0.781998	5.55005	0.000110785	59.567	86.656	57.097	0.58133
TGVEG_212820;TGME49_212820;TGGT1_212820	ubiquitin family protein	N/A	0	___1	S	511;511;511	3		0.203779	-0.0384465	0.0771293	-0.0364636	-0.156005	0.00801259	1	1	2	1	8.3072	8.09747	7.89037	8.06262	7.77037	7.7526	7.8976	7.56401	7.62685	8.34749	7.91574	8.14681	0.947846	12.626	5.78708e-11	126.43	0.998759	29.0593	2.33786e-08	122.44	0.993883	22.1317	5.73924e-05	82.265	0.996888	25.1364	3.88567e-11	132.79	116.44	122.44	-0.28974
TGVEG_243440;TGME49_243440;TGGT1_243440	histone lysine acetyltransferase GCN5-B	N/A	0	___1	S	109;109;109	6		0.203362	-0.109999	-0.275238	NaN	0.0552388	0.323249	3	NaN	2	2	7.78689	7.59859	7.33317	NaN	NaN	NaN	7.30561	6.8881	7.09632	7.62382	7.40983	7.21378	0.999999	61.7655	4.127e-07	136.38	NaN	NaN	NaN	NaN	0.999954	43.337	0.00156313	73.36	0.999554	33.5008	0.000604358	82.069	90.218	136.38	0.52327
TGME49_318140;TGGT1_318140;TGVEG_318140	SART-1 family protein	N/A	0	___1	S	610;610;610	16		0.201657	0.0218285	0.0548954	-0.0112383	NaN	0.125337	3	2	NaN	1	8.68231	8.45608	8.29086	8.35652	8.05277	8.0582	NaN	NaN	NaN	8.52892	8.28457	8.16268	0.900507	9.56695	3.01812e-14	134.26	0.705789	3.80017	2.0159e-09	104.55	NaN	NaN	NaN	NaN	0.943544	12.2305	3.53795e-21	165.65	165.65	59.561	-0.18402
TGVEG_234280;TGGT1_234280;TGME49_234280	AMP deaminase	N/A	0	___1	S	1027;1027;1031	3		0.199479	-0.034919	0.0546219	-0.154807	-0.00457179	0.0928113	3	2	2	2	8.38184	8.16997	7.96848	7.94976	7.70129	7.58891	8.14672	7.83281	7.85818	8.12914	7.87462	7.77605	0.997484	25.9825	1.44838e-06	106.42	0.995623	23.5694	8.85047e-06	99.927	0.999851	38.2798	2.35205e-08	125.73	0.997603	26.1922	7.44508e-07	115.83	117.68	125.73	0.19964
TGVEG_257430;TGME49_257430;TGGT1_257430	hypothetical protein;putative proteophosphoglycan 5, related protein	N/A	0	___1	S	966;966;966	9		0.199056	-0.101923	-0.25833	0.0544847	NaN	-0.309056	2	1	NaN	2	8.41327	8.26958	7.86304	8.33568	8.12788	7.91576	NaN	NaN	NaN	8.47706	8.27286	8.05123	0.994308	22.4292	0.000151838	75.103	0.97935	16.7602	1.94016e-08	85.595	NaN	NaN	NaN	NaN	0.975814	16.0581	1.33562e-06	70.718	79.785	75.103	0.85117
TGVEG_219860;TGGT1_219860;TGME49_219860	putative replication licensing factor;replication licensing factor, putative	N/A	0	___1	S	6;6;6	6		0.198905	0.0310155	0.0786468	NaN	-0.0166158	-0.0963627	2	NaN	1	3	8.25931	8.04567	7.84877	NaN	NaN	NaN	8.02247	7.77428	7.66122	8.23742	8.09681	7.67927	0.970889	15.2959	9.33765e-06	85.493	NaN	NaN	NaN	NaN	0.936423	11.8825	0.000204821	66.977	0.88322	10.1002	5.79844e-05	80.387	77.408	85.493	-0.57375
TGME49_291180;TGVEG_291180;TGGT1_291180	amine-terminal region of chorein, A TM vesicle-mediated sorter;hypothetical protein	N/A	0	___1	S	907;907;907	9		0.198056	0.0634728	-0.0126618	-0.0846601	0.28774	0.213451	2	1	2	2	8.39235	8.20011	7.94579	7.6601	7.41437	7.29568	7.85098	7.58345	7.51364	8.25076	8.00169	7.89071	0.999858	38.4705	2.37358e-17	146.6	0.999646	34.5073	4.81465e-08	107.39	0.999804	37.0836	3.45526e-09	99.753	0.999909	40.3911	4.88784e-12	133.65	128.71	133.65	0.081583
TGVEG_242070;TGME49_242070;TGGT1_242070	cAMP-dependent protein kinase regulatory subunit	N/A	0	___1	S	94;94;94	4		0.197778	0.0263157	0.119264	-0.00451967	-0.0357967	0.0958416	4	2	2	5	9.15262	8.95243	8.71999	8.83696	8.5521	8.51913	8.04427	7.73088	7.75521	9.28405	9.04821	8.90628	0.99677	24.8939	8.20005e-12	135.64	0.906151	9.8477	2.00763e-08	119.27	0.989837	19.8856	4.81993e-08	110.6	0.999705	35.3065	1.36627e-17	162.43	152.92	148.85	0.73058
TGVEG_297870;TGME49_297870;TGGT1_297870	hypothetical protein	N/A	0	___1	S	322;322;322	3		0.197548	-0.307391	0.167903	-0.782686	NaN	0.356312	1	1	NaN	1	7.47973	7.266	7.06934	7.23997	6.9002	6.97453	NaN	NaN	NaN	7.32582	7.11564	6.9098	0.997183	26.9199	0.00655414	62.694	0.998657	29.3167	0.00586582	85.522	NaN	NaN	NaN	NaN	0.999844	39.1723	0.00186012	78.903	60.073	78.903	0.095175
TGVEG_268200;TGME49_268200;TGGT1_268200	RNA recognition motif-containing protein	N/A	0	___1	S	10;10;10	10		0.19691	-0.051481	0.124344	-0.191877	-0.0869106	0.21394	1	1	1	2	8.39676	8.17803	7.99406	7.84863	7.56405	7.53051	8.09812	7.79196	7.80219	8.38851	8.12817	8.04258	0.776205	5.94589	1.40177e-14	136.24	0.784139	6.36777	4.58508e-11	121.1	0.815642	7.17636	2.67204e-08	87.196	0.692289	5.90064	2.27543e-14	130.29	128.38	87.196	0.022578
TGME49_228660;TGVEG_228660;TGGT1_228660	Sec7 domain-containing protein	N/A	0	___2	S	303;303;303	4		0.196856	0.20931	0.534081	NaN	-0.115461	NaN	1	NaN	1	NaN	7.98293	7.72393	7.63535	NaN	NaN	NaN	7.69867	7.38193	7.41281	NaN	NaN	NaN	0.992882	21.4449	0.000309932	75.548	NaN	NaN	NaN	NaN	0.790332	5.7237	0.00430281	55.912	NaN	NaN	NaN	NaN	66.784	75.548	0.72687
TGVEG_226430;TGME49_226430;TGGT1_226430	reticulon protein	N/A	3	___1	S	10;10;10	7		0.196752	0.11797	0.301112	-0.0651715	NaN	0.169805	1	1	NaN	1	8.60925	8.40279	8.18715	8.24541	7.97402	7.91255	NaN	NaN	NaN	8.3733	8.15131	7.97555	0.829176	7.06997	1.01056e-17	148.38	0.95739	16.5785	5.97211e-25	168.64	NaN	NaN	NaN	NaN	0.638528	5.91542	1.75848e-08	111.38	143.02	168.64	0.56732
TGVEG_269180;TGGT1_269180;TGME49_269180	MIF4G domain-containing protein	N/A	0	___1	S	1731;1731;1731	6		0.196658	0.0419186	0.13028	0.104429	-0.108954	0.223813	1	1	2	1	8.65899	8.43955	8.25741	8.53392	8.28283	8.17647	8.52466	8.2017	8.2445	8.67304	8.41224	8.32767	0.940368	11.9782	0.0157783	86.898	0.5	0	0.0104684	58.132	0.552679	0.918539	0.00930155	85.533	0.940628	11.9984	0.00397485	69.346	24.352	69.346	0.13014
TGVEG_297720;TGME49_297720;TGGT1_297720	trehalose-phosphatase	N/A	0	___1	S	199;199;199	3		0.19577	-0.0891748	-0.228303	0.0499535	NaN	-0.258603	2	1	NaN	2	7.96916	7.73884	7.58362	7.25943	7.00225	6.9096	NaN	NaN	NaN	7.99376	7.80044	7.54915	1	68.7848	0.00061656	98.508	1	67.4453	0.00251955	79.346	NaN	NaN	NaN	NaN	1	70.2091	1.79784e-05	85.988	64.617	85.988	-0.77978
TGVEG_243960;TGME49_243960;TGGT1_243960	nuclear transport factor 2 (ntf2) domain-containing protein	N/A	0	___1	S	410;410;410	8		0.194744	-0.0922124	-0.236832	0.0524068	NaN	-0.0495222	4	2	NaN	4	9.24679	9.05572	8.79817	8.72929	8.44835	8.4072	NaN	NaN	NaN	9.26562	9.01515	8.90736	0.994312	22.426	1.32365e-30	168.29	0.961636	13.9912	9.20496e-24	155.42	NaN	NaN	NaN	NaN	0.986943	18.9258	4.01376e-31	178.85	173.84	140.36	-0.30782
TGVEG_320020;TGME49_320020;TGGT1_320020	transporter, major facilitator family protein	N/A	12	___1	S	316;316;316	3		0.193649	-0.140061	-0.360955	0.0808327	NaN	-0.366394	1	2	NaN	2	8.9065	8.69289	8.49589	8.18081	7.87855	7.88101	NaN	NaN	NaN	8.4177	8.27743	7.85866	0.769588	6.81842	4.4226e-07	90.744	0.688177	4.91585	2.57136e-08	94.031	0.476336	0	0.00011817	67.194	0.703358	5.0199	4.1603e-08	87.091	94.031	89.297	0.62517
TGGT1_230860	hypothetical protein	N/A	0	___1	S	762	3		0.193586	0.0620862	0.0236738	0.275744	-0.11316	0.30478	2	1	3	1	7.8379	7.61979	7.43428	7.45148	7.1617	7.1389	7.57135	7.29944	7.2391	7.68515	7.40929	7.3574	0.999862	38.6135	9.65358e-05	113.22	0.999804	37.2211	0.00024183	102.4	0.999943	43.1946	0.000145477	106.67	0.999815	40.0291	0.000132932	108.35	85.05	106.67	-0.049004
TGVEG_289540;TGME49_289540;TGGT1_289540	hypothetical protein	HMM: MSHKTMAKSGGRSTGAVRSHDAGSPSAPVASKSRPWRLGCMVVSLAAFAVAIST, NN: MSHKTMAKSGGRSTGAVRSHDAGSPSAPVASKSRPWRLGCMVVSLAAFAVAI	0	___1	S	897;897;897	13		0.193557	0.10015	-0.0578737	NaN	0.258173	-0.463415	1	NaN	1	1	7.70869	7.48745	7.30984	NaN	NaN	NaN	7.16221	6.91645	6.79783	7.00501	6.75168	6.6504	0.999778	36.5393	1.44532e-06	103.71	NaN	NaN	NaN	NaN	0.99909	30.4109	7.34937e-05	80.859	0.998285	27.6799	0.00016217	73.928	95.967	103.71	-0.10113
TGVEG_227800;TGME49_227800;TGGT1_227800	EF hand domain-containing protein	HMM: MPEREKGLLSFPIMAGAFSS, NN: MPEREKGLLSFPIMAGAFSSPPFPSVGFDFASSGQAL	0	___1	S	543;543;543	4		0.192871	-0.0556448	0.032465	-0.143755	NaN	0.22464	2	1	NaN	1	8.40671	8.21806	7.95367	8.07507	7.77437	7.77374	NaN	NaN	NaN	8.24415	7.96465	7.92046	1	90.0979	3.11096e-24	177.03	0.99999	51.1399	1.21525e-11	132.65	NaN	NaN	NaN	NaN	1	83.7598	1.61376e-17	160.57	168.75	160.57	-0.46908
TGVEG_248700;TGME49_248700;TGGT1_248700	alveolin domain containing intermediate filament IMC12	N/A	0	___2	S	250;250;250	10		0.192442	0.0901434	0.265473	-0.242218	0.247175	0.317023	2	1	1	1	8.95087	8.75887	8.50391	8.89041	8.62245	8.55358	8.94946	8.63135	8.66485	8.86931	8.6067	8.52612	0.996964	25.1521	3.91444e-07	120.54	0.999703	35.2643	1.55316e-12	161.99	0.981563	17.2188	4.43994e-24	171.08	0.999467	32.726	1.72679e-09	154.31	155.36	82.635	0.1519
TGVEG_218960;TGGT1_218960;TGME49_218960	AP2 domain transcription factor AP2XII-1	N/A	0	___1	S	1015;1015;1014	8		0.189841	0.0220168	0.0574297	-0.0133962	NaN	0.183798	1	1	NaN	1	7.73068	7.51198	7.32797	7.31739	6.92994	7.08842	NaN	NaN	NaN	7.34612	7.15146	6.90391	0.999982	47.4124	3.09287e-11	135.09	0.999572	33.8601	4.4914e-06	101.28	NaN	NaN	NaN	NaN	0.998862	29.4781	6.59442e-06	99.413	128.96	135.09	0.31054
TGVEG_288350;TGGT1_288350;TGME49_288350	hypothetical protein;putative nuclear NF-kB activator	N/A	0	___1	S	456;456;467	7		0.188696	-0.0474538	NaN	-0.124239	0.0293313	-0.0672397	NaN	1	2	1	NaN	NaN	NaN	8.47226	8.17603	8.16634	7.98059	7.66515	7.69351	7.51419	7.22121	7.20496	NaN	NaN	NaN	NaN	0.999548	33.4515	8.67428e-05	99.844	0.819415	6.56823	0.000280101	84.169	0.993688	21.9709	0.000604354	80.245	64.167	99.844	0.24371
TGGT1_267710;TGVEG_267710;TGME49_267710	CPSF A subunit region protein	N/A	0	___1	S	113;113;113	3		0.188384	0.0434295	-0.106244	0.174931	0.0616016	-0.054422	2	2	2	2	8.53158	8.3306	8.10034	8.44115	8.13223	8.14786	8.34366	8.02338	8.06108	8.47632	8.18862	8.16155	0.999999	60.2407	0.000135619	82.59	0.999972	45.5815	0.00505707	53.981	0.999992	50.9233	0.00041489	78.69	1	64.0256	0.000547498	72.433	73.308	72.433	0.38326
TGVEG_294710;TGME49_294710;TGGT1_294710	RNA recognition motif-containing protein	N/A	0	___1	S	897;897;897	3		0.187963	-0.229494	-0.60227	0.143282	NaN	NaN	1	1	NaN	NaN	7.97091	7.79791	7.48753	8.01465	7.6275	7.78544	NaN	NaN	NaN	NaN	NaN	NaN	1	83.4231	0.000637384	83.423	1	86.5392	1.40543e-05	86.539	NaN	NaN	NaN	NaN	NaN	NaN	NaN	NaN	77.276	86.539	-0.44499
TGVEG_295710;TGGT1_295710;TGME49_295710	HECT-domain (ubiquitin-transferase) domain-containing protein	N/A	0	___1	S	7659;7659;7659	12		0.187214	0.212567	0.559211	-0.134077	NaN	0.0940715	1	1	NaN	2	7.98645	7.72939	7.6365	7.81076	7.53515	7.48273	NaN	NaN	NaN	8.12133	7.8679	7.76684	0.666821	3.99112	1.11959e-08	100.21	0.763988	5.22873	3.8157e-08	76.937	NaN	NaN	NaN	NaN	0.843025	7.32262	1.17776e-16	118.22	106.42	118.22	-0.1461
TGVEG_306600;TGME49_306600;TGGT1_306600	RNA recognition motif-containing protein	N/A	0	___2	S	140;140;140	4		0.186965	-0.0997985	-0.477148	0.0701918	0.107561	0.0148898	2	1	1	1	8.54251	8.36765	8.06292	8.48342	8.23495	8.12254	7.89048	7.61006	7.5678	8.25525	8.00937	7.89104	0.987743	20.7951	0.00319465	76.341	0.980004	18.7259	3.90198e-05	87.138	0.938554	14.0933	0.00708956	47.916	0.99898	29.9158	5.0573e-05	103.13	77.157	103.13	-0.19544
TGVEG_284050;TGGT1_284050;TGME49_284050	DEAD/DEAH box helicase domain-containing protein	N/A	0	___1	S	333;2499;2518	10		0.186783	0.0294769	0.107659	0.0595199	-0.0787477	0.0986889	4	5	2	1	8.47224	8.26858	8.04552	8.52818	8.25239	8.20033	7.75372	7.3909	7.50679	7.57998	7.28405	7.27379	1	63.0089	1.21447e-06	87.802	0.999937	42.0403	5.26602e-05	63.979	0.999877	39.1083	9.87847e-05	63.376	0.999966	44.6633	1.18046e-05	69.071	84.051	87.802	-0.301
TGVEG_214440;TGME49_214440;TGGT1_214440	4'-phosphopantetheinyl transferase superfamily protein	N/A	0	___1	S	98;98;98	8		0.1866	0.0427875	0.0368783	0.186237	-0.0947532	0.0481427	2	2	1	1	9.09318	8.87767	8.68557	9.03387	8.77302	8.68852	8.63543	8.30621	8.36088	8.70964	8.47638	8.32828	0.979037	16.6992	5.79698e-06	122.39	0.983333	17.9946	3.85958e-07	133.32	0.971714	15.4884	1.45648e-05	117.2	0.877796	10.56	2.88905e-05	108.72	110.74	133.32	0.089267
TGVEG_261760;TGME49_261760;TGGT1_261760	CDP-alcohol phosphatidyltransferase superfamily protein	N/A	7;8	___1	T	429;429;429	4		0.185534	0.0948285	0.444475	8.70526e-05	-0.160076	0.151766	1	1	2	2	8.20615	7.97054	7.82811	7.80672	7.56617	7.4354	7.55897	7.23659	7.2783	8.38399	8.13947	8.01799	1	155.914	8.07616e-24	168.81	1	136.21	9.92593e-17	153.36	0.999987	51.7097	0.0109473	53.998	1	130.687	4.97805e-19	183.09	164.86	139.95	1.2229
TGVEG_248700;TGME49_248700;TGGT1_248700	alveolin domain containing intermediate filament IMC12	N/A	0	___2	S	200;200;200	3		0.185056	0.0811262	0.33165	-0.202462	0.114191	0.201991	3	2	2	2	8.53396	8.33317	8.1024	8.33122	7.99515	8.06262	8.68782	8.42682	8.3427	8.37701	8.10677	8.04285	1	71.2439	2.76065e-05	86.578	1	75.8048	8.72963e-05	82.709	1	107.309	7.80901e-07	113.13	1	85.3318	7.86977e-07	115.26	90.905	92.236	-0.45145
TGVEG_248700;TGME49_248700;TGGT1_248700	alveolin domain containing intermediate filament IMC12	N/A	0	___2	S	203;203;203	6		0.185056	0.0811262	0.33165	-0.202462	0.114191	0.201991	1	3	2	1	7.76802	7.50595	7.42418	8.09304	7.74032	7.83818	8.3328	8.04895	8.01389	7.61281	7.3656	7.25035	0.993244	21.9747	0.000221228	78.225	0.998726	29.3544	8.72963e-05	82.709	0.999965	44.6365	7.80901e-07	113.13	0.99867	28.8621	1.6222e-05	92.236	97.624	113.13	0.024387
TGVEG_442470	putative lipoprotein	N/A	0	___1	S	256	12		0.184718	0.125053	-0.0815964	0.331702	NaN	0.140376	1	1	NaN	2	7.92618	7.6973	7.53857	7.81393	7.56219	7.45729	NaN	NaN	NaN	8.43286	8.19948	8.05165	0.996834	24.9843	3.10893e-08	107.39	0.998503	28.2468	4.63149e-07	103.31	NaN	NaN	NaN	NaN	0.981265	17.302	1.81371e-05	74.444	84.455	103.31	-0.59381
TGVEG_313910;TGME49_313910;TGGT1_313910	RNA recognition motif 2 protein	N/A	0	___1	S	355;355;355	10		0.184352	-0.0207001	-0.0834017	-0.0315491	0.0528503	0.11325	2	1	2	3	8.44325	8.24324	8.0103	8.16152	7.89275	7.82565	8.04123	7.72463	7.75527	8.5917	8.33604	8.24	0.999999	60.0629	5.56631e-18	149.07	1	68.702	5.24461e-18	150.06	0.999998	57.286	9.97188e-13	136.57	1	67.3525	1.2919e-14	154.7	132.65	150.06	0.48437
TGGT1_250820;TGVEG_250820;TGME49_250820	hypothetical protein	N/A	0	___1	T	168;168;168	6		0.184045	0.0597149	0.283159	-0.00693023	-0.0970841	-0.0499135	3	2	2	2	8.76505	8.58815	8.28954	8.27937	7.99871	7.95698	7.85651	7.55581	7.55515	8.23962	8.00741	7.8568	1	111.265	0.00285014	138.25	1	115.915	0.000320659	131.09	1	86.1144	0.00170703	120.36	1	83.0814	0.00376182	112.13	71.04	83.081	-0.053345
TGME49_232340;TGVEG_232340;TGGT1_232340	protein phosphatase 2C domain-containing protein	N/A	0	___1	S	542;543;543	11		0.183865	0.0408066	0.194875	-0.0620228	-0.0104318	0.154052	4	4	4	5	9.40099	9.17237	9.01296	9.05088	8.77026	8.72848	8.94013	8.64341	8.63475	9.31756	9.07697	8.94628	1	132.717	9.74872e-13	144.94	1	130.724	3.21345e-17	157.47	1	138.803	1.84552e-18	148.36	1	141.047	4.59654e-17	153.75	151.67	144.3	-0.11682
TGVEG_215220;TGME49_215220;TGGT1_215220	hypothetical protein	N/A	0	___1	S	244;295;168	4		0.183407	0.09568	0.254904	NaN	-0.0635444	0.172137	1	NaN	1	1	8.03543	7.82035	7.62716	NaN	NaN	NaN	7.26862	6.94612	6.98807	7.60757	7.28865	7.32373	0.962122	14.0485	9.21777e-06	95.205	NaN	NaN	NaN	NaN	0.779638	5.48757	0.000667758	77.08	0.920953	10.6635	1.49001e-05	84.581	75.908	95.205	0.074356
TGGT1_230940;TGME49_230940;TGVEG_230940	hypothetical protein	N/A	0	___1	S	89;89;89	16		0.18274	-0.0543577	0.155084	-0.143597	-0.17456	0.107704	3	4	2	3	9.74702	9.52471	9.34978	9.71402	9.43008	9.3952	9.40591	9.0762	9.13178	9.72133	9.47595	9.35647	0.999831	37.7228	1.8767e-26	197.86	0.999807	37.1653	1.23513e-44	217.26	0.999763	36.2707	2.52463e-12	131.56	0.999974	45.9077	1.11072e-44	218.25	209.05	218.25	0.017237
TGVEG_278660;TGME49_278660;TGGT1_278660	P-type ATPase4, putative;putative P-type ATPase4	N/A	8	___1	S	145;145;145	4		0.182723	0.328918	0.878297	-0.220461	NaN	0.274344	2	1	NaN	1	8.78946	8.51743	8.45735	8.59084	8.38204	8.17257	NaN	NaN	NaN	8.48797	8.26968	8.08465	0.999979	46.707	2.50625e-08	118.31	1	72.2657	3.27942e-08	114.37	NaN	NaN	NaN	NaN	1	66.4512	1.01836e-11	143.67	137.47	83.467	-0.78634
TGME49_210980;TGGT1_210980;TGVEG_210980	alternative splicing type 3 and, putative;putative alternative splicing type 3 and	N/A	0	___1	S	366;366;366	3		0.182071	0.211582	0.566225	-0.143061	NaN	0.255498	1	1	NaN	1	8.11952	7.87768	7.74991	8.17516	7.92187	7.82052	NaN	NaN	NaN	7.96073	7.69961	7.61575	0.999018	30.0763	0.000725457	68.044	0.998079	27.1557	0.00792395	46.797	NaN	NaN	NaN	NaN	0.99677	24.8939	0.0122779	43.03	55.252	68.044	0.29518
TGGT1_247450;TGVEG_247450;TGME49_247450	hypothetical protein	N/A	0	___2	S	132;132;132	2		0.181188	0.0418937	-0.0867447	0.193287	0.0191389	-0.439488	2	1	3	1	9.10799	8.91898	8.65565	8.50203	8.25339	8.14142	8.8651	8.562	8.56613	8.72513	8.51517	8.30871	0.999944	42.5048	0.000803235	56.514	0.985787	18.2388	0.0487717	41.695	0.999859	38.502	0.00131231	62.861	0.998949	29.7759	0.00685844	41.695	45.609	56.514	0.49743
TGGT1_247450;TGVEG_247450;TGME49_247450	hypothetical protein	N/A	0	___2	S	134;134;134	4		0.181188	0.0418937	-0.0867447	0.193287	0.0191389	-0.439488	2	1	3	1	9.10799	8.91898	8.65565	8.50203	8.25339	8.14142	8.8651	8.562	8.56613	8.72513	8.51517	8.30871	0.99995	43.001	0.000803235	56.514	0.961655	13.9285	0.0487717	41.695	0.999942	42.3797	0.00131231	62.861	0.999447	32.5638	0.00685844	41.695	45.609	56.514	0.49743
TGVEG_209600;TGME49_209600;TGGT1_209600	hypothetical protein	N/A	0	___1	S	183;183;183	6		0.180808	-0.0297938	0.0706993	-0.0292818	-0.130799	0.0547912	4	3	4	3	9.13075	8.90806	8.73406	8.37332	8.09146	8.05223	8.86764	8.58797	8.54415	9.02259	8.77284	8.66341	1	89.5062	3.49563e-12	141.07	1	88.7688	1.0292e-08	145.48	1	77.9691	1.42082e-31	196.3	1	77.6485	1.21187e-11	129.46	189.15	126.26	-0.31709
TGGT1_203300	hypothetical protein	N/A	2	___2	S	722	3		0.180387	0.216038	-0.149399	0.581476	NaN	-0.00251245	1	1	NaN	1	7.88004	7.69376	7.42261	7.64872	7.46364	7.18904	NaN	NaN	NaN	7.909	7.61431	7.60154	1	59.3587	0.00347025	59.359	1	90.6938	2.09908e-06	90.694	NaN	NaN	NaN	NaN	1	71.6775	1.85404e-05	71.678	84.799	71.678	-0.040187
TGGT1_203300	hypothetical protein	N/A	2	___2	S	725	6		0.180387	0.216038	-0.149399	0.581476	NaN	-0.00251245	1	1	NaN	1	7.88004	7.69376	7.42261	7.64872	7.46364	7.18904	NaN	NaN	NaN	7.909	7.61431	7.60154	1	59.3587	0.00347025	59.359	1	90.6938	2.09908e-06	90.694	NaN	NaN	NaN	NaN	1	71.6775	1.85404e-05	71.678	84.799	71.678	-0.040187
TGVEG_258970;TGME49_258970;TGGT1_258970	hypothetical protein	N/A	0	___1	S	1196;1196;1196	9		0.180205	0.0135048	0.0103474	0.0608087	-0.0306416	-0.0238384	2	2	3	2	8.38117	8.1782	7.95325	8.26586	8.00492	7.92064	8.06179	7.75679	7.7647	8.24475	8.03599	7.82638	0.969244	14.9851	6.16596e-12	108.22	0.979246	16.7385	6.45737e-10	94.207	0.985694	18.3859	2.49711e-07	78.913	0.97426	15.7811	1.01032e-09	87.972	100.75	78.913	0.67478
TGVEG_309140;TGME49_309140;TGGT1_309140	transducin beta-like protein TBL1	N/A	0	___1	S	559;559;559	9		0.179842	0.0505665	0.136357	-0.0352238	NaN	NaN	1	1	NaN	NaN	8.57408	8.36696	8.15305	8.42139	8.16758	8.06737	NaN	NaN	NaN	NaN	NaN	NaN	0.810596	6.3147	0.000101453	78.674	0.854457	7.68699	1.23466e-07	108.96	NaN	NaN	NaN	NaN	NaN	NaN	NaN	NaN	98.116	108.96	1.7432
TGVEG_208510;TGME49_208510;TGGT1_208510	hypothetical protein	N/A	0	___1	S	677;677;677	4		0.179495	-0.195452	-0.527682	0.136778	NaN	-0.386079	1	1	NaN	2	8.08515	7.96084	7.48114	8.02407	7.72046	7.72558	NaN	NaN	NaN	8.37123	8.14619	7.97803	1	80.0028	1.45586e-10	107.31	1	82.4204	1.59702e-10	105.55	NaN	NaN	NaN	NaN	1	69.3735	1.33101e-08	94.275	101.78	105.55	-0.70151
TGVEG_270640;TGME49_270640;TGGT1_270640	RNA recognition motif-containing protein	N/A	0	___1	S	87;87;87	3		0.179352	0.03691	-0.0652605	0.177331	-0.00134014	NaN	1	1	2	NaN	8.07994	7.86294	7.67463	8.09468	7.65872	7.89645	8.37911	8.03238	8.11942	NaN	NaN	NaN	0.997365	25.7812	0.00551945	64.82	0.999974	45.8316	0.00238107	82.417	0.999989	49.458	0.00322898	77.662	NaN	NaN	NaN	NaN	63.745	77.662	0.55038
TGVEG_205558;TGME49_205558;TGGT1_205558	NAC domain-containing protein	N/A	0	___2	S	17;17;17	9		0.177675	-0.0662132	0.0219702	-0.324607	0.103997	0.143022	2	1	3	2	8.26489	8.07317	7.81745	8.06202	7.72216	7.79664	9.07456	8.74451	8.80072	8.95923	8.7	8.61195	0.999999	62.0948	2.31406e-38	221.86	0.999997	55.2683	8.88094e-62	262.8	0.994696	24.0348	4.05016e-15	110.23	0.999993	51.2872	2.25413e-76	279.47	255.07	207.54	0.24722
TGVEG_205558;TGME49_205558;TGGT1_205558	NAC domain-containing protein	N/A	0	___2	S	19;19;19	11		0.177675	-0.0662132	0.0219702	-0.324607	0.103997	0.143022	1	1	3	1	8.4702	8.29824	7.98469	8.18256	7.85107	7.90997	9.07456	8.74451	8.80072	8.99375	8.73735	8.64297	1	87.2186	2.31406e-38	221.86	1	86.3226	8.88094e-62	262.8	0.994696	24.0348	4.05016e-15	110.23	1	81.427	2.25413e-76	279.47	255.07	279.47	0.45261
TGVEG_204120;TGME49_204120;TGGT1_204120	hypothetical protein;pre-mRNA splicing factor	N/A	0	___1	S	416;416;416	6		0.17747	0.353229	0.960376	-0.253917	NaN	0.653748	1	1	NaN	1	7.6344	7.3483	7.3179	7.49575	7.18698	7.20232	NaN	NaN	NaN	7.48876	7.20132	7.17371	0.988891	20.3028	1.23171e-05	88.471	0.967159	16.1632	7.03054e-06	114.55	NaN	NaN	NaN	NaN	0.988202	19.2432	3.98462e-08	142.88	111.56	88.471	-1.0913
TGVEG_263520;TGME49_263520;TGGT1_263520	microtubule associated protein SPM1	N/A	0	___1	S	116;116;116	14		0.176776	-0.202916	-0.553041	0.14721	NaN	NaN	1	1	NaN	NaN	7.86578	7.73019	7.2942	7.82181	7.59386	7.43284	NaN	NaN	NaN	NaN	NaN	NaN	0.938649	11.8472	3.03916e-05	67.928	0.734148	4.41501	0.00163132	45.707	NaN	NaN	NaN	NaN	NaN	NaN	NaN	NaN	62.555	67.928	0.51818
TGVEG_313080;TGME49_313080;TGGT1_313080	hypothetical protein;putative transmembrane protein	HMM: MAASVPRLPPLFLSTALLLCLAA, NN: MAASVPRLPPLFLSTALLLCLAA	1	___2	S	425;425;425	10		0.176749	0.394676	1.07578	-0.286429	NaN	0.749067	2	2	NaN	4	8.93357	8.5486	8.70285	8.92962	8.60656	8.64956	NaN	NaN	NaN	8.99668	8.67678	8.71374	0.979636	17.9545	1.62839e-08	113.93	0.979603	17.9545	3.11861e-12	131.17	NaN	NaN	NaN	NaN	0.997864	27.8406	1.01455e-19	186.13	165.53	119.18	-0.27686
TGVEG_244280;TGGT1_244280;TGME49_244280	hypothetical protein;putative transmembrane protein	HMM: MEICQLPRVRHLRMMVAVALGALLFLSICGE, NN: MEICQLPRVRHLRMMVAVALGALLFLSICGE	1	___1	S	55;55;55	9		0.176171	0.124641	0.340429	-0.0911471	NaN	0.273406	1	1	NaN	1	8.28872	8.06375	7.89543	8.14761	7.82375	7.8683	NaN	NaN	NaN	7.87773	7.60311	7.54859	0.933676	11.4852	9.90718e-20	178.01	0.831383	6.92899	4.3043e-11	139.08	0.293516	1.48399	2.6026e-09	75.766	0.97896	16.6772	9.63036e-06	94.922	159.87	94.922	-0.47336
TGME49_237280;TGGT1_237280;TGVEG_237280	TLD protein	N/A	0	___1	S	1063;1063;1063	3		0.175852	0.179477	-0.131801	0.490754	NaN	0.0714597	2	1	NaN	2	7.97724	7.75781	7.57566	7.7516	7.56968	7.28592	NaN	NaN	NaN	7.93567	7.69	7.57118	0.999999	62.0158	0.000817325	98.682	0.999993	51.264	3.42095e-06	103.79	NaN	NaN	NaN	NaN	0.999963	44.3443	0.000436908	83.292	89.62	98.682	-0.09422
TGVEG_229490;TGME49_229490;TGGT1_229490	tetratricopeptide repeat-containing protein	N/A	2	___1	S	429;429;429	6		0.175506	-0.133557	-0.36564	0.0985262	NaN	NaN	2	1	NaN	NaN	8.37967	8.21229	7.88451	7.93147	7.66684	7.59071	NaN	NaN	NaN	NaN	NaN	NaN	0.999986	51.5686	2.23673e-14	125.79	0.999682	40.56	2.43227e-08	85.185	NaN	NaN	NaN	NaN	NaN	NaN	NaN	NaN	112.37	125.79	-0.35144
TGVEG_248360;TGME49_248360;TGGT1_248360	hypothetical protein	N/A	0	___2	S	88;88;88	10		0.174768	0.0736114	0.202056	-0.0548333	NaN	-0.170479	3	1	NaN	2	9.21948	8.998	8.821	9.29743	9.02608	8.96454	NaN	NaN	NaN	9.09642	8.84517	8.73919	0.99827	27.5929	1.40895e-18	160.36	0.937249	12.6776	3.54005e-21	188.39	NaN	NaN	NaN	NaN	0.891868	10.4298	2.36498e-18	156.47	146.26	137.62	-0.43579
TGVEG_207710;TGME49_207710;TGGT1_207710	phosphatidylinositol synthase, putative;putative phosphatidylinositol synthase	N/A	4	___1	S	11;11;11	10		0.174707	0.387847	1.06483	-0.289139	NaN	0.663992	2	2	NaN	1	8.44475	8.17658	8.10816	8.26741	7.94089	7.99046	NaN	NaN	NaN	7.82874	7.56114	7.49149	0.998193	27.4833	4.55099e-08	116.43	0.906587	13.5318	5.43415e-08	110.6	NaN	NaN	NaN	NaN	0.99502	24.6065	5.42224e-06	97.49	88.262	116.43	1.4059
TGVEG_231960A;TGGT1_231960;TGME49_231960	omega secalin, putative;putative omega secalin	HMM: MKVRSVLSVGFWAAACIAF, NN: MKVRSVLSVGFWAAACIAF;HMM: MKVRSVLSVGFWAAACVAF, NN: MKVRSVLSVGFWAAACVAF	0	___1	S	486;486;486	3		0.172371	-0.108646	0.069321	-0.549083	0.153825	0.107041	1	1	2	2	8.48015	8.31925	7.97095	8.32715	8.00221	8.04879	7.84019	7.52753	7.55049	8.35108	8.09339	8.00191	0.968467	18.0257	3.14377e-08	89.011	0.969281	18.7962	6.99235e-05	63.392	0.948183	15.1076	0.0001177	62.617	0.995082	23.7679	1.65628e-10	112.55	105.6	112.55	0.73212
TGVEG_226570;TGME49_226570;TGGT1_226570	hypothetical protein	N/A	0	___1	T	13;13;13	12		0.172086	0.0190617	0.0528299	-0.0147065	NaN	NaN	1	2	NaN	NaN	7.92036	7.72696	7.47592	7.51459	7.30268	7.1013	NaN	NaN	NaN	NaN	NaN	NaN	0.914407	10.8247	1.33304e-10	106.88	0.993277	23.8816	7.97544e-07	77.241	NaN	NaN	NaN	NaN	NaN	NaN	NaN	NaN	106.88	77.241	0.31833
TGGT1_290640;TGME49_290640;TGVEG_290640	DNA mismatch repair protein MSH6-1, putative;putative DNA mismatch repair protein MSH6-1	N/A	0	___1	S	98;98;98	3		0.171936	0.0555295	0.0643145	0.247587	-0.145313	-0.198697	2	1	1	2	8.09395	7.87067	7.69816	7.96381	7.75383	7.54743	7.21088	6.90699	6.9127	7.92194	7.73502	7.46568	1	63.9892	0.00628359	63.989	1	76.0727	0.00295746	76.073	1	57.1063	0.0162839	57.106	1	43.0301	0.00680565	70.363	42.81	43.03	-0.73736
TGME49_300270;TGVEG_300270;TGGT1_300270	hypothetical protein	N/A	0	___1	S	484;492;492	4		0.171888	-0.193189	0.149436	-0.535814	NaN	0.103233	1	1	2	1	7.64647	7.41402	7.26399	6.68966	6.32379	6.44506	7.5358	7.21426	7.25435	7.55644	7.28946	7.21846	0.997681	29.4259	0.000386013	74.966	0.950501	15.5551	0.000654149	76.82	0.726999	6.92907	0.000902491	92.439	0.922914	13.7978	0.000146147	80.738	67.959	74.966	-0.2442
TGGT1_230940;TGME49_230940;TGVEG_230940	hypothetical protein	N/A	0	___1	S	382;382;382	13		0.171591	-0.0601097	-0.166896	0.0466767	NaN	0.0683378	2	2	1	2	9.6743	9.49824	9.19712	9.69818	9.47163	9.30718	7.51955	7.17467	7.25833	9.52328	9.32091	9.09437	1	62.0818	1.46934e-11	130.15	1	75.3717	1.0156e-07	108.94	1	54.9428	0.00461185	54.943	1	64.9616	6.27017e-06	95.519	118.26	95.622	0.12793
TGVEG_293510;TGME49_293510;TGGT1_293510	poly(ADP-ribose) polymerase and DNA-Ligase Zn-finger region domain-containing protein	HMM: MSRLKLTTGFISVIRPIVSL, NN: MSRLKLTTGFISVIRPIVSL	0	___1	S	268;268;268	10		0.171252	0.060253	0.0173833	-0.129167	0.292542	0.0917473	2	2	2	2	8.42462	8.1964	8.03607	8.05782	7.78244	7.72955	7.88563	7.59147	7.57763	8.33654	8.11374	7.93998	1	114.963	2.21278e-08	126.91	1	73.5897	3.85081e-07	120.63	1	76.3391	9.54974e-07	113.01	1	61.7568	7.62662e-07	115.58	116.68	61.757	-0.28627
TGME49_226910;TGGT1_226910	Amylo-alpha-1,6-glucosidase	N/A	0	___1	S	848;848	6		0.169905	-0.112194	0.0890543	-0.313442	NaN	0.0275167	1	2	NaN	1	7.71135	7.46937	7.34197	8.24067	7.89502	7.98012	NaN	NaN	NaN	8.01043	7.75864	7.65387	0.762847	5.97018	0.00282516	52.862	0.753901	5.80366	0.00416854	46.892	NaN	NaN	NaN	NaN	0.791077	6.53726	0.000111262	75.018	58.403	75.018	1.1422
TGVEG_229650;TGME49_229650;TGGT1_229650	josephin protein	N/A	0	___1	S	268;268;268	3		0.169691	0.138681	-0.432363	0.472714	0.375691	-0.847629	2	2	1	1	8.60441	8.42862	8.12665	8.34986	8.11737	7.96744	7.55751	7.34596	7.14364	8.48507	8.3361	7.94804	0.918257	10.5068	7.43686e-09	95.551	0.920637	10.6452	3.89905e-10	117.94	0.683763	3.37254	2.93825e-05	69.248	0.969079	14.9655	1.18105e-12	104.24	110.64	104.24	-0.24639
TGVEG_231640;TGME49_231640;TGGT1_231640	alveolin domain containing intermediate filament IMC1	N/A	0	___1	T	62;62;62	8		0.168854	0.0955152	0.0600091	-0.229147	0.455683	0.178332	5	4	1	4	9.48792	9.26319	9.0943	9.52551	9.22243	9.22652	9.08156	8.75204	8.80725	9.68041	9.43495	9.31561	1	151.389	4.34556e-14	151.39	1	130.946	1.48513e-13	152.94	1	69.2885	3.48779e-10	105.79	1	77.3895	1.31547e-19	149.73	139.84	148.15	0.77033
TGVEG_207990;TGME49_207990;TGGT1_207990	ribosomal RNA large subunit methyltransferase J protein	N/A	0	___1	S	227;227;227	7		0.168662	-0.130578	0.301427	-0.631863	-0.0612992	0.420923	2	2	2	2	8.78896	8.55605	8.40708	8.55907	8.24433	8.27133	8.37874	8.08149	8.0739	8.70262	8.43487	8.36554	1	200.186	3.56201e-34	200.19	1	197.402	5.07046e-34	197.4	1	180.452	2.67425e-25	180.45	1	179.417	3.13716e-25	179.42	175.9	179.42	-0.16804
TGME49_224980;TGVEG_224980;TGGT1_224980	hypothetical protein	N/A	0	___1	S	1034;1046;1052	3		0.168599	0.0624662	0.106843	-0.181566	0.262122	NaN	1	1	3	NaN	7.79907	7.55964	7.42623	7.82377	7.38734	7.62581	7.71497	7.39999	7.42745	NaN	NaN	NaN	0.894478	9.3426	0.0018835	69.308	0.938291	11.8199	1.12867e-06	104.38	0.5	0	0.000116404	77.505	NaN	NaN	NaN	NaN	94.137	104.38	-0.69136
TGVEG_246340;TGME49_246340;TGGT1_246340	DnaJ domain-containing protein	HMM: MRKSATTSASIFRQRHGKLSVFVYQVAAVLPVALCF, NN: MRKSATTSASIFRQRHGKLSVFVYQVAAVLPVALCF;N/A	0;3	___1	S	67;182;182	3		0.167354	-0.0977954	0.0802359	-0.275827	NaN	0.0625161	1	1	NaN	2	7.36966	7.17713	6.92366	6.67181	6.39192	6.34856	NaN	NaN	NaN	7.84128	7.5104	7.56819	1	120.627	3.61757e-08	120.63	1	41.0881	0.0213337	41.088	NaN	NaN	NaN	NaN	1	132.837	3.74385e-11	132.84	122.77	132.84	0.54225
TGGT1_203310;TGME49_203310;TGVEG_203310	dense granule protein GRA7	HMM: MARHAIFFALCVLGLVAAALPQFATAA, NN: MARHAIFFALCVLGLVAAALPQFATAA;HMM: MARHAIFSALCVLGLVAAALPQFATAA, NN: MARHAIFSALCVLGLVAAALPQFATAA	2	___1	S	62;62;62	25		0.167135	0.0399812	-0.0328955	0.112858	NaN	-0.833748	2	3	NaN	1	8.46731	8.26133	8.04442	8.71396	8.47126	8.34553	NaN	NaN	NaN	8.21867	8.11717	7.53759	0.994723	23.5077	4.01987e-18	131.68	1	64.2718	1.24534e-24	181.56	NaN	NaN	NaN	NaN	0.955641	13.5783	1.32631e-05	79.461	169.02	106.94	-0.11422
TGVEG_269180;TGGT1_269180;TGME49_269180	MIF4G domain-containing protein	N/A	0	___1	S	1712;1712;1712	3		0.166915	-0.0451077	0.143578	-0.124606	-0.154295	0.119045	3	3	4	4	9.23254	8.9984	8.8524	9.07853	8.79906	8.75478	8.81505	8.48456	8.5416	9.1173	8.86402	8.76261	0.994109	22.2723	2.01431e-05	123.99	0.999919	40.9083	6.74333e-08	158.86	0.991127	20.4806	1.89427e-08	119.62	0.998494	28.2163	1.04488e-07	154.74	99.439	158.86	0.19082
TGVEG_307990;TGGT1_307990	arrestin (or s-antigen), n-terminal domain-containing protein	N/A	0	___1	S	154;154	3		0.165843	0.0815938	-0.0682636	0.231451	NaN	-0.755631	1	1	NaN	1	7.71234	7.47657	7.33447	7.49838	7.16521	7.22724	NaN	NaN	NaN	7.45252	7.37092	6.68627	1	97.9042	7.07709e-06	97.904	1	88.3852	1.62763e-05	88.385	NaN	NaN	NaN	NaN	1	110.572	0.000467669	110.57	96.103	110.57	-0.91455
TGVEG_205130;TGGT1_205130;TGME49_205130	hypothetical protein;putative glyoxalase	N/A	0	___2	S	4370;4364;4374	3		0.165307	-0.0855673	NaN	-0.243219	0.0720842	-0.00919837	NaN	1	2	1	NaN	NaN	NaN	8.24242	7.81401	8.03973	7.99484	7.73414	7.64933	8.3562	8.04521	8.06487	0.602827	1.76211	0.000654545	101.17	0.832614	6.81409	6.37633e-05	78.708	0.79424	5.79338	0.000141931	69.03	0.857781	7.71883	7.69124e-05	77.08	77.14	77.08	-0.49435
TGVEG_205130;TGGT1_205130;TGME49_205130	hypothetical protein;putative glyoxalase	N/A	0	___2	S	4372;4366;4376	5		0.165307	-0.0855673	NaN	-0.243219	0.0720842	-0.00919837	NaN	1	2	1	NaN	NaN	NaN	8.24242	7.81401	8.03973	7.99484	7.73414	7.64933	8.3562	8.04521	8.06487	0.993097	19.3619	0.000654545	101.17	0.971138	14.4483	6.37633e-05	78.708	0.982285	16.7344	0.000141931	69.03	0.983282	17.0174	7.69124e-05	77.08	77.14	101.17	0.39251
TGVEG_222220;TGME49_222220;TGGT1_222220	alveolin domain containing intermediate filament IMC7	N/A	0	___1	S	100;100;100	11		0.164991	0.278286	1.44288	-0.475483	-0.132538	1.23242	1	1	2	1	8.23832	7.83576	8.01953	7.99394	7.62134	7.75433	7.89488	7.57961	7.60764	8.25074	7.88916	8.00286	0.923286	10.8046	3.25468e-16	171.35	0.691207	3.49942	1.51577e-11	162.76	0.968153	14.8288	4.76433e-24	176.69	0.915066	10.3237	3.0352e-08	144.27	163.53	176.69	-0.10377
TGVEG_201400;TGME49_201400;TGGT1_201400	Sin3-associated polypeptide SAP18	N/A	0	___1	S	444;444;444	2		0.16429	-0.161797	NaN	0.138099	-0.461692	NaN	NaN	1	1	NaN	NaN	NaN	NaN	7.20115	7.01699	6.73979	7.56173	7.06483	7.39519	NaN	NaN	NaN	NaN	NaN	NaN	NaN	0.499962	0	0.027758	54.343	0.542746	0.749621	0.0107947	44.511	0	0	NaN	NaN	46.97	44.511	-0.18899
TGGT1_233020;TGVEG_233020;TGME49_233020	Not1 N-terminal domain, CCR4-Not complex component protein	N/A	0	___1	S	412;412;412	9		0.164262	-0.125159	0.106867	-0.357186	NaN	0.228518	1	1	NaN	1	8.13232	7.92343	7.71416	7.87433	7.53403	7.60931	NaN	NaN	NaN	8.06532	7.81738	7.70377	0.967261	16.4007	0.0132871	41.31	0.966365	16.8393	0.000100679	68.625	NaN	NaN	NaN	NaN	0.979166	17.8645	0.000843617	60.09	57.12	60.09	0.10521
TGVEG_295360;TGME49_295360;TGGT1_295360	hypothetical protein	N/A	0	___1	T	105;105;105	6		0.163821	-0.12132	0.104178	-0.346819	NaN	NaN	1	1	NaN	NaN	7.13434	6.93798	6.69509	6.74547	6.44184	6.44703	NaN	NaN	NaN	NaN	NaN	NaN	1	102.133	2.17351e-05	132.86	0.999981	47.1495	0.06637	59.418	NaN	NaN	NaN	NaN	0	0	NaN	NaN	103.79	132.86	-0.0638
TGVEG_266080;TGME49_266080;TGGT1_266080	hypothetical protein	N/A	0	___1	S	462;462;462	12		0.163019	-0.0865825	0.0751199	-0.248285	NaN	0.168142	1	1	NaN	1	8.1929	7.9675	7.80025	7.98297	7.59049	7.75744	NaN	NaN	NaN	8.1623	7.87957	7.84215	1	83.5544	1.69551e-06	96.708	1	88.4458	7.27311e-07	101.6	NaN	NaN	NaN	NaN	0.999427	32.4186	0.00129712	49.66	97.074	101.6	-0.020278
TGVEG_269180;TGGT1_269180;TGME49_269180	MIF4G domain-containing protein	N/A	0	___2	S	884;884;884	3		0.162877	-0.107086	-0.505032	0.29164	-0.107866	NaN	2	3	2	NaN	8.31427	8.10958	7.88922	8.63883	8.34128	8.33431	8.54753	8.22365	8.26818	NaN	NaN	NaN	0.946999	12.8036	0.00253663	57.366	0.939848	11.9381	7.04998e-06	97.291	0.952931	13.1385	0.000347939	64.705	NaN	NaN	NaN	NaN	83.063	64.705	-0.37946
TGVEG_269180;TGGT1_269180;TGME49_269180	MIF4G domain-containing protein	N/A	0	___2	T	890;890;890	9		0.162877	-0.107086	-0.505032	0.29164	-0.107866	NaN	1	1	2	NaN	7.7814	7.61759	7.27864	7.66907	7.43853	7.28387	8.54753	8.22365	8.26818	NaN	NaN	NaN	0.790963	5.80014	0.00253663	57.366	0.977966	16.744	0.00605699	45.916	0.832706	7.05204	0.000347939	64.705	NaN	NaN	NaN	NaN	50.353	45.916	-0.71026
TGVEG_297730;TGME49_297730;TGGT1_297730	putative transcription elongation factor 1;transcription elongation factor 1, putative	N/A	0	___1	S	215;215;215	7		0.161773	0.0578289	0.29664	0.00228259	-0.125436	0.115326	3	2	3	2	8.59065	8.34524	8.22583	8.27733	7.97427	7.97831	8.44745	8.11694	8.17403	8.47004	8.20374	8.13127	1	69.2716	3.32066e-19	178.73	1	144.166	3.24682e-20	147.11	1	160.806	4.16307e-18	160.81	1	186.678	1.57735e-20	186.68	178.93	186.68	-0.69775
TGVEG_243960;TGME49_243960;TGGT1_243960	nuclear transport factor 2 (ntf2) domain-containing protein	N/A	0	___1	S	341;341;341	7		0.161703	0.0975551	NaN	0.281193	-0.0860826	-0.0916096	2	1	1	1	7.67042	7.46645	7.2442	7.66247	7.42703	7.28414	8.56415	8.25525	8.27084	7.87212	7.60724	7.53166	0.959171	13.696	0.000701414	72.321	0.843333	8.76049	5.44394e-05	89.507	0.899182	9.53623	1.18324e-06	121.56	0.857909	8.22404	1.72329e-05	101.45	113.69	57.288	1.4003
TGVEG_311400;TGME49_311400;TGGT1_311400	WD domain, G-beta repeat-containing protein	N/A	0	___1	S	775;775;775	3		0.161438	0.125785	0.36294	-0.11137	NaN	0.325832	1	1	NaN	1	8.57934	8.36258	8.17365	8.22523	7.9389	7.909	NaN	NaN	NaN	8.45923	8.19376	8.11945	1	92.8104	2.99407e-11	149.6	0.999999	60.9412	3.42148e-06	113.98	NaN	NaN	NaN	NaN	1	80.5625	1.72973e-11	156.57	156.57	156.57	0.63877
TGVEG_263070;TGME49_263070;TGGT1_263070	CMGC kinase, CK2 family	N/A	0	___1	S	461;461;461	7		0.161405	0.263619	0.760746	-0.233507	NaN	0.0534154	2	1	NaN	2	8.28903	8.00932	7.96559	7.89841	7.53802	7.6496	NaN	NaN	NaN	7.99851	7.77064	7.60946	0.986298	19.4892	1.46382e-07	105.52	0.997858	27.6264	1.02888e-11	136.61	NaN	NaN	NaN	NaN	0.988488	20.205	7.21143e-08	115.63	126.84	91.317	-0.0854
TGGT1_242570;TGVEG_242570;TGME49_242570	hypothetical protein	N/A	0	___1	S	76;76;76	10		0.16128	-0.119964	-0.355623	0.399234	-0.403503	-0.335955	1	1	2	1	8.30261	8.07026	7.91997	8.05304	7.76728	7.73616	7.72635	7.27729	7.53552	8.43837	8.21819	8.0379	0.999659	34.673	2.57063e-12	95.435	0.948611	12.6622	0.00391049	42.669	0.999924	41.1992	1.28043e-06	74.516	0.997881	26.7299	3.26075e-16	106.61	101.6	74.516	1.5231
TGME49_319530;TGVEG_319530;TGGT1_319530	splicing factor SF2	N/A	0	___3	S	246;246;246	11		0.159631	-0.0556257	-0.161657	NaN	0.0504052	-0.144775	1	NaN	1	1	8.79692	8.61817	8.32504	NaN	NaN	NaN	7.99644	7.67689	7.71317	8.71425	8.49238	8.31635	0.890505	8.87904	0.003193	49.076	NaN	NaN	NaN	NaN	0.700148	3.8065	0.00236701	53.304	0.590841	1.51233	0.000109622	73.459	69.08	49.076	-0.79835
TGVEG_310670;TGME49_310670;TGGT1_310670	glycogen phosphorylase 1, putative;putative glycogen phosphorylase 1	N/A	0	___1	S	902;902;902	3		0.159532	0.0659234	0.117503	-0.205757	0.286024	0.220788	6	6	4	5	9.54573	9.31917	9.15476	9.28542	9.01611	8.95017	8.23295	7.96807	7.89248	9.33544	9.07504	8.98959	1	105.992	4.16455e-06	109.1	1	119.867	1.24417e-06	119.87	1	83.4972	1.17861e-07	108.71	1	95.2645	1.62603e-07	125.22	104.38	106.57	0.13185
TGVEG_243960;TGME49_243960;TGGT1_243960	nuclear transport factor 2 (ntf2) domain-containing protein	N/A	0	___1	S	405;405;405	3		0.158589	0.0454828	0.132733	-0.0417674	NaN	0.0333989	3	1	NaN	2	9.00711	8.79816	8.58906	8.33031	8.06217	7.9937	NaN	NaN	NaN	8.97434	8.711	8.63203	1	77.3503	6.37702e-19	143.54	0.999965	44.3602	7.42811e-11	93.494	NaN	NaN	NaN	NaN	0.999997	55.6394	2.75116e-18	137.25	143.54	140.36	-0.30782
TGVEG_205220;TGME49_205220;TGGT1_205220	putative U5 snRNP-associated subunit;U5 snRNP-associated subunit, putative	N/A	0	___1	S	1068;1068;1068	7		0.156473	0.043731	0.128722	-0.0412599	NaN	0.037232	2	1	NaN	1	8.88948	8.69187	8.45243	8.54375	8.29101	8.18837	NaN	NaN	NaN	8.58065	8.35344	8.19061	0.809063	6.72235	1.57624e-56	241.71	0.739512	4.87781	2.95486e-35	206.49	0.47919	0	1.80025e-05	72.916	0.611145	3.81176	3.52049e-44	213.05	214.04	241.71	0.37089
TGME49_237280;TGGT1_237280;TGVEG_237280	TLD protein	N/A	0	___1	S	528;528;528	3		0.155918	0.301739	0.890193	-0.286715	NaN	0.525507	1	1	1	1	8.18239	7.99956	7.71842	8.06119	7.79982	7.7165	7.44843	7.21656	7.06509	8.02563	7.75879	7.68751	0.999916	40.7594	3.8003e-05	117.09	0.999495	32.9679	0.000109424	103.91	0.995907	21.68	0.0178185	45.614	0.999373	30.7916	0.00554179	83.182	92.396	117.09	-0.14109
TGVEG_313910;TGME49_313910;TGGT1_313910	RNA recognition motif 2 protein	N/A	0	___2	S	168;168;168	3		0.155755	0.137056	0.404615	-0.130503	NaN	0.861782	1	1	NaN	1	8.34686	8.08615	8.00139	7.98545	7.71965	7.64608	NaN	NaN	NaN	7.92583	7.6019	7.64656	0.997838	26.5199	2.35079e-07	143.14	0.936787	11.6444	6.64474e-06	96.591	NaN	NaN	NaN	NaN	0.93072	11.187	0.000258404	90.882	119.08	109.32	0.77095
TGVEG_256760;TGME49_256760;TGGT1_256760	pyruvate kinase PyK1	N/A	0	___1	S	481;481;481	9		0.155753	0.0362882	-0.088886	0.188438	0.00931276	-0.0735257	8	9	4	6	9.88792	9.70281	9.4283	9.6306	9.37818	9.27483	9.08347	8.78957	8.7752	9.62933	9.38945	9.25708	0.997715	28.7437	2.40686e-13	144.82	0.99652	24.6059	3.46102e-12	132.01	0.999658	36.5959	1.29531e-12	140.63	0.998734	30.9373	3.02622e-12	133.74	135.13	99.409	1.3951
TGVEG_280370;TGGT1_280370;TGME49_280370	hypothetical protein;putative KH domain protein	N/A	0	___1	S	14;14;14	11		0.155518	-0.0680016	0.189561	-0.337754	-0.0558117	-0.0107848	1	1	4	1	7.12205	6.89386	6.73345	7.85628	7.5034	7.60158	8.12457	7.75036	7.88614	8.10346	7.98055	7.49529	0.999775	36.5221	0.000116038	80.316	0.997813	26.6595	1.25849e-06	103.88	0.999364	32.0281	0.000116038	80.316	0.99278	22.2236	1.19959e-05	92.39	97.986	80.316	0.84019
TGME49_229360;TGGT1_229360;TGVEG_439880	transaldolase	N/A	0	___1	S	196;196;196	10		0.155304	0.0697867	0.382829	-0.0824254	-0.0910436	0.44897	4	2	4	3	9.53302	9.33995	9.08799	9.263	9.00655	8.91228	9.57684	9.29155	9.25945	9.40943	9.15878	9.05138	1	112.065	1.05292e-14	146.69	1	109.311	1.18145e-11	139.12	1	136.702	3.50669e-20	176.68	1	141.944	1.56284e-20	182.09	150.66	177.44	-0.97533
TGME49_218300;TGGT1_218300;TGVEG_218300	zinc finger (CCCH type) motif-containing protein	N/A	0	___1	S	361;361;361	9		0.155223	-0.0404325	0.123609	-0.0552356	-0.189671	0.0539011	1	1	2	1	7.91404	7.67734	7.53745	7.94103	7.63948	7.64053	7.856	7.49529	7.60743	7.59465	7.3374	7.24492	1	55.0402	0.00774365	55.04	1	46.0691	0.0132941	46.069	1	41.2419	0.0126941	47.039	1	46.0691	0.0132941	46.069	34.252	46.069	-0.15522
TGVEG_310060;TGME49_310060;TGGT1_310060	small nuclease	N/A	0	___1	S	163;163;163	3		0.154153	0.410144	-0.48537	-0.546582	2.26239	-0.12494	1	1	1	1	8.38185	8.21574	7.88404	8.12525	7.80071	7.84655	8.30997	8.19499	7.67664	8.19612	7.94948	7.83288	0.999996	55.3482	1.71017e-08	142.1	1	75.7223	7.21889e-12	162.13	0.999817	38.6917	0.0107548	80.387	0.999102	31.3031	5.98571e-06	105.14	128.9	162.13	-1.0203
TGGT1_247450;TGVEG_247450;TGME49_247450	hypothetical protein	N/A	0	___1	S	247;247;247	3		0.153761	0.0991275	-0.0968203	0.295075	NaN	NaN	2	1	NaN	NaN	7.99951	7.80015	7.56547	8.38546	8.11906	8.04681	NaN	NaN	NaN	NaN	NaN	NaN	0.940978	12.326	6.01571e-05	75.564	0.970299	15.3313	7.62181e-05	82.85	0.496764	0	3.03648e-05	81.51	0.494742	0	6.83539e-05	73.928	54.937	82.85	0.81338
TGVEG_224210;TGGT1_224210;TGME49_224210	hypothetical protein;putative pseudouridylate synthase 1	N/A	0;3	___1	S	1117;1117;1298	3		0.153616	0.0456536	0.135981	-0.0446737	NaN	-0.00685376	1	1	NaN	1	7.67722	7.43409	7.30937	7.48969	7.20466	7.17205	NaN	NaN	NaN	7.57492	7.28858	7.25869	0.99997	45.3026	0.0113854	80.455	0.999976	46.242	0.0122476	78.113	NaN	NaN	NaN	NaN	0.999989	49.4787	0.0114919	80.165	59.456	80.165	-0.050981
TGVEG_243440;TGME49_243440;TGGT1_243440	histone lysine acetyltransferase GCN5-B	N/A	0	___1	S	158;158;158	9		0.153455	-0.0370539	0.124747	-0.0785889	-0.15732	NaN	2	2	4	NaN	8.39536	8.15818	8.01945	8.33262	8.02457	8.03846	7.98385	7.62329	7.73517	NaN	NaN	NaN	1	69.5054	0.000336247	84.605	1	83.0709	0.000119515	99.844	0.999992	50.7172	0.00173417	72.327	NaN	NaN	NaN	NaN	74.143	99.844	0.65867
TGVEG_208970;TGME49_208970;TGGT1_208970	RNA recognition motif-containing protein	N/A	0	___1	S	116;116;116	3		0.152865	0.0252109	0.128415	0.0170586	-0.0698405	0.117012	7	3	5	5	9.01364	8.77282	8.64269	8.72216	8.45847	8.38028	8.63906	8.31328	8.36144	8.84613	8.59659	8.48667	0.99945	32.5944	8.45394e-08	114.54	0.97962	16.8185	8.92598e-07	106.42	0.99937	32.0043	6.79252e-06	97.235	0.99829	27.6618	8.18905e-06	100.4	108.46	104.2	0.091456
TGVEG_226700;TGGT1_226700;TGME49_226700	nuclease, putative;putative nuclease	N/A	0	___1	S	19;19;19	4		0.15233	-0.0657741	0.0654258	-0.196974	NaN	0.0390119	1	1	NaN	1	8.16331	7.91865	7.7975	7.9404	7.60017	7.67532	NaN	NaN	NaN	8.05748	7.80746	7.69861	0.931706	11.349	0.000253437	121.42	0.825995	6.76415	0.000289837	120.29	NaN	NaN	NaN	NaN	0.925769	10.9592	0.00049661	113.86	66.157	73.877	0.3159
TGVEG_230160;TGGT1_230160	hypothetical protein	N/A	0	___1	S	5;5	1		0.152297	-0.213097	0.212059	-0.638253	NaN	0.29984	1	1	NaN	1	7.62209	7.40066	7.22352	6.80199	6.4353	6.558	NaN	NaN	NaN	7.37022	7.01636	7.11628	1	107.09	3.5427e-07	124.51	1	79.2526	3.27698e-05	96.464	NaN	NaN	NaN	NaN	1	95.2114	3.7449e-06	112.42	67.34	112.42	0.033667
TGGT1_230940;TGME49_230940;TGVEG_230940	hypothetical protein	N/A	0	___2	S	373;373;373	4		0.151666	0.108469	-0.375593	0.449157	0.251843	-0.401673	5	1	1	3	9.63473	9.45969	9.15549	9.66574	9.44184	9.27087	7.51955	7.17467	7.25833	9.45231	9.25563	9.01364	1	62.0818	1.46934e-11	130.15	1	64.589	1.0156e-07	108.94	1	54.9428	0.00461185	54.943	1	64.9616	6.27017e-06	95.519	118.26	64.962	0.384
TGGT1_230940;TGME49_230940;TGVEG_230940	hypothetical protein	N/A	0	___2	S	382;382;382	13		0.151666	0.108469	-0.375593	0.449157	0.251843	-0.401673	2	2	1	2	9.6743	9.49824	9.19712	9.69818	9.47163	9.30718	7.51955	7.17467	7.25833	9.52328	9.32091	9.09437	1	62.0818	1.46934e-11	130.15	1	75.3717	1.0156e-07	108.94	1	54.9428	0.00461185	54.943	1	64.9616	6.27017e-06	95.519	118.26	95.622	0.12793
TGVEG_292120;TGME49_292120;TGGT1_292120	membrane occupation and recognition nexus protein MORN2	N/A	0	___1	S	436;436;436	13		0.151145	-0.0558164	-0.167999	NaN	0.0563658	NaN	1	NaN	1	NaN	7.88862	7.69105	7.45149	NaN	NaN	NaN	7.18865	6.95785	6.80376	NaN	NaN	NaN	0.826275	6.91966	4.26309e-08	109.46	NaN	NaN	NaN	NaN	0.692541	5.7004	0.00196208	65.833	NaN	NaN	NaN	NaN	99.548	109.46	1.2036
TGVEG_208970;TGME49_208970;TGGT1_208970	RNA recognition motif-containing protein	N/A	0	___2	S	20;20;20	5		0.150609	0.0142995	-0.0145394	0.0431384	NaN	-0.283085	1	1	NaN	1	7.99991	7.73342	7.66136	8.01111	7.70256	7.71743	NaN	NaN	NaN	7.74713	7.47797	7.4117	0.702793	3.19592	0.00643969	43.81	0.880881	7.16502	0.00468815	47.088	NaN	NaN	NaN	NaN	0.691212	3.22724	0.00496745	64.705	56.602	47.088	0.19036
TGVEG_208970;TGME49_208970;TGGT1_208970	RNA recognition motif-containing protein	N/A	0	___2	S	22;22;22	3		0.150609	0.0142995	-0.0145394	0.0431384	NaN	-0.283085	2	1	1	1	8.58741	8.34539	8.21806	8.19365	7.896	7.88922	7.42339	7.07828	7.16239	8.00329	7.74619	7.6534	0.999027	31.2076	0.00135689	75.819	0.999615	37.1525	0.00183799	76.332	0.998853	29.5869	0.0026539	75.416	0.988787	20.6749	0.00496745	64.705	63.976	76.332	0.25904
TGGT1_311230;TGVEG_311230;TGME49_311230	hypothetical protein;putative transmembrane protein	N/A	1	___1	S	4193;4280;4280	5		0.149704	0.066579	-0.092104	0.375437	-0.0835957	-0.414691	2	2	2	2	8.5369	8.33995	8.09871	8.4567	8.22861	8.06796	7.96723	7.6522	7.67976	8.50575	8.31456	8.05732	1	103.311	4.77322e-07	103.31	1	160.36	4.65518e-18	160.36	1	102.433	6.90696e-07	102.43	1	79.6897	1.8848e-05	79.69	130.32	79.69	0.23536
TGVEG_246720;TGME49_246720;TGGT1_246720	hypothetical protein	N/A	0	___1	S	297;297;297	3		0.148303	0.0534318	0.202415	-0.194968	0.152848	0.144847	2	1	3	3	8.49322	8.24117	8.13697	8.13146	7.81434	7.84591	7.8815	7.56625	7.59423	8.54856	8.27563	8.21748	1	95.4003	1.10666e-73	263.95	1	82.0396	9.86494e-47	215.51	0.999999	59.3289	4.27219e-15	143.32	1	86.6653	1.20551e-46	212.94	250.91	212.94	-1.8835
TGME49_228660;TGVEG_228660;TGGT1_228660	Sec7 domain-containing protein	N/A	0	___2	S	306;306;306	7		0.147741	0.174844	0.534081	NaN	-0.184394	NaN	1	NaN	2	NaN	7.98293	7.72393	7.63535	NaN	NaN	NaN	7.69867	7.38193	7.41281	NaN	NaN	NaN	0.999924	41.1533	0.000309932	75.548	NaN	NaN	NaN	NaN	0.992921	20.4394	0.00430281	55.912	NaN	NaN	NaN	NaN	66.784	75.548	0.72687
TGGT1_255300;TGVEG_255300;TGME49_255300	hypothetical protein	N/A	0	___1	S	1346;1346;1346	9		0.147433	-0.0170606	-0.0521843	0.0180631	NaN	0.022293	1	1	NaN	1	7.60474	7.43075	7.12339	7.3027	7.01094	6.99223	NaN	NaN	NaN	7.53687	7.21447	7.25624	1	111.95	3.87753e-06	111.95	1	100.112	2.14084e-05	100.11	NaN	NaN	NaN	NaN	1	108.381	4.87839e-06	108.38	98.583	108.38	0.15641
TGVEG_282070;TGME49_282070;TGGT1_282070	hypothetical protein	N/A	0	___1	S	661;661;661	9		0.147119	-0.175105	-0.536348	0.186138	NaN	NaN	1	1	NaN	NaN	7.81084	7.54245	7.47452	7.80283	7.49138	7.51198	NaN	NaN	NaN	NaN	NaN	NaN	1	64.4761	0.0059966	64.476	1	57.1479	0.00254813	57.148	NaN	NaN	NaN	NaN	1	60.4891	0.00257683	60.489	41.02	60.489	0.8265
TGVEG_313020;TGME49_313020;TGGT1_313020	STAS domain-containing protein	N/A	8	___1	S	987;987;987	3		0.146325	-0.159814	-0.491241	0.171613	NaN	-0.218896	1	1	NaN	2	7.91864	7.73049	7.46467	7.92212	7.6911	7.53759	NaN	NaN	NaN	8.01561	7.81647	7.58126	0.97288	15.5477	0.00040644	75.911	0.99996	43.9703	4.57946e-08	130.47	NaN	NaN	NaN	NaN	0.994839	22.8501	0.000243172	93.478	91.435	130.47	-0.28045
TGVEG_293380;TGME49_293380;TGGT1_293380	histone lysine acetyltransferase HAT1	N/A	0	___1	S	359;359;359	5		0.145796	-0.0469076	0.0507115	-0.144527	NaN	-0.0604989	2	1	NaN	2	7.58292	7.33011	7.22766	7.46082	7.16652	7.15296	NaN	NaN	NaN	8.32629	8.05979	7.98777	0.926428	11.0026	0.00402518	50.534	0.789877	5.75533	0.00516871	46.249	NaN	NaN	NaN	NaN	0.756738	4.9293	0.003482	52.569	38.398	50.534	0.6565
TGVEG_269980;TGME49_269980;TGGT1_269980	preprotein translocase Sec61, putative;putative preprotein translocase Sec61	HMM: MAKGFRFLNLIKPVMCILPEVQAP, NN: MAKGFRFLNLIKPVMCI	8	___1	S	408;408;408	5		0.145675	0.0913504	0.513327	-0.209496	-0.0297807	0.518295	2	3	4	3	9.19695	8.95011	8.83396	9.21312	8.90134	8.92255	8.49298	8.18387	8.19986	8.75317	8.42436	8.47825	0.952814	13.052	7.97324e-11	133.78	0.977312	16.3425	3.05904e-26	187.78	0.957739	13.5534	6.1692e-08	112.16	0.990955	20.3963	1.34524e-20	185.33	175.4	185.33	0.60175
TGVEG_293360;TGME49_293360;TGGT1_293360	hypothetical protein	N/A	0	___1	S	9;9;9	9		0.14524	-0.0601002	-0.0352231	-0.319872	0.174794	0.166458	5	4	3	3	8.71554	8.50736	8.29627	8.60869	8.24175	8.36487	8.42325	8.15827	8.08289	8.59586	8.33433	8.25135	0.999948	42.8181	1.04914e-08	121.03	0.999994	53.4339	3.47827e-11	135.09	0.999903	40.1262	3.24193e-08	111.73	0.999981	47.1515	9.09513e-15	155.92	122.25	135.09	-0.32959
TGGT1_250870	DHHC zinc finger domain-containing protein	N/A	4	___2	S	23	3		0.14493	0.0861889	0.455368	-0.256645	0.059844	0.214592	2	1	2	2	8.56113	8.28988	8.22812	8.41395	8.09923	8.1262	7.95787	7.6364	7.67636	8.47101	8.19282	8.14588	0.99148	20.6585	1.08536e-06	107.75	0.93989	11.9407	1.95071e-05	96.831	0.981344	17.2124	0.00188587	63.625	0.992271	21.0853	4.13058e-07	112.9	107.66	112.9	0.19798
TGGT1_250870	DHHC zinc finger domain-containing protein	N/A	4	___2	S	27	7		0.14493	0.0861889	0.455368	-0.256645	0.059844	0.214592	2	1	2	2	8.56113	8.28988	8.22812	8.41395	8.09923	8.1262	7.95787	7.6364	7.67636	8.47101	8.19282	8.14588	0.999996	54.593	1.08536e-06	107.75	0.999865	38.448	1.95071e-05	96.831	0.998922	31.7011	0.00188587	63.625	0.999998	56.6704	4.13058e-07	112.9	107.66	112.9	0.19798
TGGT1_205550;TGVEG_205550;TGME49_205550	AGC kinase	N/A	0	___1	S	498;507;507	3		0.14486	0.128799	0.398514	-0.140915	NaN	0.0911953	1	1	NaN	1	7.62663	7.38037	7.2629	7.21354	6.91272	6.91229	NaN	NaN	NaN	7.51545	7.22251	7.20621	0.980454	17.0048	2.92636e-06	115.34	0.991121	20.5085	3.15191e-05	96.866	0.946116	13.1037	0.0217287	53.592	0.993087	21.5762	3.67586e-05	115.34	60.302	115.34	-0.047455
TGVEG_268570;TGME49_268570;TGGT1_268570	zinc finger (CCCH type) motif-containing protein	N/A	0	___1	S	416;416;416	12		0.144076	-0.0344672	-0.107023	0.0380883	NaN	0.0610872	2	2	NaN	2	9.20257	9.01022	8.75619	8.99292	8.74202	8.63521	NaN	NaN	NaN	9.08941	8.86013	8.70236	0.966443	14.5939	6.56725e-08	116.98	0.974177	15.7663	4.63194e-08	119.48	NaN	NaN	NaN	NaN	0.988659	19.4038	6.63679e-13	145.48	130.09	145.48	0.027035
TGVEG_278660;TGME49_278660;TGGT1_278660	P-type ATPase4, putative;putative P-type ATPase4	N/A	8	___2	S	142;142;142	1		0.143742	0.251168	-0.278743	0.781079	NaN	-0.622383	1	3	NaN	2	8.00286	7.75339	7.64329	8.21995	8.05388	7.72207	NaN	NaN	NaN	8.15646	7.97945	7.68118	0.866023	7.77394	0.000580228	80.361	1	76.9448	3.27942e-08	114.37	NaN	NaN	NaN	NaN	0.946146	12.4326	1.38093e-06	101.89	114.37	83.467	-0.78634
TGVEG_246940;TGME49_246940;TGGT1_246940	hypothetical protein	N/A	0	___1	S	304;304;304	4		0.143534	0.0548652	-0.0610502	NaN	0.170781	NaN	1	NaN	2	NaN	7.71997	7.44201	7.39457	NaN	NaN	NaN	7.8388	7.52444	7.55072	NaN	NaN	NaN	1	71.5287	0.00293712	71.529	NaN	NaN	NaN	NaN	1	76.7593	0.00122951	76.759	NaN	NaN	NaN	NaN	63.964	71.529	-0.25104
TGVEG_256760;TGME49_256760;TGGT1_256760	pyruvate kinase PyK1	N/A	0	___2	S	24;24;24	3		0.143382	-0.0817515	0.311516	-0.250526	-0.306245	0.204929	8	5	3	6	10.1703	9.9429	9.78066	9.73005	9.44151	9.41617	9.67803	9.36341	9.39018	9.95596	9.69731	9.60797	0.999993	51.7813	1.53819e-27	203.53	0.999986	48.6689	5.31624e-27	195.6	0.999947	42.7452	5.3171e-27	195.6	0.999994	52.14	6.3005e-27	193.54	187.36	183.7	-0.44289
TGVEG_278660;TGME49_278660;TGGT1_278660	P-type ATPase4, putative;putative P-type ATPase4	N/A	8	___2	S	145;145;145	4		0.143345	0.250713	-0.279652	0.781079	NaN	-0.622383	2	1	NaN	1	8.78946	8.51743	8.45735	8.59084	8.38204	8.17257	NaN	NaN	NaN	8.48797	8.26968	8.08465	0.999979	46.707	2.50625e-08	118.31	1	72.2657	3.27942e-08	114.37	NaN	NaN	NaN	NaN	1	66.4512	1.01836e-11	143.67	137.47	83.467	-0.78634
TGGT1_220900;TGVEG_220900;TGME49_220900	hypothetical protein	N/A	0	___2	S	186;186;186	4		0.142081	0.0137007	0.0250709	0.0649188	-0.0488876	-0.149195	1	1	2	1	8.79219	8.61052	8.32601	8.48752	8.24264	8.12199	8.50393	8.18452	8.22053	8.68977	8.47716	8.27759	1	107.191	5.15179e-18	160.98	1	124.639	1.256e-17	153.6	1	103.896	1.39002e-17	152.27	1	79.9585	1.04962e-24	168.68	156.48	93.404	-0.88304
TGGT1_220900;TGVEG_220900;TGME49_220900	hypothetical protein	N/A	0	___2	S	190;190;190	8		0.142081	0.0137007	0.0250709	0.0649188	-0.0488876	-0.149195	1	1	2	1	8.80402	8.61083	8.35919	8.49879	8.23581	8.15606	8.50137	8.18224	8.21772	8.68575	8.46455	8.28684	1	88.5771	5.15179e-18	160.98	1	78.0602	1.256e-17	153.6	0.999999	59.837	1.39002e-17	152.27	1	73.5582	1.04962e-24	168.68	156.48	153.6	-0.38145
TGGT1_410370	putative transmembrane protein	HMM: MWRIWRCRLSFLFATGCLLGALTAGLGS, NN: MWRIWRCRLSFLFATGCLLGALTA	1	___1	S	142	3		0.14175	-0.265716	-0.833915	NaN	0.302483	-0.170361	1	NaN	2	2	8.55434	8.39616	8.03902	NaN	NaN	NaN	8.40183	8.08821	8.11304	8.72455	8.49188	8.34234	0.999965	47.6596	1.15901e-14	94.942	NaN	NaN	NaN	NaN	0.999208	32.7901	1.54073e-06	63.548	0.999937	45.0687	3.83033e-10	82.342	92.392	94.942	0.23122
TGME49_213392;TGVEG_213392;TGGT1_213392	surface antigen repeat-containing protein	N/A	0	___1	S	780;780;780	9		0.141631	-0.065953	0.0751935	-0.2071	NaN	0.340207	1	1	NaN	1	7.97683	7.80688	7.48717	7.98826	7.62641	7.74055	NaN	NaN	NaN	8.05694	7.77406	7.73696	0.9948	22.8174	0.00338781	45.844	0.994724	22.7544	0.00129754	57.798	NaN	NaN	NaN	NaN	0.998276	27.6281	0.00216911	52.814	46.763	52.814	-1.3866
TGGT1_228120	hypothetical protein	N/A	0	___1	S	1426	3		0.141554	-0.125907	-0.395503	NaN	0.143689	NaN	1	NaN	1	NaN	8.17681	7.88876	7.86239	NaN	NaN	NaN	7.42416	7.17202	7.06804	NaN	NaN	NaN	0.753984	4.86644	0.00869483	54.292	NaN	NaN	NaN	NaN	0.804454	6.14252	4.4959e-05	82.635	NaN	NaN	NaN	NaN	54.921	82.635	0.17989
TGVEG_442370;TGGT1_220950;TGME49_220950	hypothetical protein	HMM: GFVFASTAASTIAASTIAAS, NN: GFVFASTAASTIAASTIAA;N/A	0	___1	S	268;282;311	3		0.140937	0.106979	-0.123053	NaN	0.337011	0.345457	2	NaN	2	2	8.27365	8.07857	7.83219	NaN	NaN	NaN	8.00753	7.72431	7.68798	8.37075	8.09265	8.04548	0.999968	44.9301	0.000268609	133.15	NaN	NaN	NaN	NaN	0.985872	18.4374	0.0044898	65.234	0.999222	31.086	0.00844287	93.348	48.461	75.819	3.7226
TGGT1_220900;TGVEG_220900;TGME49_220900	hypothetical protein	N/A	0	___1	S	363;363;363	3		0.140897	-0.073378	0.286509	-0.252646	-0.253997	-0.202995	1	2	2	2	8.79043	8.57804	8.37791	8.5095	8.19877	8.21793	7.77206	7.47823	7.4637	8.89668	8.65224	8.53056	0.996223	24.2123	0.0129783	74.173	0.999345	31.8328	0.0103905	88.267	0.998993	29.967	0.00717669	81.099	0.949346	12.7281	0.0101358	81.099	9.4507	88.267	0.14095
TGGT1_261490;TGVEG_261490	hypothetical protein	N/A	0	___1	S	1613;1601	3		0.14018	0.0696702	-0.229575	0.0735773	0.365008	-0.157394	1	1	2	1	8.14557	7.94297	7.717	8.16325	7.86877	7.85558	7.65745	7.34299	7.36944	8.08906	7.85118	7.71409	0.997761	26.4902	2.17082e-06	90.978	0.996761	24.8818	6.54265e-07	100.97	0.98481	18.1195	0.000570871	58.304	0.999427	32.4134	2.0755e-08	106.72	92.931	106.72	0.16532
TGVEG_321620;TGME49_321620;TGGT1_321620	dynamin-related protein DRPB	N/A	0	___1	S	751;751;751	10		0.139469	-0.155993	-0.555734	-0.528349	0.616104	0.162278	3	2	4	2	9.00822	8.87704	8.42433	8.79461	8.40625	8.56625	8.71761	8.46403	8.36329	8.84073	8.58375	8.49066	0.958525	13.9783	1.12372e-17	156.87	0.923451	13.8252	1.33179e-17	155.16	0.935139	12.1321	1.39708e-33	190.67	0.939103	12.4804	6.70165e-25	177.08	169.57	150.94	-0.71623
TGGT1_239740;TGVEG_239740;TGME49_239740	dense granule protein GRA14	HMM: MQAIARGDRSSGWSSCSWLFYFSFLLLTSEAVAAAA, NN: MQAIARGDRSSGWSSCSWLFYFSFLLLTSEAVAAA	0	___1	S	407;407;407	7		0.139296	-0.0369698	0.14519	-0.110919	-0.145181	NaN	3	3	1	NaN	8.51	8.25768	8.15409	8.39449	8.12385	8.06077	8.17592	7.77262	7.95763	NaN	NaN	NaN	1	90.1403	3.39168e-05	136.52	1	114.566	3.29486e-06	145.99	1	141.61	2.10545e-08	175.65	NaN	NaN	NaN	NaN	146.09	166.86	-1.0797
TGVEG_216000;TGME49_216000;TGGT1_216000	alveolin domain containing intermediate filament IMC3	N/A	0	___2	S	2;2;2	1		0.139221	0.101716	-0.119597	0.32303	NaN	-0.165146	1	2	3	1	8.71389	8.51487	8.27928	8.34541	8.09043	7.99285	8.23732	7.9234	7.94881	8.64128	8.40322	8.26656	1	98.7198	8.26099e-14	144.29	1	107.876	1.04327e-12	127.92	0.966864	14.6507	2.07206e-13	142.23	1	111.707	1.59496e-09	121.1	140.42	121.1	-0.60478
TGVEG_216000;TGME49_216000;TGGT1_216000	alveolin domain containing intermediate filament IMC3	N/A	0	___2	T	6;6;6	5		0.139221	0.101716	-0.119597	0.32303	NaN	-0.165146	1	1	NaN	3	7.81421	7.62567	7.36095	7.40695	7.20731	6.97341	NaN	NaN	NaN	7.91097	7.69807	7.49926	1	95.612	8.26099e-14	144.29	1	98.059	4.51644e-09	113.13	NaN	NaN	NaN	NaN	1	97.4841	1.59496e-09	121.1	140.42	121.1	-0.60478
TGVEG_214090;TGGT1_214090;TGME49_214090	signal peptidase	N/A	0	___1	S	1544;1544;1544	4		0.139031	0.234664	1.02388	-0.902182	0.582298	1.08138	2	1	2	1	8.65487	8.15391	8.49023	8.11856	7.69468	7.91316	7.97721	7.70491	7.64542	8.2011	7.80906	7.97528	0.999999	61.4159	0.000325159	92.264	1	65.3049	0.00100526	89.358	0.99996	43.9621	0.00371897	56.339	0.999999	58.3131	0.00104659	88.385	70.167	89.358	0.28706
TGVEG_269620;TGME49_269620;TGGT1_269620	hypothetical protein	N/A	0	___1	S	489;489;489	3		0.137817	-0.0875603	-0.400098	-0.197338	0.334755	-0.114919	5	3	2	3	8.77293	8.56298	8.3565	8.56216	8.26342	8.25883	8.13704	7.85599	7.81507	8.70609	8.47976	8.31479	0.999984	48.1795	1.7545e-26	185.7	0.993138	22.7104	3.54116e-08	85.849	0.996364	27.8733	7.87268e-09	100.95	0.999664	35.1205	2.85027e-14	128.89	166.01	185.7	0.051602
TGVEG_218820;TGME49_218820;TGGT1_218820	alba 2	N/A	0	___1	S	140;140;140	10		0.137321	-0.0285828	0.114714	-0.0931399	-0.107322	0.197437	5	1	3	3	9.14943	8.90487	8.78348	8.40242	8.11919	8.08282	8.6178	8.29682	8.33584	8.82192	8.56547	8.4712	0.99227	21.0845	2.30141e-08	110.75	0.957061	13.4809	5.27705e-06	99.044	0.946156	12.4483	5.06481e-05	77.871	0.962715	14.1197	8.27483e-08	109.04	100.48	110.75	-0.12913
TGVEG_285950;TGME49_285950;TGGT1_285950	hypothetical protein;putative RNA methyltransferase	N/A	0	___1	S	221;221;221	7		0.137095	0.0893564	0.286679	-0.107966	NaN	0.691698	1	1	NaN	2	8.40327	8.15357	8.04403	7.98514	7.70878	7.65795	NaN	NaN	NaN	8.21743	7.9639	7.86304	1	118.201	5.66673e-07	118.2	1	132.228	1.58981e-08	132.23	NaN	NaN	NaN	NaN	1	122.629	2.35184e-07	122.63	131.86	122.63	0.36537
TGGT1_289330;TGVEG_289330;TGME49_289330	ubiquitin carboxyl-terminal hydrolase family 2 protein	N/A	0	___1	S	2097;2100;2103	3		0.137029	0.111385	0.357466	-0.134696	NaN	0.170887	1	1	NaN	1	8.3794	8.10144	8.05404	8.04984	7.79092	7.70219	NaN	NaN	NaN	8.10938	7.82314	7.79302	0.999916	40.7617	1.47679e-11	140.68	0.998353	27.8271	4.13268e-09	124.91	NaN	NaN	NaN	NaN	0.999971	45.465	1.00918e-14	147.49	127.4	147.49	0.25668
TGVEG_243460;TGME49_243460;TGGT1_243460	hypothetical protein	N/A	0	___1	S	222;222;222	2		0.136309	-0.0978921	0.119478	-0.315262	NaN	NaN	1	1	NaN	NaN	7.43872	7.20572	7.05698	7.162	6.87019	6.85155	NaN	NaN	NaN	NaN	NaN	NaN	1	64.4197	6.49831e-08	116.6	0.99985	38.3523	0.00167605	58.024	NaN	NaN	NaN	NaN	0.999103	30.7227	0.0806603	45.916	103.97	116.6	0.47667
TGVEG_298630;TGME49_298630;TGGT1_298630	vacuolar transporter chaperone VTC2	N/A	2	___1	S	881;881;881	3		0.135944	0.028228	-0.0346143	0.0910703	NaN	NaN	2	1	NaN	NaN	8.47113	8.24839	8.07452	7.78354	7.44801	7.51447	NaN	NaN	NaN	NaN	NaN	NaN	0.999994	52.1506	0.000758119	69.352	0.999967	44.7939	0.000495237	75.102	NaN	NaN	NaN	NaN	NaN	NaN	NaN	NaN	55.461	69.352	-0.45168
TGME49_271740;TGVEG_271740;TGGT1_271740	hypothetical protein	N/A	0	___1	S	648;653;653	1		0.135424	-0.112569	0.138963	-0.364101	NaN	0.494964	1	1	NaN	1	7.36235	7.05289	7.06959	6.82041	6.54793	6.48882	NaN	NaN	NaN	7.02804	6.6503	6.79219	1	73.3864	0.000764288	73.386	1	79.6139	0.00447937	79.614	NaN	NaN	NaN	NaN	1	62.2875	0.00261715	62.287	65.379	62.287	-0.53097
TGME49_235340;TGGT1_235340;TGVEG_235340	hypothetical protein	N/A	0	___1	S	64;64;64	16		0.135253	0.0357245	-0.044198	0.115647	NaN	-0.0122035	1	2	NaN	2	8.76057	8.53282	8.37134	8.5956	8.3115	8.27694	NaN	NaN	NaN	8.61039	8.3361	8.28085	0.755925	5.2866	1.16695e-31	179.67	0.734133	5.72714	1.1095e-11	96.707	NaN	NaN	NaN	NaN	0.674017	5.40785	3.02955e-24	155.32	179.67	102.6	-0.74431
TGVEG_287170;TGME49_287170;TGGT1_287170	hypothetical protein	N/A	0	___2	S	217;217;217	3		0.133463	-0.138779	-0.453255	0.175697	NaN	-0.285234	3	2	3	4	8.53893	8.35748	8.07232	8.4812	8.23477	8.1177	8.29369	7.91091	8.06145	8.69609	8.45364	8.32734	1	93.5662	3.33556e-06	99.273	0.999995	54.0283	1.37585e-05	77.543	0.999999	61.287	2.39299e-05	70.345	1	74.1671	1.81171e-05	83.948	36.332	99.273	-0.053433
TGVEG_205558;TGME49_205558;TGGT1_205558	NAC domain-containing protein	N/A	0	___1	T	37;37;37	12		0.132045	0.0286117	-0.0368916	0.094115	NaN	-0.0526997	2	1	NaN	1	8.8761	8.66894	8.45513	8.39751	8.14879	8.03699	NaN	NaN	NaN	8.69124	8.45871	8.30884	1	107.057	2.73263e-39	213.15	1	73.8088	1.24218e-30	192.46	NaN	NaN	NaN	NaN	1	203.643	2.70662e-31	203.64	190.91	203.64	0.069036
TGVEG_236970;TGME49_236970;TGGT1_236970	SWI2/SNF2-containing PHD finger protein	N/A	0	___1	S	2311;2311;2311	7		0.132034	0.100439	0.594369	-0.295112	0.00206022	0.365292	1	1	1	1	8.02572	7.79348	7.64294	7.68313	7.34947	7.41246	7.4268	7.09774	7.1521	7.85761	7.61171	7.49342	0.760938	7.85519	0.000852463	60.669	0.912879	11.3691	0.000106021	66.636	0.942156	14.831	0.0451925	43.164	0.524518	3.16297	5.69478e-05	76.301	63.88	43.164	0.44524
TGVEG_291140;TGME49_291140;TGGT1_291140	CCR4-Not complex component, Not1 protein	N/A	0	___1	S	976;976;976	3		0.131342	-0.140611	0.582601	-0.618429	-0.386005	0.472566	2	3	2	2	8.18353	7.88142	7.88358	8.10537	7.81184	7.79673	7.91111	7.56956	7.64715	8.10493	7.84951	7.75293	1	88.969	7.0086e-12	128.38	1	121.772	9.81692e-09	121.77	1	123.002	6.54031e-09	123	1	167.973	1.32259e-24	167.97	150.83	167.97	-0.222
TGVEG_310280;TGME49_310280;TGGT1_310280	Phosphoethanolamine-cytidyltransferase	N/A	0	___1	S	847;847;847	3		0.131038	0.131142	0.433594	NaN	-0.171311	NaN	1	NaN	1	NaN	7.74892	7.43006	7.46503	NaN	NaN	NaN	7.33094	7.03258	7.02727	NaN	NaN	NaN	1	81.0416	2.61673e-08	122.01	NaN	NaN	NaN	NaN	0.999892	40.6526	0.0349322	55.688	NaN	NaN	NaN	NaN	100.76	122.01	-0.56636
TGVEG_313080;TGME49_313080;TGGT1_313080	hypothetical protein;putative transmembrane protein	HMM: MAASVPRLPPLFLSTALLLCLAA, NN: MAASVPRLPPLFLSTALLLCLAA	1	___2	S	429;429;429	14		0.130806	0.316841	1.04881	-0.415133	NaN	0.736892	1	2	NaN	2	8.93286	8.57259	8.68396	8.82847	8.50251	8.55102	NaN	NaN	NaN	8.67029	8.36992	8.3686	0.983416	16.3579	1.62839e-08	121.92	0.959453	13.6204	3.11861e-12	131.17	NaN	NaN	NaN	NaN	0.970109	14.2729	6.50721e-18	156.02	134.45	106.72	-1.2533
TGVEG_289540;TGME49_289540;TGGT1_289540	hypothetical protein	HMM: MSHKTMAKSGGRSTGAVRSHDAGSPSAPVASKSRPWRLGCMVVSLAAFAVAIST, NN: MSHKTMAKSGGRSTGAVRSHDAGSPSAPVASKSRPWRLGCMVVSLAAFAVAI	0	___1	S	906;906;906	8		0.130762	-0.0789442	-0.445952	0.271682	-0.0625626	NaN	3	1	2	NaN	7.89601	7.7445	7.36513	7.46507	7.24591	7.06307	7.29334	7.00505	6.97919	NaN	NaN	NaN	1	87.9139	0.00206957	87.914	1	70.6543	0.000930703	70.654	1	74.7892	0.000678836	74.789	NaN	NaN	NaN	NaN	61.64	74.789	0.20556
TGVEG_294630;TGME49_294630;TGGT1_294630	hypothetical protein;PH domain protein	N/A	0	___1	S	12;12;12	3		0.130579	-0.102072	-0.631106	0.241317	0.083575	-0.0397507	2	2	2	2	8.50802	8.38249	7.90772	8.36039	8.0762	8.04183	8.1803	7.90021	7.85724	8.45876	8.22886	8.07262	0.997389	25.8615	1.09103e-06	88.627	0.968246	15.3762	0.00103886	50.271	0.990304	22.013	1.11303e-05	69.071	0.99808	27.2595	9.19879e-07	91.238	83.211	91.238	0.67356
TGGT1_226220;TGVEG_226220	alveolin domain containing intermediate filament IMC9	N/A	0	___1	S	333;318	6		0.130076	-0.0687052	0.0908747	-0.228285	NaN	NaN	1	1	NaN	NaN	7.87821	7.67392	7.45251	7.58215	7.25741	7.30361	NaN	NaN	NaN	NaN	NaN	NaN	0.751566	5.20333	0.00972475	59.975	0.771728	5.72148	0.00419815	66.023	NaN	NaN	NaN	NaN	NaN	NaN	NaN	NaN	24.318	66.023	-2.776
TGVEG_248700;TGME49_248700;TGGT1_248700	alveolin domain containing intermediate filament IMC12	N/A	0	___2	S	249;249;249	9		0.129113	0.0174342	0.0965877	-0.0638396	0.0195546	0.0400747	3	3	2	1	8.77802	8.57196	8.35526	8.69529	8.44468	8.3372	9.07522	8.76038	8.7876	8.76243	8.48343	8.43821	0.997197	25.4984	7.33909e-12	146.67	0.999898	39.9302	3.08061e-08	117.48	0.991509	20.5865	2.01043e-08	120.25	0.999373	32.0255	5.31016e-07	133.25	102.98	82.635	0.1519
TGGT1_212960B;TGVEG_212960;TGME49_212960;TGVEG_212955	hypothetical protein	HMM: KREHLQLSLIASLEAQLAETRAS, NN: KREHLQLSLIASLEAQLAETRAS;N/A	0	___1	S	271;318;318;463	3		0.128882	0.105705	0.353408	NaN	-0.141997	NaN	1	NaN	2	NaN	8.51068	8.27593	8.13139	NaN	NaN	NaN	8.37738	8.03627	8.11301	NaN	NaN	NaN	0.999108	30.492	0.0071946	59.116	NaN	NaN	NaN	NaN	0.998916	29.6436	5.35507e-05	80.316	NaN	NaN	NaN	NaN	70.404	59.116	0.10236
TGVEG_310450;TGME49_310450;TGGT1_310450	myosin heavy chain, putative;putative myosin heavy chain	N/A	0	___1	S	112;112;112	8		0.128566	0.261177	-0.352289	0.874643	NaN	NaN	1	1	NaN	NaN	7.76438	7.56136	7.33658	7.7689	7.58635	7.3044	NaN	NaN	NaN	NaN	NaN	NaN	1	83.3953	7.67344e-06	83.395	1	58.4793	0.0050781	58.479	NaN	NaN	NaN	NaN	NaN	NaN	NaN	NaN	70.358	58.479	-2.0669
TGVEG_278960;TGME49_278960;TGGT1_278960	hypothetical protein;putative transmembrane protein	N/A	6	___1	S	12;12;12	3		0.128463	-0.293461	1.27306	-1.05472	-1.09873	1.04885	1	1	1	1	8.43478	8.08863	8.17461	8.42946	8.01624	8.21754	7.3119	6.96564	7.05185	8.26088	7.86146	8.04005	1	64.9218	0.000115954	83.115	0.999646	35.2118	0.00641803	51.827	0.999636	36.4353	0.0255218	43.349	0.999986	49.4831	0.000459271	67.217	75.393	83.115	-0.22871
TGVEG_297870;TGME49_297870;TGGT1_297870	hypothetical protein	N/A	0	___3	S	395;395;395	3		0.1283	0.193854	-0.262384	0.650091	NaN	NaN	1	1	NaN	NaN	6.93609	6.7331	6.50823	6.63983	6.47996	6.12833	NaN	NaN	NaN	NaN	NaN	NaN	0.994234	22.3663	0.00170646	72.568	0.952609	13.0295	0.0152208	47.68	NaN	NaN	NaN	NaN	NaN	NaN	NaN	NaN	62.428	72.568	0.063784
TGVEG_297870;TGME49_297870;TGGT1_297870	hypothetical protein	N/A	0	___3	S	399;399;399	7		0.1283	0.193854	-0.262384	0.650091	NaN	NaN	1	1	NaN	NaN	6.93609	6.7331	6.50823	6.63983	6.47996	6.12833	NaN	NaN	NaN	NaN	NaN	NaN	0.999995	53.3134	0.00170646	72.568	0.999431	32.2391	0.0152208	47.68	NaN	NaN	NaN	NaN	0.997296	26.0025	0.00401909	58.123	62.428	72.568	0.063784
TGVEG_297870;TGME49_297870;TGGT1_297870	hypothetical protein	N/A	0	___3	S	403;403;403	11		0.1283	0.193854	-0.262384	0.650091	NaN	NaN	1	1	NaN	NaN	6.93609	6.7331	6.50823	6.63983	6.47996	6.12833	NaN	NaN	NaN	NaN	NaN	NaN	1	68.1819	0.00170646	72.568	0.999977	46.1367	0.0152208	47.68	NaN	NaN	NaN	NaN	0.999946	43.5303	0.00401909	58.123	62.428	72.568	0.063784
TGVEG_288030;TGME49_288030;TGGT1_288030	hypothetical protein;putative transmembrane protein	N/A	3	___1	S	225;225;225	7		0.127409	0.0311251	0.183023	0.016178	-0.105825	0.0717197	2	2	1	2	8.85704	8.63344	8.46171	8.83056	8.54384	8.51473	7.91725	7.61902	7.61341	8.92855	8.66667	8.5845	1	89.6528	1.1281e-28	172.95	1	111.009	6.95583e-38	200.06	0.992216	23.5651	0.00354427	42.709	1	145.08	1.53207e-60	236.18	229.68	236.18	0.026939
TGVEG_228150;TGGT1_228150;TGME49_228150	hypothetical protein	N/A	0	___1	S	1753;1753;1753	4		0.126939	0.166868	1.06755	-0.276546	-0.290397	0.328712	2	1	2	1	8.0293	7.71182	7.74411	6.90197	6.49615	6.68529	7.60926	7.27411	7.33985	6.73391	6.43001	6.43573	0.999924	41.1774	0.000532484	115.83	0.99998	46.9736	0.000446108	121.45	0.998318	27.7518	0.00270791	74.789	0.999712	35.6665	0.00312737	85.287	81.171	121.45	-0.82968
TGGT1_290640;TGME49_290640;TGVEG_290640	DNA mismatch repair protein MSH6-1, putative;putative DNA mismatch repair protein MSH6-1	N/A	0	___1	S	160;160;160	3		0.126078	-0.0416042	0.180107	-0.114606	-0.190313	0.159479	2	1	2	1	8.31252	8.08048	7.92938	8.00208	7.71715	7.68432	7.94566	7.61314	7.67397	8.0244	7.77528	7.66439	0.992065	23.98	5.60596e-24	169.49	0.988405	22.3168	5.81533e-17	146.15	0.989027	22.5591	1.33963e-12	144.33	0.989633	22.8086	1.53451e-11	129.2	148.54	115.57	-0.51068
TGGT1_240710;TGVEG_240710;TGME49_240710	RNA recognition motif-containing protein	N/A	0	___1	T	36;36;36	9		0.125981	0.0957762	-0.133613	0.325166	NaN	-0.259508	1	2	NaN	1	8.16206	7.94683	7.75399	8.24807	8.02946	7.84526	NaN	NaN	NaN	8.18273	7.92823	7.82955	0.998098	27.2002	8.04548e-06	86.539	0.988609	19.6812	5.8908e-07	103.9	NaN	NaN	NaN	NaN	0.999424	32.3997	2.10409e-05	81.016	90.477	81.016	-0.2577
TGGT1_306400;TGME49_306400;TGVEG_306400	hypothetical protein	N/A	0	___1	S	910;900;900	4		0.12583	0.0319598	0.108593	-0.0446737	NaN	NaN	1	1	NaN	NaN	8.00368	7.79149	7.59077	8.02951	7.74963	7.70625	NaN	NaN	NaN	NaN	NaN	NaN	1	82.4525	0.0235113	82.452	1	60.4775	0.0419114	60.478	NaN	NaN	NaN	NaN	NaN	NaN	NaN	NaN	23.535	60.478	0.35591
TGVEG_231640;TGME49_231640;TGGT1_231640	alveolin domain containing intermediate filament IMC1	N/A	0	___2	T	62;62;62	8		0.124891	-0.0230122	-0.0526665	-0.114317	0.0979467	0.14169	5	4	1	4	9.48792	9.26319	9.0943	9.52551	9.22243	9.22652	9.08156	8.75204	8.80725	9.68041	9.43495	9.31561	1	151.389	4.34556e-14	151.39	1	130.946	1.48513e-13	152.94	1	69.2885	3.48779e-10	105.79	1	77.3895	1.31547e-19	149.73	139.84	148.15	0.77033
TGVEG_314740;TGME49_314740;TGGT1_314740	PSP protein	N/A	0	___2	T	622;622;622	19		0.124497	-0.0768605	-0.361021	0.335828	-0.205388	-0.662085	2	1	2	2	8.89196	8.77192	8.27485	8.1771	7.92466	7.82139	8.13956	7.77696	7.89247	8.92814	8.82563	8.25091	0.99396	22.0901	1.80425e-08	89.145	0.984334	17.8584	1.05377e-05	94.152	0.87483	9.72305	3.61396e-07	71.423	0.958752	13.5563	8.5838e-06	96.793	79.926	89.145	0.65459
TGGT1_246982	hypothetical protein	HMM: MMAALSFSQESPWRAACHIGLFLSLLRFVLALPCLALFSLGTFFLLLLWLRRLPPPANCV, NN: MMAALSFSQESPWRAACHIGLFLSLLRFVLALPCLALFSLGTFFLLLLWLRRLPPPANCV	2	___1	S	270	3		0.124078	0.233447	0.800786	-0.333892	NaN	0.54277	2	2	NaN	1	8.38789	8.09117	8.0825	8.29427	7.95083	8.03189	NaN	NaN	NaN	7.93337	7.65269	7.61099	0.995886	23.9931	1.64724e-08	120.77	0.984984	20.7811	1.17838e-05	88.427	NaN	NaN	NaN	NaN	0.93353	11.8205	0.000623044	63.546	111.08	120.77	-0.37046
TGVEG_289880;TGGT1_289880	hypothetical protein;putative transmembrane protein	N/A	2	___1	S	251;251	8		0.124008	0.155897	0.534973	-0.223178	NaN	0.366124	4	2	NaN	4	8.71653	8.43659	8.39333	7.97733	7.62197	7.72459	NaN	NaN	NaN	8.55417	8.29541	8.20631	0.978934	16.6716	6.7841e-15	162.26	0.957742	13.5534	0.00032401	100.04	NaN	NaN	NaN	NaN	0.942439	12.1413	5.0835e-08	114.56	149.34	122.18	-0.84669
TGGT1_239410;TGVEG_239410;TGME49_239410	hypothetical protein;RNA recognition motif protein	N/A	0	___1	S	717;717;717	3		0.123232	-0.201906	0.292005	-0.695817	NaN	NaN	1	1	NaN	NaN	7.90545	7.64655	7.55775	7.37636	6.97106	7.15936	NaN	NaN	NaN	NaN	NaN	NaN	0.938538	12.8646	1.37765e-37	199.3	0.677706	4.02869	1.67272e-09	89.186	NaN	NaN	NaN	NaN	NaN	NaN	NaN	NaN	188.8	199.3	0.69916
TGVEG_227560;TGME49_227560;TGGT1_227560	IWS1 transcription factor, putative;putative IWS1 transcription factor	N/A	0	___2	S	182;182;182	9		0.122429	0.0812682	-0.118783	0.28132	NaN	-0.186358	1	2	NaN	2	8.34149	8.11611	7.94881	8.66785	8.44738	8.26783	NaN	NaN	NaN	8.65837	8.39883	8.31148	0.997923	26.8826	5.81664e-09	68.434	0.999963	45.3886	2.69703e-09	71.793	NaN	NaN	NaN	NaN	0.999408	33.7292	1.53465e-05	56.68	63.837	71.793	-0.0098412
TGVEG_227560;TGME49_227560;TGGT1_227560	IWS1 transcription factor, putative;putative IWS1 transcription factor	N/A	0	___2	S	187;187;187	14		0.122429	0.0812682	-0.118783	0.28132	NaN	-0.186358	1	2	NaN	2	8.34149	8.11611	7.94881	8.66785	8.44738	8.26783	NaN	NaN	NaN	8.65837	8.39883	8.31148	0.997923	26.8826	5.81664e-09	68.434	0.999385	32.4509	2.69703e-09	71.793	NaN	NaN	NaN	NaN	0.998745	29.9972	1.53465e-05	56.68	63.837	71.793	-0.0098412
TGVEG_231640;TGME49_231640;TGGT1_231640	alveolin domain containing intermediate filament IMC1	N/A	0	___1	S	65;65;65	11		0.121935	0.0874648	0.576793	-0.178123	-0.136276	0.03545	1	2	1	2	9.61373	9.39903	9.20483	9.68666	9.39398	9.37712	9.04906	8.72265	8.772	9.80279	9.55933	9.43538	1	151.389	4.62318e-20	157.9	1	130.946	1.34725e-20	163.72	1	69.2885	4.17964e-11	122.39	1	144.678	3.41987e-27	176.1	138.16	144.68	-1.3583
TGVEG_288650;TGME49_288650;TGGT1_288650	dense granule protein GRA12	HMM: MRAIMASTQQFLRPVGSRPLAGISVVVVVALAIALGTAA, NN: MRAIMASTQQFLRPVGSRPLAGISVVVVVALAIALGTAA;HMM: MRAIVASTQQFLRPVGSRPLAGISIVVVVALAIALGTAA, NN: MRAIVASTQQFLRPVGSRPLAGISIVVVVALAIALGTAA	1	___1	T	420;420;420	9		0.121776	-0.0234859	-0.0815964	0.0346245	NaN	-0.486303	1	1	NaN	1	8.3733	8.19162	7.90718	8.29546	7.985	8.00368	NaN	NaN	NaN	8.35887	8.19156	7.8636	0.958821	13.671	6.65945e-14	160.95	0.982369	18.066	6.49637e-06	86.357	NaN	NaN	NaN	NaN	0.935891	11.6898	2.8353e-06	111.57	140.7	86.357	-0.14908
TGME49_222400;TGVEG_222400;TGGT1_222400	hypothetical protein;putative transmembrane protein	N/A	5	___1	S	506;506;506	9		0.11899	-0.102079	0.156151	-0.360309	NaN	0.124624	1	1	NaN	1	7.64205	7.4179	7.24751	6.99102	6.6701	6.70902	NaN	NaN	NaN	7.57953	7.31008	7.24445	0.996151	24.8276	1.09987e-14	145.82	0.966976	15.3155	4.60019e-11	129.88	NaN	NaN	NaN	NaN	0.98506	19.9871	8.80655e-15	149.86	149.86	145.82	0.25458
TGVEG_256050;TGME49_256050;TGGT1_256050	signal recognition particle 14kd protein	N/A	0	___1	S	160;160;160	4		0.117775	0.151805	0.539619	-0.236008	NaN	0.324273	2	2	NaN	2	8.65402	8.3906	8.31182	8.47725	8.1372	8.21203	NaN	NaN	NaN	8.51587	8.21213	8.21754	1	78.7657	6.07492e-07	103.92	1	70.9834	3.37584e-05	88.57	NaN	NaN	NaN	NaN	1	84.9169	1.03978e-06	108.13	98.657	108.13	0.19798
TGGT1_310330;TGVEG_310330;TGME49_310330	hypothetical protein	N/A	0	___1	S	575;567;567	6		0.117616	-0.10811	0.168432	-0.384651	NaN	0.0841184	4	1	NaN	4	8.37346	8.13152	8.00406	7.41083	6.93877	7.23218	NaN	NaN	NaN	8.25108	7.99499	7.89991	1	118.922	5.84896e-45	230.03	0.997161	25.8314	0.0140503	51.827	NaN	NaN	NaN	NaN	1	68.4791	8.45562e-09	121.38	213.17	230.03	0.6613
TGVEG_223940;TGME49_223940;TGGT1_223940	GAP45;GAP45 protein	N/A	0	___1	S	169;169;169	9		0.117559	-0.0498853	-0.17755	0.0777791	NaN	-0.165641	3	1	NaN	2	8.74661	8.5757	8.25895	7.76664	7.47583	7.45515	NaN	NaN	NaN	8.53008	8.3157	8.12071	0.985071	19.6668	4.64338e-18	148.89	0.889507	10.4532	1.57119e-07	103.25	NaN	NaN	NaN	NaN	0.866496	9.6424	7.5224e-09	114.97	142.88	148.89	-0.94741
TGVEG_308870;TGME49_308870;TGGT1_308870	hypothetical protein	N/A	0	___2	S	221;221;221	6		0.117246	0.0627207	-0.0982023	0.223644	NaN	-0.125902	1	1	NaN	2	7.97148	7.75776	7.56105	8.8281	8.57415	8.47426	NaN	NaN	NaN	8.5575	8.3361	8.15884	0.990656	21.7698	0.000594417	66.022	0.995753	25.816	0.00265419	59.68	NaN	NaN	NaN	NaN	0.999714	35.3237	4.77781e-05	83.54	78.87	83.54	0.36359
TGVEG_308870;TGME49_308870;TGGT1_308870	hypothetical protein	N/A	0	___2	S	223;223;223	8		0.117246	0.0627207	-0.0982023	0.223644	NaN	-0.125902	1	1	NaN	2	7.97148	7.75776	7.56105	8.8281	8.57415	8.47426	NaN	NaN	NaN	8.5575	8.3361	8.15884	0.956527	14.2508	0.000594417	66.022	0.977239	16.5969	0.00528152	49.343	NaN	NaN	NaN	NaN	0.969752	15.0595	4.77781e-05	83.54	78.87	49.343	0.42042
TGGT1_263060	Proteasome/cyclosome repeat-containing protein	N/A	0	___1	S	766	11		0.11724	0.0477439	0.170246	-0.0747586	NaN	NaN	1	1	NaN	NaN	8.3832	8.16847	7.97435	7.93748	7.68541	7.58126	NaN	NaN	NaN	NaN	NaN	NaN	0.499992	0	4.14667e-31	209.73	0.832498	7.23081	1.01838e-23	166.29	NaN	NaN	NaN	NaN	0.49973	0	6.27636e-24	174.02	174.25	166.29	0.48737
TGGT1_214610;TGVEG_214610;TGME49_214610	ER-trafficking TRAPP I complex 85 kDa subunit;hypothetical protein	HMM: MASPSSPPSPPSRPPSCSSLPSSGCLLPPPLPLAAA, NN: MASPSSPPSPPSRPPSCSSLPSSGCLLPPPLPLAAA;HMM: MASPSSPPSSPSRPPSCSSLPSSGCLLPPPLPVAAA, NN: MASPSSPPSSPSRPPSCSSLPSSGCLLPPPLPVAAA	0	___1	S	2436;2442;2448	3		0.116689	0.0375835	0.134452	-0.059285	NaN	-0.185259	1	1	NaN	1	7.69271	7.44422	7.33189	7.64195	7.34682	7.33494	NaN	NaN	NaN	7.71775	7.522	7.27747	0.996014	23.9776	0.0044783	65.295	0.999165	30.7795	0.0027704	74.392	NaN	NaN	NaN	NaN	0.999706	35.3143	0.00214191	77.74	54.959	77.74	0.36344
TGVEG_229490;TGME49_229490;TGGT1_229490	tetratricopeptide repeat-containing protein	N/A	2	___1	S	570;570;570	4		0.116674	-0.0511651	0.0807245	-0.183055	NaN	0.00418472	1	1	NaN	1	7.785	7.56643	7.38211	7.18375	6.87455	6.89077	NaN	NaN	NaN	7.43537	7.24881	6.97845	0.999999	61.3621	1.78644e-06	104.95	0.999858	38.4797	0.000701642	66.246	NaN	NaN	NaN	NaN	0.999989	49.5662	2.48198e-05	88.561	95.158	104.95	-0.33294
TGVEG_220600A;TGME49_220600;TGGT1_220600	hypothetical protein;putative transporter	N/A	10;5	___1	S	419;419;419	18		0.116424	-0.190551	-0.68275	0.301648	NaN	-0.363067	1	1	NaN	1	8.37628	8.2387	7.81009	8.04293	7.83999	7.61501	NaN	NaN	NaN	8.17975	8.00294	7.70409	0.899674	9.52688	4.60156e-09	84.683	0.946025	12.4393	6.12795e-11	92.449	NaN	NaN	NaN	NaN	0.925078	10.9162	6.84492e-08	83.026	87.217	92.449	-0.19534
TGME49_224260;TGVEG_224260;TGGT1_224260	PHD-finger domain-containing protein	N/A	0	___1	T	4622;4623;4623	7		0.116413	0.051458	0.184387	-0.0814713	NaN	0.0193322	1	1	NaN	1	8.147	7.91527	7.76349	7.99978	7.75139	7.63884	NaN	NaN	NaN	7.81383	7.55898	7.46112	1	98.1891	1.8875e-23	175.33	1	84.7541	1.4924e-16	156.13	NaN	NaN	NaN	NaN	0.999996	53.9471	7.7482e-08	122.97	157.7	156.13	-0.39774
TGVEG_260600;TGME49_260600;TGGT1_260600	Pumilio-family RNA binding repeat-containing protein	N/A	0	___1	S	490;490;490	3		0.115175	0.0650595	-0.27277	0.392271	0.0756778	-0.21638	3	3	2	3	8.57711	8.40632	8.0892	8.56565	8.37754	8.1116	8.22178	7.93794	7.90282	8.65015	8.40507	8.28488	0.99842	29.344	1.68335e-23	130.55	0.996906	26.7835	3.20565e-12	86.632	0.979699	18.6068	4.07881e-13	102.79	0.998947	31.4088	8.43567e-18	107.6	126.69	95.205	0.076837
TGME49_279320;TGGT1_279320;TGVEG_279320	hypothetical protein	N/A	0	___1	S	4162;4167;4164	3		0.114736	-0.0701811	-0.254011	0.113649	NaN	0.353815	1	1	NaN	1	7.70032	7.5183	7.23482	7.51335	7.19954	7.22471	NaN	NaN	NaN	7.71253	7.47555	7.33636	1	85.4077	7.00995e-06	99.044	1	68.8894	9.22526e-05	79.393	NaN	NaN	NaN	NaN	1	77.8818	1.54959e-05	91.518	86.624	91.518	0.052315
TGGT1_247450;TGVEG_247450;TGME49_247450	hypothetical protein	N/A	0	___2	S	764;764;764	7		0.113564	-0.0121164	0.0224791	0.025735	-0.0845634	0.151085	2	2	4	1	9.07137	8.84962	8.67322	9.0331	8.78011	8.6781	8.81115	8.47706	8.54083	8.33084	8.09823	7.94855	0.999658	34.6642	0.00383138	56.527	0.999995	53.3289	0.000512092	72.615	0.999998	57.0818	0.000352753	77.776	0.998212	27.4673	0.0133206	48.527	55.72	76.759	-0.30707
TGGT1_247450;TGVEG_247450;TGME49_247450	hypothetical protein	N/A	0	___2	S	766;766;766	8		0.113564	-0.0121164	0.0224791	0.025735	-0.0845634	0.151085	2	2	4	1	9.07137	8.84962	8.67322	9.0331	8.78011	8.6781	8.81115	8.47706	8.54083	8.33084	8.09823	7.94855	0.999964	44.4651	0.00383138	56.527	0.999999	61.57	0.000512092	72.615	1	66.5168	0.000352753	77.776	0.999813	37.2681	0.0133206	48.527	55.72	77.776	0.033228
TGGT1_313370;TGVEG_313370;TGME49_313370	hypothetical protein;leucine rich repeat protein	N/A	0	___1	S	511;511;511	3		0.113462	0.033727	-0.167708	0.122625	0.146265	-0.14796	2	2	2	1	8.71013	8.46422	8.34594	8.05461	7.81916	7.67629	8.0798	7.78867	7.76859	8.59322	8.2897	8.29464	0.900993	11.7899	4.01049e-11	123.32	0.837297	10.2092	4.06611e-08	90.912	0.947669	16.2146	5.15984e-08	87.052	0.960562	16.9556	4.35493e-10	124.7	102.65	124.7	0.57382
TGGT1_254940	MIF4G domain-containing protein	N/A	0	___1	S	103	3		0.113387	-0.0721066	-0.263127	0.118914	NaN	-0.177209	1	2	NaN	1	8.22365	8.05239	7.73675	8.56337	8.31101	8.20753	NaN	NaN	NaN	8.07965	7.85886	7.6801	0.99934	31.8035	4.66572e-20	145.59	0.997768	26.5035	1.38039e-12	141.72	NaN	NaN	NaN	NaN	0.992873	21.4401	2.92022e-14	108.72	136.75	145.59	1.1286
TGVEG_231640;TGME49_231640;TGGT1_231640	alveolin domain containing intermediate filament IMC1	N/A	0	___1	S	37;37;37	17		0.113159	-0.0138336	-0.0505514	0.0228842	NaN	-0.160443	2	2	NaN	2	8.34461	8.15555	7.89236	8.15999	7.85178	7.86603	NaN	NaN	NaN	8.59284	8.37302	8.19184	0.998074	29.371	1.12229e-23	127.72	0.722993	5.30297	1.74778e-18	118.83	NaN	NaN	NaN	NaN	0.989576	20.9623	1.25815e-23	128.86	128.86	119.11	0.3193
TGGT1_240980;TGVEG_240980;TGME49_240980	hypothetical protein	N/A	0	___1	S	1177;1177;1177	1		0.112828	0.179147	0.655981	NaN	-0.297687	1.00431	1	NaN	2	2	7.93394	7.57141	7.68677	NaN	NaN	NaN	7.59203	7.23315	7.34205	7.7264	7.34635	7.4922	0.5	0	0.0128315	67.118	0.499997	0	0.0532033	50.897	0.5	0	0.00222657	94.122	0.5	0	0.0274269	59.796	57.705	94.122	-0.36003
TGGT1_240980;TGVEG_240980;TGME49_240980	hypothetical protein	N/A	0	___1	S	1178;1178;1178	2		0.112828	0.179147	0.655981	NaN	-0.297687	1.00431	1	NaN	2	2	7.93394	7.57141	7.68677	NaN	NaN	NaN	7.59203	7.23315	7.34205	7.7264	7.34635	7.4922	0.5	0	0.0128315	67.118	0.499997	0	0.0532033	50.897	0.5	0	0.00222657	94.122	0.5	0	0.0274269	59.796	57.705	94.122	-0.36003
TGGT1_306660;TGVEG_306660;TGME49_306660	RNA pseudouridine synthase superfamily protein	N/A	0	___1	S	4604;4604;4604	11		0.110903	0.0195628	-0.0333712	0.0724967	NaN	0.102705	1	1	NaN	1	7.9077	7.67306	7.52826	7.39606	7.1625	7.01511	NaN	NaN	NaN	7.94009	7.71978	7.53983	0.742165	5.07425	3.88649e-14	130.45	0.808719	8.47666	1.86092e-05	99.454	NaN	NaN	NaN	NaN	0.776085	5.46833	4.79518e-14	126.86	130.45	99.454	0.57509
TGME49_224260;TGVEG_224260;TGGT1_224260	PHD-finger domain-containing protein	N/A	0	___1	S	3325;3326;3326	4		0.11083	0.0423063	0.298111	-0.0515443	-0.119648	0.242488	4	3	2	3	8.57921	8.17444	8.36186	7.99055	7.63	7.74184	7.84974	7.44495	7.6324	8.36109	7.91865	8.16658	1	80.7867	4.08709e-40	221.13	1	137.62	2.19637e-24	182.09	1	91.5406	7.50637e-08	115.57	1	136.062	1.18779e-31	202.84	205.35	202.84	0.69277
TGGT1_306400;TGME49_306400;TGVEG_306400	hypothetical protein	N/A	0	___1	S	1200;1190;1190	9		0.110828	0.179057	-0.305758	0.663872	NaN	-0.15309	2	1	NaN	1	8.16104	7.97615	7.701	7.71745	7.55756	7.20599	NaN	NaN	NaN	7.72443	7.52894	7.28369	0.999908	40.3507	0.00101065	64.845	0.999923	41.1257	0.00300463	58.272	NaN	NaN	NaN	NaN	0.999701	35.2485	0.003698	55.986	45.458	58.272	0.22116
TGVEG_238150;TGME49_238150;TGGT1_238150	hypothetical protein;putative transmembrane protein	N/A	8	___1	S	342;342;342	9		0.110772	-0.0374804	0.116264	-0.261795	0.0330897	0.0284643	1	1	2	1	8.25643	8.05061	7.83331	7.91376	7.60808	7.61733	7.72017	7.37751	7.45714	8.13931	7.9103	7.75186	1	130.359	1.18439e-11	130.36	1	137.691	6.21261e-12	137.69	1	109.717	7.93414e-08	109.72	1	128.918	1.29504e-11	128.92	121.4	128.92	0.20287
TGVEG_244280;TGGT1_244280;TGME49_244280	hypothetical protein;putative transmembrane protein	HMM: MEICQLPRVRHLRMMVAVALGALLFLSICGE, NN: MEICQLPRVRHLRMMVAVALGALLFLSICGE	1	___1	S	105;105;105	25		0.109966	-0.1789	-0.666914	0.309114	NaN	NaN	1	2	1	1	8.86071	8.68327	8.38627	9.01565	8.76687	8.65525	8.54083	8.18458	8.28879	8.33915	8.11544	7.944	0.804395	2.42045	2.57488e-14	89.66	0.871561	8.72904	1.34165e-10	94.92	0.685288	0.769487	1.44686e-05	57.932	0.736041	0	3.39359e-05	48.798	91.076	75.613	-0.89474
TGGT1_220900;TGVEG_220900;TGME49_220900	hypothetical protein	N/A	0	___1	S	190;190;190	8		0.109759	-0.0630775	-0.258794	-0.256718	0.326279	-0.13054	1	1	2	1	8.80402	8.61083	8.35919	8.49879	8.23581	8.15606	8.50137	8.18224	8.21772	8.68575	8.46455	8.28684	1	88.5771	5.15179e-18	160.98	1	78.0602	1.256e-17	153.6	0.999999	59.837	1.39002e-17	152.27	1	73.5582	1.04962e-24	168.68	156.48	153.6	-0.38145
TGVEG_251810;TGME49_251810;TGGT1_251810	putative translation initiation factor eIF-5A;translation initiation factor eIF-5A, putative	N/A	0	___1	S	2;2;2	1		0.109376	0.0357268	0.256938	-0.0782426	-0.0715147	0.162241	20	13	12	16	10.7336	10.4878	10.3693	10.4449	10.1435	10.1443	10.4609	10.1294	10.1883	10.742	10.475	10.404	1	74.1051	1.66777e-37	185.38	1	65.4257	3.16289e-36	178.72	0.999998	57.1211	1.04917e-52	217.01	0.999999	61.8464	1.78243e-33	180.79	217.01	170	-0.45539
TGVEG_284050;TGGT1_284050;TGME49_284050	DEAD/DEAH box helicase domain-containing protein	N/A	0	___2	S	184;2350;2369	11		0.109215	0.0115331	-0.0201343	NaN	0.0432004	NaN	1	NaN	2	NaN	8.45364	8.27245	7.98657	NaN	NaN	NaN	8.33062	8.03084	8.02833	NaN	NaN	NaN	0.98986	22.2326	2.54596e-06	67.076	NaN	NaN	NaN	NaN	0.88826	9.2296	2.03011e-06	70.718	NaN	NaN	NaN	NaN	70.718	67.076	-1.0151
TGVEG_264990;TGME49_264990;TGGT1_264990	hypothetical protein	N/A	0	___1	S	201;201;201	9		0.108111	0.0241501	-0.110895	0.15051	0.0328349	-0.127645	3	1	2	2	8.26031	8.07802	7.79534	7.55957	7.27437	7.24209	7.64267	7.38897	7.28852	7.90121	7.65738	7.53429	0.999934	41.8044	0.0011471	67.102	0.999951	43.1007	0.00920275	47.217	0.999998	57.7128	0.00107644	68.262	0.999994	51.974	0.000989224	65.374	51.041	68.262	-0.2172
TGGT1_209850;TGME49_209850;TGVEG_209850A	RNA recognition motif-containing protein	N/A	0	___1	S	200;191;95	13		0.107104	-0.119507	-0.453821	0.214807	NaN	-0.639166	6	2	NaN	3	8.4579	8.26021	8.02098	7.75552	7.49072	7.41496	NaN	NaN	NaN	8.25787	8.05396	7.83158	0.998627	28.7345	0.000751612	70.094	0.999433	33.0162	7.86025e-05	66.893	NaN	NaN	NaN	NaN	0.999868	40.9933	8.42053e-05	65.423	59.479	65.022	-1.3694
TGME49_215150;TGVEG_215150;TGGT1_215150	AP2 domain transcription factor AP2X-9	N/A	0	___1	S	944;945;945	4		0.106315	-0.0721445	0.131106	-0.275395	NaN	NaN	1	1	NaN	NaN	7.38924	7.15109	7.01465	7.30471	7.00501	7.0023	NaN	NaN	NaN	NaN	NaN	NaN	0.999894	40.6628	0.0092553	85.744	0.999922	42.3444	0.00812427	90.906	NaN	NaN	NaN	NaN	NaN	NaN	NaN	NaN	70.775	90.906	0.30423
TGVEG_298610;TGME49_298610;TGGT1_298610	GYF domain-containing protein	N/A	0	___1	S	98;98;98	14		0.105743	0.233805	-0.42829	0.895901	NaN	-0.314715	2	1	NaN	1	7.95671	7.7738	7.4929	7.27609	7.155	6.66229	NaN	NaN	NaN	7.58037	7.40104	7.10965	0.979732	17.9142	8.16579e-15	159.98	0.938572	12.9882	0.000113743	85.387	NaN	NaN	NaN	NaN	0.917736	11.7292	9.30807e-09	107.07	116.14	105.72	1.7946
TGVEG_265310;TGME49_265310;TGGT1_265310	heat shock protein 40, putative;putative heat shock protein 40	N/A	0	___1	S	146;146;146	6		0.10552	0.136416	0.25072	-0.670553	0.82908	NaN	1	1	2	NaN	8.19167	7.99407	7.75465	8.19976	7.84509	7.94645	8.37038	8.18901	7.90364	NaN	NaN	NaN	0.961567	13.9866	0.000461366	67.579	0.994364	22.5183	0.00052629	65.038	0.991688	20.775	0.000371885	71.08	NaN	NaN	NaN	NaN	49.53	65.038	0.034201
TGVEG_208970;TGME49_208970;TGGT1_208970	RNA recognition motif-containing protein	N/A	0	___1	S	95;95;95	8		0.105189	-0.0263176	-0.101219	0.0485843	NaN	NaN	1	1	NaN	NaN	8.20658	8.02604	7.73819	7.93915	7.59854	7.6744	NaN	NaN	NaN	NaN	NaN	NaN	0.97273	17.0373	0.00192301	56.768	0.910293	10.0919	0.0256527	46.543	NaN	NaN	NaN	NaN	NaN	NaN	NaN	NaN	50.494	56.768	0.40245
TGVEG_252210;TGME49_252210;TGGT1_252210	pentatricopeptide repeat domain-containing protein	N/A	0	___1	S	1675;1675;1675	5		0.105188	0.0569063	0.218867	-0.105055	NaN	-0.345291	2	1	NaN	1	8.39931	8.13874	8.05365	8.0103	7.58185	7.80768	NaN	NaN	NaN	8.0493	7.84151	7.62942	0.990343	20.4398	1.31872e-12	134	0.99975	36.0424	5.32546e-07	98.067	NaN	NaN	NaN	NaN	0.878325	8.5891	0.000178252	79.426	117.28	98.067	-0.1024
TGVEG_231640;TGME49_231640;TGGT1_231640	alveolin domain containing intermediate filament IMC1	N/A	0	___1	T	80;80;80	3		0.105036	-0.115073	-0.443034	0.212888	NaN	-0.176971	2	2	NaN	2	8.61504	8.45117	8.1124	8.44679	8.19896	8.08511	NaN	NaN	NaN	8.56443	8.37282	8.11674	0.980671	17.0544	0.00123979	65.477	0.989347	19.679	0.000457009	79.837	NaN	NaN	NaN	NaN	0.98555	18.3419	0.000135334	81.656	69.737	79.837	-0.3734
TGVEG_264640;TGME49_264640;TGGT1_264640	bromodomain-containing protein	N/A	0	___1	S	1102;1102;1102	6		0.103955	-0.0778702	0.42625	-0.361935	-0.297926	0.369038	1	1	2	1	8.03242	7.76823	7.69113	7.6062	7.23702	7.36406	7.76112	7.44196	7.47751	7.83869	7.52805	7.54706	1	114.894	0.00240381	114.89	1	104.434	0.00320412	104.43	1	114.894	0.000480161	114.89	1	140.485	0.0012721	140.49	68.285	140.49	0.10858
TGVEG_269180;TGGT1_269180;TGME49_269180	MIF4G domain-containing protein	N/A	0	___1	S	896;896;896	3		0.102934	0.0466621	-0.23012	0.297406	0.0727005	-0.273455	1	2	2	2	8.6095	8.40454	8.18492	8.58333	8.33979	8.21603	8.08475	7.77961	7.78779	8.23545	8.02366	7.82202	0.999996	54.0802	0.000698187	69.845	0.999997	55.5067	3.88185e-05	69.845	0.999909	40.6599	4.37881e-05	64.589	0.992224	21.1151	0.00214904	44.341	63.95	69.845	-0.083622
TGVEG_294640;TGME49_294640;TGGT1_294640	ribonucleoside-diphosphate reductase large chain	N/A	0	___2	S	835;835;835	13		0.102223	0.377019	1.47975	-0.725709	NaN	1.22866	1	1	NaN	1	8.0887	7.71038	7.85327	7.46268	7.05744	7.24564	NaN	NaN	NaN	7.95378	7.53491	7.74534	0.806283	8.73387	1.83476e-14	138.54	0.839373	9.04483	6.63465e-14	130.15	NaN	NaN	NaN	NaN	0.834582	8.65728	1.27946e-19	149.07	149.07	130.15	-0.035056
TGVEG_294640;TGME49_294640;TGGT1_294640	ribonucleoside-diphosphate reductase large chain	N/A	0	___2	T	827;827;827	5		0.102223	0.377019	1.47975	-0.725709	NaN	NaN	1	1	NaN	NaN	7.80843	7.37594	7.60818	7.46268	7.05744	7.24564	NaN	NaN	NaN	NaN	NaN	NaN	0.74973	4.77393	3.20228e-14	138.23	0.644911	2.61386	6.63465e-14	130.15	NaN	NaN	NaN	NaN	NaN	NaN	NaN	NaN	132.51	138.23	-0.23579
TGGT1_220900;TGVEG_220900	hypothetical protein	N/A	0	___1	S	145;145	7		0.101487	0.0228494	0.0242583	-0.109193	0.153483	-0.0485224	3	4	3	6	9.00979	8.81202	8.57306	8.88464	8.60776	8.55804	8.33981	8.06435	8.01161	9.25399	9.03862	8.84618	0.968684	15.0028	4.78862e-08	117.2	0.963088	14.2011	3.79229e-08	114.63	0.706207	4.40042	5.42125e-14	89.17	0.962711	14.2322	6.63499e-08	125.54	94.12	111.78	0.055022
TGVEG_275990;TGGT1_275990;TGME49_275990	hypothetical protein	HMM: MFARRGGGDGAAFNALAAAAAASVARAASSASSLPSSFSSSSAAAA, NN: MFARRGGGDGAAFNALAAAAAASVARAA;HMM: MFARRGGGDGAAFNALAAAAAASVARAASSASSLPSSFSSSSSAAAA, NN: MFARRGGGDGAAFNALAAAAAASVARAA	0	___1	S	319;319;321	5		0.0992046	0.196882	0.789442	-0.395678	NaN	NaN	1	1	NaN	NaN	7.47156	7.14373	7.19576	7.12597	6.82762	6.82226	NaN	NaN	NaN	NaN	NaN	NaN	1	66.7076	0.0011711	66.708	1	42.3169	0.0216051	42.317	NaN	NaN	NaN	NaN	NaN	NaN	NaN	NaN	51.163	42.317	-0.49546
TGVEG_309070;TGME49_309070;TGGT1_309070	hypothetical protein	N/A	0	___1	S	389;389;389	8		0.0987873	-0.0896889	0.181338	-0.360716	NaN	NaN	1	1	NaN	NaN	7.62056	7.42055	7.18766	7.4869	7.13726	7.22958	NaN	NaN	NaN	NaN	NaN	NaN	0.999979	46.6963	0.000180059	94.688	0.999934	41.8441	0.000233536	90.412	NaN	NaN	NaN	NaN	NaN	NaN	NaN	NaN	71.219	94.688	-0.061695
TGVEG_256760;TGME49_256760;TGGT1_256760	pyruvate kinase PyK1	N/A	0	___1	S	24;24;24	3		0.0985022	-0.0331217	0.183205	-0.198006	-0.0845634	0.202064	8	5	3	6	10.1703	9.9429	9.78066	9.73005	9.44151	9.41617	9.67803	9.36341	9.39018	9.95596	9.69731	9.60797	0.999993	51.7813	1.53819e-27	203.53	0.999986	48.6689	5.31624e-27	195.6	0.999947	42.7452	5.3171e-27	195.6	0.999994	52.14	6.3005e-27	193.54	187.36	183.7	-0.44289
TGME49_235340;TGGT1_235340;TGVEG_235340	hypothetical protein	N/A	0	___1	S	279;279;279	9		0.0978834	-0.0356945	-0.144508	0.0731193	NaN	0.195127	2	1	NaN	2	8.1827	7.97361	7.7649	7.8664	7.58252	7.54752	NaN	NaN	NaN	8.08001	7.83684	7.71225	0.999527	33.2476	0.00156699	86.548	0.705056	3.78484	0.0193834	42.818	NaN	NaN	NaN	NaN	0.999993	51.8332	7.36787e-08	129.38	91.822	103.6	-1.6167
TGGT1_247450;TGVEG_247450;TGME49_247450	hypothetical protein	N/A	0	___2	S	5;5;5	5		0.0976902	-0.099067	-0.752889	0.393597	0.062091	-0.391029	4	1	3	3	8.73591	8.55669	8.26498	8.42195	8.15573	8.08307	8.46285	8.14461	8.17837	8.5071	8.29877	8.0881	1	67.6459	0.000521919	74.147	1	80.7384	0.00138601	80.738	1	43.3257	0.0034015	52.569	1	47.9161	0.00873422	47.916	60.3	47.916	-0.14336
TGGT1_247450;TGVEG_247450;TGME49_247450	hypothetical protein	N/A	0	___2	S	10;10;10	10		0.0976902	-0.099067	-0.752889	0.393597	0.062091	-0.391029	2	1	2	1	8.81465	8.61674	8.37813	8.42195	8.15573	8.08307	8.53647	8.21237	8.25734	8.58111	8.35238	8.19329	1	67.6459	0.000521919	74.147	1	80.7384	0.00138601	80.738	1	43.3257	0.000378151	64.52	1	47.9161	0.00291306	54.281	60.3	47.916	-0.14336
TGGT1_249380;TGVEG_249380;TGME49_249380	DHHC zinc finger domain-containing protein	N/A	4	___1	S	106;107;107	1		0.0976494	-0.0346207	-0.140402	0.0711609	NaN	NaN	1	2	NaN	NaN	8.28677	8.07254	7.87713	8.4867	8.23724	8.12714	NaN	NaN	NaN	NaN	NaN	NaN	0.58084	1.41676	0.0031719	56.514	0.898163	9.4545	0.000144092	79.652	NaN	NaN	NaN	NaN	NaN	NaN	NaN	NaN	70.115	79.652	1.2017
TGVEG_248700;TGME49_248700;TGGT1_248700	alveolin domain containing intermediate filament IMC12	N/A	0	___2	S	246;246;246	6		0.0972509	0.0317229	0.250785	-0.0789516	-0.076665	0.236474	1	1	1	1	8.81145	8.58469	8.42076	8.76239	8.49032	8.43033	8.96737	8.63728	8.69357	8.77538	8.52025	8.42305	0.999999	60.6876	7.33909e-12	146.67	1	74.9627	1.55316e-12	161.99	0.999985	46.0349	4.43994e-24	171.08	0.999999	57.8773	1.72679e-09	154.31	155.36	86.357	-0.1528
TGVEG_290160;TGME49_290160;TGGT1_290160	putative sortilin;sortilin, putative	HMM: MYTSRTPHGGLRRWPLSRSSVSAVASRVLSRSVAFHRRLASFLLSRKKTPLCALSSRPSGLQAS, NN: MYTSRTPHGGLRRWPLSRSSVSAVASRVLSRSVAF	1	___1	S	974;974;974	1		0.0969493	0.100867	-0.594916	0.502669	0.394848	-0.503234	1	1	2	1	8.71975	8.5612	8.20529	8.61589	8.37044	8.25108	8.12231	7.67537	7.9303	8.63174	8.44829	8.16897	0.997505	26.0184	1.9121e-18	136.49	0.987943	19.1349	1.30437e-14	116.49	0.999665	34.7434	2.54814e-18	133.4	0.975844	16.0636	7.23956e-11	85.615	133.45	133.4	-0.73401
TGVEG_232080;TGME49_232080;TGGT1_232080	amine-terminal region of chorein, A TM vesicle-mediated sorter;hypothetical protein	N/A	2	___1	S	8035;8035;8035	3		0.0965064	0.0109511	-0.0228875	0.0447897	NaN	0.183724	2	1	NaN	1	8.26766	8.08465	7.80406	8.01733	7.77991	7.6417	NaN	NaN	NaN	8.02036	7.75159	7.68448	0.994275	22.3972	4.33647e-06	98.727	0.857904	7.80857	5.79251e-08	113.33	NaN	NaN	NaN	NaN	0.997968	26.9124	1.27658e-11	128.29	115.5	128.29	-0.29238
TGVEG_214270;TGGT1_214270;TGME49_214270	putative translation initiation factor IF-2;translation initiation factor IF-2, putative	N/A	0	___1	S	296;302;300	4		0.0964232	0.0287379	-0.0601343	0.11761	NaN	-0.137039	4	4	NaN	3	9.50595	9.313	9.0607	9.00582	8.74194	8.6642	NaN	NaN	NaN	9.11671	8.91326	8.6896	1	85.7434	2.98074e-50	236.96	1	78.9291	5.63363e-15	156.06	NaN	NaN	NaN	NaN	1	85.8906	4.89333e-20	173.28	219.14	236.96	-0.095953
TGVEG_297870;TGME49_297870;TGGT1_297870	hypothetical protein	N/A	0	___1	S	30;30;30	6		0.0958987	0.0372542	0.153064	-0.0785559	NaN	NaN	1	1	NaN	NaN	7.6029	7.40042	7.17418	7.26935	6.99717	6.93742	NaN	NaN	NaN	NaN	NaN	NaN	0.956886	13.499	0.0110909	62.799	0.959383	13.7433	0.024439	65.179	NaN	NaN	NaN	NaN	NaN	NaN	NaN	NaN	28.495	65.179	-0.42972
TGME49_224260;TGVEG_224260;TGGT1_224260	PHD-finger domain-containing protein	N/A	0	___1	S	169;169;169	3		0.0958093	0.0252887	0.170866	-0.134807	0.0398072	0.165354	1	1	2	1	8.18147	7.97155	7.76502	7.96278	7.73426	7.57467	8.01858	7.62387	7.79459	8.03941	7.77748	7.6954	0.708255	3.85345	0.0120449	47.223	0.83793	7.31699	0.0464104	43.37	0.98413	17.9252	0.000327284	80.738	0.996095	24.0665	3.23362e-06	114.63	98.098	114.63	0.054077
TGVEG_264090;TGME49_264090;TGGT1_264090	hypothetical protein	N/A	0	___1	T	698;698;698	9		0.0951537	0.0280937	-0.0598919	NaN	0.116079	NaN	2	NaN	1	NaN	7.81281	7.58545	7.42302	NaN	NaN	NaN	7.10741	6.79029	6.82193	NaN	NaN	NaN	0.929278	11.1992	1.11204e-10	156.2	NaN	NaN	NaN	NaN	0.881834	8.73637	0.001888	107.6	NaN	NaN	NaN	NaN	117.75	127.03	-0.14039
TGVEG_315750;TGME49_315750;TGGT1_315750	hypothetical protein	N/A	0	___2	S	42;42;42	3		0.0950875	0.0468621	-0.100001	0.193725	NaN	0.13864	1	1	NaN	2	8.09892	7.87604	7.70256	8.01364	7.71062	7.71462	NaN	NaN	NaN	8.17461	7.89045	7.85605	0.999965	44.6449	8.16741e-07	106.37	0.999703	35.2875	7.75986e-11	107.19	NaN	NaN	NaN	NaN	0.998222	27.5383	9.99189e-09	89.751	98.727	106.37	0.29023
TGVEG_315750;TGME49_315750;TGGT1_315750	hypothetical protein	N/A	0	___2	T	57;57;57	18		0.0950875	0.0468621	-0.100001	0.193725	NaN	0.13864	1	1	NaN	1	8.09892	7.87604	7.70256	8.01364	7.71062	7.71462	NaN	NaN	NaN	8.30786	8.06841	7.93508	0.975532	16.0067	8.16741e-07	106.37	0.99199	20.9295	7.75986e-11	107.19	NaN	NaN	NaN	NaN	0.990281	20.1132	9.99189e-09	89.751	98.727	107.19	-0.17272
TGVEG_287170;TGME49_287170;TGGT1_287170	hypothetical protein	N/A	0	___1	S	217;217;217	3		0.0949673	-0.0442748	-0.1496	0.263257	-0.246482	-0.30734	3	2	3	4	8.53893	8.35748	8.07232	8.4812	8.23477	8.1177	8.29369	7.91091	8.06145	8.69609	8.45364	8.32734	1	93.5662	3.33556e-06	99.273	0.999995	54.0283	1.37585e-05	77.543	0.999999	61.287	2.39299e-05	70.345	1	74.1671	1.81171e-05	83.948	36.332	99.273	-0.053433
TGGT1_204160;TGVEG_204160	GYF domain-containing protein	N/A	0	___1	S	822;846	7		0.0942077	-0.0531694	-0.352355	0.296764	-0.103918	-0.178635	1	1	1	1	8.21163	8.01986	7.76423	7.62898	7.341	7.31448	7.52961	7.11856	7.31628	8.03555	7.8363	7.6013	1	74.4688	1.00724e-10	109.25	1	93.625	1.05426e-10	108.49	0.947277	12.5686	0.0121811	40.037	1	77.4221	6.71705e-09	98.133	100.72	98.133	-0.52301
TGGT1_230940;TGME49_230940;TGVEG_230940	hypothetical protein	N/A	0	___1	S	221;221;221	3		0.0937819	0.0252012	-0.148998	0.151593	0.0730087	-0.0538766	1	1	2	2	8.64038	8.48736	8.11307	8.54437	8.319	8.15161	8.55456	8.24514	8.26176	9.18375	8.94686	8.80742	1	90.8606	3.34362e-05	90.861	1	81.6316	0.000174465	81.632	1	48.4048	0.00538159	53.168	1	90.7071	3.37545e-05	90.707	71.183	90.707	0.065667
TGGT1_250700	hypothetical protein	N/A	0	___1	S	542	7		0.0934899	0.0915067	0.743137	-0.17248	-0.296136	0.331369	2	2	1	1	7.85346	7.59357	7.50696	7.73149	7.47374	7.3824	7.27566	6.82574	7.08533	8.01932	7.70375	7.73238	1	59.7088	0.000892627	71.279	1	81.1283	0.000292713	81.128	1	54.4024	0.000947863	70.373	1	57.6158	0.000960542	57.616	48.071	57.616	0.27503
TGVEG_313910;TGME49_313910;TGGT1_313910	RNA recognition motif 2 protein	N/A	0	___2	S	173;173;173	8		0.0925977	0.0960105	0.404615	-0.212594	NaN	0.861782	2	1	NaN	1	8.20909	7.91868	7.89717	7.86742	7.62098	7.50394	NaN	NaN	NaN	7.56007	7.13268	7.35679	0.990999	20.788	2.35079e-07	143.14	0.961192	16.5748	6.64474e-06	96.591	NaN	NaN	NaN	NaN	0.901429	10.8666	0.000258404	90.882	119.08	143.14	0.13137
TGGT1_254940;TGVEG_254940;TGME49_254940	MIF4G domain-containing protein	N/A	0	___1	S	809;809;875	3		0.0917991	0.0528045	0.223941	-0.118332	NaN	0.478639	1	1	NaN	1	7.77503	7.53075	7.40871	7.47641	7.16738	7.18324	NaN	NaN	NaN	7.6485	7.40649	7.27916	0.999992	51.1198	9.10568e-11	131.61	0.999981	49.1836	8.06387e-11	133.23	NaN	NaN	NaN	NaN	0.999932	43.0687	0.000136028	115.38	96.909	131.61	-0.072828
TGVEG_244200;TGME49_244200;TGGT1_244200	2-oxoglutarate dehydrogenase e1 component, mitochondrial precursor, putative;putative 2-oxoglutarate dehydrogenase e1 component, mitochondrial precursor	HMM: MRSLRSFSTSRWTRGASLSHPTARRSPSASLSLSSSLLSPVVVSAR, NN: MRSLRSFSTSRWTRGA	0	___1	S	174;174;174	17		0.0916781	-0.0769705	-0.570389	0.4019	-0.0624222	NaN	1	1	1	NaN	8.37182	8.23462	7.80458	8.18441	7.99166	7.73883	8.04669	7.77029	7.71956	NaN	NaN	NaN	0.669415	5.15	9.52329e-10	72.214	0.588659	4.20701	1.63398e-15	97.026	0.644348	4.60204	7.32269e-07	64.357	0.395691	0	9.90596e-10	71.709	97.026	72.214	0.16621
TGVEG_202900;TGGT1_202900;TGME49_202900	zinc finger (CCCH type) motif-containing protein	N/A	0	___1	S	865;865;865	10		0.0914812	0.0317045	0.135558	0.159214	-0.199658	-0.062735	3	4	3	4	8.52629	8.33614	8.07598	8.39698	8.13104	8.05778	8.11109	7.80006	7.81986	8.62639	8.40785	8.22344	1	104.859	1.46775e-10	140.73	1	109.075	2.35244e-10	135.91	1	68.8753	0.00616138	70.783	1	77.1137	1.05112e-17	147.67	137.98	80.752	0.3597
TGVEG_247600;TGME49_247600;TGGT1_247600	dynein light intermediate chain;hypothetical protein	N/A	0	___1	S	110;110;110	11		0.0913592	-0.0236079	-0.100471	0.0532556	NaN	0.00210959	1	1	NaN	1	7.67403	7.40968	7.33294	7.47673	7.13903	7.20952	NaN	NaN	NaN	7.47743	7.22084	7.12688	0.99506	23.0571	0.0496322	51.089	0.998434	28.0557	0.0023586	59.733	NaN	NaN	NaN	NaN	0.999144	30.6772	0.00271261	78.225	53.157	78.225	-0.17203
TGVEG_268200;TGME49_268200;TGGT1_268200	RNA recognition motif-containing protein	N/A	0	___1	S	26;26;26	4		0.0913035	-0.0298542	0.186909	-0.113512	-0.162959	0.294437	4	4	4	3	8.97837	8.73288	8.61362	8.77728	8.526	8.42005	8.07562	7.72927	7.8156	8.84829	8.59699	8.49108	1	77.0856	6.62465e-20	147.26	1	71.8829	1.76223e-10	110.83	0.999934	41.8281	1.53611e-09	93.21	1	85.053	6.98733e-12	124.88	141.3	124.88	0.68366
TGVEG_251400;TGME49_251400;TGGT1_251400	hypothetical protein;putative transmembrane protein	N/A	5	___1	S	544;544;544	3		0.0912026	-0.176084	-0.750322	0.398155	NaN	-0.551215	1	1	NaN	1	7.89023	7.74062	7.35476	7.7736	7.53078	7.40535	NaN	NaN	NaN	7.85588	7.67077	7.39627	0.999913	40.5961	1.83269e-16	164.79	0.919636	10.5855	0.00234808	59.359	NaN	NaN	NaN	NaN	0.979114	16.7098	1.16923e-06	72.499	138.19	164.79	0.15088
TGVEG_273090;TGME49_273090;TGGT1_273090	cell division protein CDC48CY	N/A	0	___1	S	595;595;595	3		0.0902032	0.0807618	0.346923	-0.185399	NaN	NaN	1	1	NaN	NaN	7.60902	7.39287	7.20238	7.42521	7.04891	7.18831	NaN	NaN	NaN	NaN	NaN	NaN	1	56.8192	0.00352652	56.819	1	72.2071	0.00374848	72.207	NaN	NaN	NaN	NaN	NaN	NaN	NaN	NaN	61.346	72.207	-0.46007
TGGT1_248110;TGVEG_248110;TGME49_248110	hypothetical protein;Maf1 regulator	N/A	0	___1	S	206;211;211	7		0.0901519	0.0253976	0.109144	-0.058349	NaN	0.267135	1	1	NaN	1	7.82113	7.5972	7.42627	7.78475	7.54365	7.41417	NaN	NaN	NaN	7.40422	7.16155	7.03575	0.999973	45.6491	2.26912e-31	199.01	0.999997	54.8484	4.69764e-17	153.04	NaN	NaN	NaN	NaN	0.999239	31.1978	3.80928e-06	101.53	189.44	153.04	-0.31913
TGVEG_211630;TGME49_211630;TGGT1_211630	hypothetical protein	N/A	0	___1	S	60;60;60	3		0.0895586	-0.0444091	0.102952	-0.19177	NaN	NaN	1	1	NaN	NaN	7.80668	7.5516	7.45425	7.6729	7.32599	7.41337	NaN	NaN	NaN	NaN	NaN	NaN	1	56.4044	0.0464165	56.404	1	80.2395	0.00415971	80.24	NaN	NaN	NaN	NaN	NaN	NaN	NaN	NaN	48.482	80.24	-0.82785
TGVEG_314740;TGME49_314740;TGGT1_314740	PSP protein	N/A	0	___2	T	616;616;616	13		0.0884256	0.0399839	-0.056718	0.335828	-0.159158	0.0977469	1	1	1	1	8.89196	8.77192	8.27485	8.1771	7.92466	7.82139	8.13956	7.77696	7.89247	8.92814	8.82563	8.25091	0.96797	17.1571	1.80425e-08	89.145	0.966558	15.5456	1.05377e-05	94.152	0.899534	9.90374	3.61396e-07	71.423	0.972759	16.0598	8.5838e-06	96.793	79.926	96.793	2.7954
[truncated: 1,339 more rows]
[truncated: 14 more columns]

## Sheet: Significant phosphosites
Proteins	Protein name	SignalP Peptide	# TM Domains	Phospho multiplicity	Amino acid	Positions within proteins	Position in peptide	Log 10 t-test p value *(-1)	Average Log2 fold change KO/WT	Log2 H/L ratio KO/WT Fw	Log2 H/L ratio KO/WT Rv1 *(-1)	Log2 H/L ratio KO/WT Rv2 *(-1)	Log2 H/L ratio WT/WT control	Log2 H/L ratio KO/WT proteome FW	Log2 H/L ratio KO/WT proteome Rv1 *(-1)	Log2 H/L ratio KO/WT proteome Rv2 *(-1)	Ratio H/L count KO/WT Fw	Ratio H/L count KO/WT Rv1	Ratio H/L count KO/WT Rv2	Ratio H/L count WT/WT control	Localization prob KO_WT Fw	Score diff KO_WT Fw	PEP KO_WT Fw	Score KO_WT Fw	Localization prob KO_WT Rv1	Score diff KO_WT Rv1	PEP KO_WT Rv1	Score KO_WT Rv1	Localization prob KO_WT Rv2	Score diff KO_WT Rv2	PEP KO_WT Rv2	Score KO_WT Rv2	Localization prob control	Score diff control	PEP control	Score control	Delta score	Score for localization	Mass error [ppm]	Phospho (STY) Probabilities	Phospho (STY) Score diffs	Sequence window
[truncated: 24 more rows]

[truncated: 2 more sheets: Additional phosphosites, Proteome]
