# Supplementary material for: Divergent kinase regulates membrane ultrastructure of the Toxoplasma parasitophorous vacuole
Source: Proc Natl Acad Sci U S A. 2019 Mar 8;116(13):6361–70. doi: 10.1073/pnas.1816161116 (PMC6442604; doi:10.1073/pnas.1816161116)
Supplement: Supplementary File [file pnas.1816161116.sd02.xls]

## Sheet: Sheet1
Beraki & Hu, et al. Dataset S2: Primers used in study
Construct	Primer name	Primer sequence
	f TgWNG1ko(5targ-ga) [56]	ggatcccaccgcggtggcgg GGAACAGAGTCGATGTTCTAGAC
	r TgWNG1ko(5targ-ga) [57]	cgaacggtagcattcgatat ATGTCACACTCGACTCCGTACC
	f TgWNG1ko(3targ-ga) [61]	atacgaacggtacagcttgc AGCAAAGTGCGCGGCAGG
WNG1 KO	r TgWNG1ko(3targ-ga) [58]	ggaacaaaagctgggtacgg CACATGTCCTGCATGATGTGATACC
	r pTKO_ga_prep1	ggatcccaccgcggtggcggCCGTACCCAGCTTTTGTTCCC
	f pTKO_ga_prep2	CCGCCACCGCGGTGGG
	f HXGPRT(ptko-ga)	CTAGCAAGCTGTACCGTTCGTATAATG
	r HXGPRT/gra2-3'utr(ptko-ga)	ATATCGAATGCTACCGTTCGTATAGC
	f cds (1)	ACTGACTGCGGATAGACGCGT
	r cds (2)	TACCACAGAGACACACGCAGACAG
	f testWNG1ko 5p (3)	GCTCTCTGCGTCTGTGGAGC
	r testWNG1ko 5p (4)	CATCACTTTCGTCGTAGTCATAACTTC
	f testWNG1ko 3p (5)	GAATGCAAGGTTTCGTGCTGAT
	r testWNG1ko 3p (6)	CGCTTTCTGGCGTCTGGGC
	f 1xHA/f HA seq	TACCCGTACGACGTCCCGGAC
	f DHFRp	GATCAGCACGAAACCTTGCATTCAAAC
	f WNG1(-1500*) DHFRp-ga	tgcaaggtttcgtgctgatcTACAGCTCGTACAAGCATGGTGG
WNG1and WNG2 3xHA	r WNG1(E628) HA-ga [57]	tccgggacgtcgtacgggtaTTCGTTTTCCTGTTCATGGTCTTG
	f WNG2(ex3) DHFRp-ga [57]	tgcaaggtttcgtgctgatcATAGGACGAGAAGCTTCTCTCTG
	r WNG2(S553) HA-ga [56]	tccgggacgtcgtacgggtaGCTCTCCTGTGCGTCTTCC
	f_OriginAmp-ga[61]	GCGAGCGGTATCAGCTCACTC
	r Ku80 5p vec-ga [60]	agtgagctgataccgctcgcCGCTACTTGTGTGTCTTCACTGC
	f Ku80 3p vec-ga [59]	cgattaagttgggtaaacgcGTGTAGGCATTTGCCGTGCG
	r_OriginAmp-ga[60]	GCGTTTACCCAACTTAATCGCCTTG
	r SAG1 3p [57]	TCGGGGGGGCAAGAATTGTG
	r Ku80 3p SAG13p-ga [60]	cacaattcttgcccccccgaGCAGATGCGAGAGGGCTGG
	f SAG1p [58]	AAGCTTTTACATCCGTTGCCTTTTC
	F_TgWNG1 (ATG -1384) [58]	GCTCTCTGCGTCTGTGGAGC
WNG1 WT and D437S complement	F_TgWNG1 (ATG-197)[59]	AAGCAGTTGTGTCTCGAGCGATC
	f TgWNG1(M1) blunt [58]	ATGAGGGACAGAGGCTGGCG
	r WNG1 start-ga [61]	CGCCAGCCTCTGTCCCTCAT
	r WNG1 HA-ga [58]	tccgggacgtcgtacgggtatgGTTCGTTTTCCTGTTCATGGTC
	f WNG1p sag1p-ga [58]	ggcaacggatgtaaaagcttGCTCTCTGCGTCTGTGGAG
	f 3xHA_1 SAG1p-ga [59]	ggcaacggatgtaaaagcttTACCCGTACGACGTCCCGGAC
	f HA seq [58]	TACCCGTACGACGTCCCGGAC
	r x1HA blunt [61]	AGCGTAGTCCGGGACGTCGTAC
	f_pHPT_GRA2_3utr_ga[60]	GACTACGACGAAAGTGATGCGC
	f Ku80 5p gra2-ga [60]	acaccgtagttccagtcgacCTCCGAGCAGCACATGCATTC
	r GRA2 3p utr [60]	GTCGACTGGAACTACGGTGTTTGTTC
	WNG1 (aa310) R312A [59]	TGG CTG GCA AGA GGG GCG C
	R_WNG1 (aa309) [59]	CGG CAA AAT GTC TTC AAA CTC CGG GAA
	F_WNG1 (aa310) R313A [59]	TGG CTG AGG GCA GGG GCG
	F_TgWNG1 K346M	GTGATAATGGTAAAGTCTTCAACGGACG
	R_TgWNG1 K346M [57]	AATCCCTGTCCTCCGCGTCTC
	F_WNG1 (aa342) V344A [58]	GGG ATT GCA ATA AAG GTA AAG TCT TCA ACG
	R_WNG1 (aa341) [58]	TGT CCT CCG CGT CTC CTC GT
	F_WNG1 D455A PhQC	GCCTTCGAAGGCGTTGGCG
Pet28-sumo WNG1 WT and mutants	F_WNG1 E457G PhQC	GACTTCGGCGGCGTTGGCGTGC
	F_WNG1 (aa455) E469A[59]	GAC TTC GCA GGC GTT GGC G
	R_WNG1 (aa454 [58]	AGC GAG AAC GAC ATG GCC GTC
	F_WNG1 (aa446) R448G [59]	CAT GGC GAC ATC AAG GCT CAC AAC
	R_WNG1 (aa433) [59]	CAG GAA GCC GTG TGT ATG GAG AAT GTA
	F_TgWNG1 D437S [59]	CATCGGAGCATCAAGGCTCACAAC
	R_TgWNG1 D437S	CAGGAAGCCGTGTGTATGGAGAAT
	F_WNG1(aa265)[59]	GGTGGCCCGCGGGTCGC
	R_BAMHI pet28SUMO 5p [58]	GGATCCACCAATCTGTTCTCTGTGAG
